# Supplementary material for: No Clear Clustering Dysbiosis from Salivary Microbiota Analysis by Long Sequencing Reads in Patients Affected by Oral Squamous Cell Carcinoma: A Single Center Study
Source: Cancers (Basel). 2023 Aug 22;15(17):4211. doi: 10.3390/cancers15174211 (PMC10486367; doi:10.3390/cancers15174211)
Supplement: Supplementary file 1 [file cancers-15-04211-s001.zip]

Archive with 6 entries (6 files):
- cancers-2505863-supplementary Figures.pdf
- Supplementary Table 1.xlsx
- Supplementary table 2.xlsx
- Supplementary Table 3.xlsx
- Supplementary Table 4.xlsx
- Supplementary Table 5.xlsx
