# Supplementary material for: No Clear Clustering Dysbiosis from Salivary Microbiota Analysis by Long Sequencing Reads in Patients Affected by Oral Squamous Cell Carcinoma: A Single Center Study
Source: Cancers (Basel). 2023 Aug 22;15(17):4211. doi: 10.3390/cancers15174211 (PMC10486367; doi:10.3390/cancers15174211)
Supplement: Supplementary file 1 [file cancers-15-04211-s001.zip › Supplementary Table 1.xlsx]

## Sheet: information
run	ID	Type	Stadio TNM	Early/Late
RUN.I.	barcode02	ctr_sano	-	-
RUN.I.	barcode06	ctr_malato	-	-
RUN.I.	barcode12a	white	-	-
RUN.II.	barcode05	ctr_sano	-	-
RUN.II.	barcode07	ctr_malato	-	-
RUN.II.	barcode12a	white	-	-
RUN.III.	barcode01	ctr_sano	-	-
RUN.III.	barcode08	ctr_sano	-	-
RUN.III.	barcode09	ctr_malato	-	-
RUN.III.	barcode12a	white	-	-
RUN.I.	barcode01	OSCC	II	early
RUN.I.	barcode08	OSCC	I	early
RUN.I.	barcode10	OSCC	II	early
RUN.II.	barcode03	OSCC	I	early
RUN.II.	barcode08	OSCC	II	early
RUN.II.	barcode09	OSCC	II	early
RUN.II.	barcode10	OSCC	II	early
RUN.II.	barcode11	OSCC	I	early
RUN.III.	barcode03	OSCC	I	early
RUN.III.	barcode05	OSCC	I	early
RUN.III.	barcode06	OSCC	II	early
RUN.I.	barcode03	OSCC	III	late
RUN.I.	barcode05	OSCC	III	late
RUN.I.	barcode07	OSCC	III	late
RUN.I.	barcode09	OSCC	IV	late
RUN.II.	barcode01	OSCC	IV	late
RUN.II.	barcode02	OSCC	IV	late
RUN.II.	barcode04	OSCC	III	late
RUN.II.	barcode06	OSCC	IV	late
RUN.III.	barcode02	OSCC	IV	late
RUN.III.	barcode04	OSCC	IV	late
RUN.III.	barcode07	OSCC	IV	late
RUN.III.	barcode10	OSCC	IV	late
RUN.III.	barcode11	OSCC	III	late

## Sheet: OSCC
organism	run.I.barcode01	run.I.barcode03	run.I.barcode05	run.I.barcode07	run.I.barcode08	run.I.barcode09	run.I.barcode10	run.II.barcode01	run.II.barcode02	run.II.barcode03	run.II.barcode04	run.II.barcode06	run.II.barcode08	run.II.barcode09	run.II.barcode10	run.II.barcode11	run.III.barcode02	run.III.barcode03	run.III.barcode04	run.III.barcode05	run.III.barcode06	run.III.barcode07	run.III.barcode10	run.III.barcode11	total	Class	Family
Prevotella melaninogenica	15	4456	902	83	92	1901	54	2157	2420	11633	3987	33579	7	5636	614	11113	16	148	2036	1959	10531	1158	3954	3023	101474	Bacteroidia	Prevotellaceae
Prevotella intermedia	49	279	249	55	50	12560	10	2645	697	3902	2097	5581	63	2477	2561	1599	51	345	895	666	1771	799	943	2119	42463	Bacteroidia	Prevotellaceae
Prevotella jejuni	5	820	1463	17	141	297	8	1500	623	1983	2172	6451	3	1535	216	8081	0	40	4108	225	3373	1031	1622	1488	37202	Bacteroidia	Prevotellaceae
Haemophilus parainfluenzae	0	1259	219	2	35	119	320	40	2737	1206	2192	3262	49	209	8015	5153	1135	5	509	2045	172	550	127	147	29507	Gammaproteobacteria	Pasteurellaceae
Neisseria subflava	1	4338	449	0	117	314	2895	33	3012	1963	1202	6562	40	200	4535	829	318	18	358	1370	148	289	286	55	29332	Betaproteobacteria	Neisseriaceae
Fusobacterium pseudoperiodonticum	7	1	40	1	4	1027	101	432	110	669	3586	3105	3	120	88	2132	7	1580	817	1728	435	7637	185	987	24802	Fusobacteriia	Fusobacteriaceae
Neisseria mucosa	1	113	241	0	19	173	1516	122	1012	890	1926	2822	22	71	2020	1228	838	66	645	545	182	3894	110	233	18689	Betaproteobacteria	Neisseriaceae
Veillonella nakazawae	0	0	0	0	0	0	0	156	323	1903	254	6539	6	40	354	3678	194	5	762	205	1970	40	156	825	17410	Negativicutes	Veillonellaceae
Veillonella atypica	0	1011	114	7	59	1	0	513	626	5602	542	2683	6	483	50	2009	16	1	745	89	998	549	109	71	16284	Negativicutes	Veillonellaceae
Prevotella sp. oral taxon 299 str. F0039	203	66	415	3	14	190	64	218	181	901	630	2018	57	277	333	858	310	1868	119	414	465	1513	1691	3303	16111	Bacteroidia	Prevotellaceae
Capnocytophaga sputigena	3730	235	71	94	2	106	1021	31	36	103	295	266	216	114	3710	274	144	1951	24	319	123	457	230	198	13750	Flavobacteriia	Flavobacteriaceae
Prevotella oris	29	153	72	133	11	1710	1	266	138	1029	495	699	3	661	533	600	47	1424	214	304	766	439	466	407	10600	Bacteroidia	Prevotellaceae
Veillonella dispar	0	112	19	14	23	0	5	65	156	1995	178	3827	3	55	197	1395	336	2	323	101	863	15	80	444	10208	Negativicutes	Veillonellaceae
Streptococcus mitis	5	559	24	4	1	583	20	414	1156	67	165	438	301	433	776	323	14	293	217	1010	2476	657	17	186	10139	Bacilli	Streptococcaceae
Capnocytophaga leadbetteri	161	2	34	8	0	95	389	21	558	261	526	120	15	929	3866	305	8	22	46	202	101	363	802	1230	10064	Flavobacteriia	Flavobacteriaceae
Capnocytophaga sp. FDAARGOS_737	94	11	38	5	1	100	434	31	552	306	483	122	23	855	4061	291	17	16	70	202	82	339	792	1125	10050	Flavobacteriia	Flavobacteriaceae
Veillonella parvula	3	34	9	550	13	18	10	251	289	516	540	2612	123	393	165	1205	42	274	281	177	345	72	1760	96	9778	Negativicutes	Veillonellaceae
Leptotrichia sp. oral taxon 212	0	49	36	16	0	30	20	68	226	318	492	1559	8	132	4	997	0	14	220	418	2240	747	13	1396	9003	Fusobacteriia	Leptotrichiaceae
Neisseria flavescens	1	1271	163	3	29	113	933	10	896	415	253	1702	11	62	1606	238	91	3	129	426	34	83	86	23	8581	Betaproteobacteria	Neisseriaceae
Capnocytophaga gingivalis	245	228	25	0	0	53	138	16	35	196	498	1582	58	149	2145	425	47	112	57	221	197	1321	324	410	8482	Flavobacteriia	Flavobacteriaceae
Gemella sanguinis	2	101	0	0	1	15	8	9	103	115	34	1300	5	79	428	691	184	25	210	1167	1936	972	93	507	7985	Bacilli
Porphyromonas gingivalis	8	37	36	13	0	584	19	400	34	241	562	280	18	869	2755	97	21	40	40	122	268	151	236	158	6989	Bacteroidia	Porphyromonadaceae
Streptococcus sp. oral taxon 061	0	0	0	0	0	0	0	29	565	181	56	190	0	64	77	400	116	3	100	164	2239	620	13	25	4842	Bacilli	Streptococcaceae
Streptococcus sp. oral taxon 431	5	1413	18	7	3	195	9	46	278	95	122	183	0	132	208	266	124	4	167	188	968	130	47	142	4750	Bacilli	Streptococcaceae
Treponema sp. OMZ 804	17	0	5	18	1	27	0	74	0	1	473	101	11	274	3227	31	1	0	42	90	219	46	1	13	4672	Spirochaetia	Treponemataceae
Streptococcus oralis	29	100	3	33	3	95	3	61	220	11	103	439	104	265	1120	573	28	98	51	196	646	147	11	281	4620	Bacilli	Streptococcaceae
Haemophilus haemolyticus	4	626	333	0	3	620	60	353	84	29	1672	139	21	143	72	27	10	0	15	205	70	2	18	66	4572	Gammaproteobacteria	Pasteurellaceae
Fusobacterium periodonticum	1	0	8	0	4	118	24	58	12	133	559	525	0	17	14	441	2	319	126	243	75	1228	32	194	4133	Fusobacteriia	Fusobacteriaceae
Leptotrichia wadei	0	2	8	1	8	8	6	68	20	879	295	363	1	88	369	1212	0	2	271	77	215	78	2	157	4130	Fusobacteriia	Leptotrichiaceae
Fusobacterium nucleatum subsp. polymorphum	39	1	14	2	1	123	9	46	132	315	633	232	42	164	193	203	69	30	52	902	391	343	5	174	4115	Fusobacteriia	Fusobacteriaceae
Prevotella enoeca	11	26	26	11	3	181	1	192	28	360	194	451	4	441	1023	199	11	54	154	52	187	131	160	141	4041	Bacteroidia	Prevotellaceae
Gemella morbillorum	6	9	1	0	0	65	0	64	12	9	175	282	18	286	1457	198	10	209	41	260	825	54	21	14	4016	Bacilli
Prevotella fusca JCM 17724	2	185	96	4	3	301	2	214	59	467	235	462	8	370	104	369	3	27	182	51	264	91	95	109	3703	Bacteroidia	Prevotellaceae
Prevotella	7	134	74	6	9	225	8	103	35	483	190	447	5	391	124	330	3	52	180	48	308	103	145	146	3556	Bacteroidia	Prevotellaceae
Treponema denticola ATCC 35405	2	0	4	1	0	76	0	55	1	6	641	70	42	180	2008	18	4	0	26	137	132	17	0	1	3421	Spirochaetia	Treponemataceae
Treponema sp. OMZ 838	4	0	4	7	0	30	0	80	0	0	240	75	7	222	2514	12	1	0	28	54	130	5	2	4	3419	Spirochaetia	Treponemataceae
Tannerella sp. oral taxon HOT-286	3	23	28	15	2	34	26	40	77	72	313	373	4	236	63	546	3	8	52	115	216	348	619	127	3343	Bacteroidia	Tannerellaceae
Prevotella intermedia ATCC 25611 = DSM 20706	3	14	12	5	1	1463	2	286	26	161	135	244	7	116	179	63	2	30	46	54	111	59	55	186	3260	Bacteroidia	Prevotellaceae
Streptococcus sp. A12	1	102	2	1	2	72	2	2	137	14	31	343	0	3	1600	201	3	0	81	214	85	228	6	7	3137	Bacilli	Streptococcaceae
Gemella haemolysans	5	167	2	0	0	197	0	114	338	2	37	214	164	52	88	425	0	256	146	143	320	359	47	10	3086	Bacilli
Bacteroidales	19	62	43	6	6	217	17	148	40	217	246	420	7	138	193	208	2	132	61	88	221	179	161	156	2987	Bacteroidia
Haemophilus parainfluenzae T3T1	0	733	178	0	17	29	199	0	366	58	68	182	2	22	394	379	70	0	36	153	10	11	10	0	2917	Gammaproteobacteria	Pasteurellaceae
Filifactor alocis ATCC 35896	0	0	3	1	0	106	1	92	0	36	178	64	5	340	1362	18	6	0	96	50	234	77	1	81	2751	Clostridia	Peptostreptococcaceae
Streptococcus sp. LPB0220	0	706	3	0	4	32	2	18	59	221	29	76	0	78	109	497	95	0	157	20	303	17	149	47	2622	Bacilli	Streptococcaceae
Candidatus Nanosynbacter lyticus	0	0	0	0	0	0	0	88	0	54	148	410	4	246	54	434	0	0	122	118	825	1	7	48	2559	Candidatus Saccharimonia	Candidatus Nanosynbacteraceae
Capnocytophaga endodontalis	210	26	12	5	0	13	159	4	18	20	82	76	21	141	934	110	29	153	20	76	43	114	91	194	2551	Flavobacteriia	Flavobacteriaceae
Fusobacterium nucleatum	4	1	5	5	0	43	1	32	64	125	330	139	31	82	304	115	28	25	89	538	243	206	2	108	2520	Fusobacteriia	Fusobacteriaceae
Streptococcus australis	5	102	3	5	1	59	6	13	180	18	76	233	7	28	1062	114	13	6	62	179	160	161	14	6	2513	Bacilli	Streptococcaceae
Prevotella denticola F0289	3	37	23	5	0	238	0	206	50	234	408	172	3	225	60	151	6	35	116	29	129	95	59	82	2366	Bacteroidia	Prevotellaceae
Parvimonas micra	36	0	1	30	1	423	0	79	14	32	163	243	17	127	321	69	7	146	49	115	224	200	5	49	2351	Tissierellia	Peptoniphilaceae
Prevotella denticola	5	137	43	3	1	157	2	178	41	252	270	185	3	251	67	201	6	24	121	44	120	91	32	61	2295	Bacteroidia	Prevotellaceae
Streptococcus	15	203	6	20	4	72	4	20	110	55	45	117	16	49	584	126	36	25	30	116	337	126	26	34	2176	Bacilli	Streptococcaceae
Streptococcus gordonii	9	30	2	141	2	133	0	18	23	10	67	123	52	56	291	180	3	2	21	14	701	182	20	3	2083	Bacilli	Streptococcaceae
Campylobacter concisus	3	36	12	0	6	50	16	42	32	267	405	126	0	291	66	387	0	15	81	84	32	44	7	51	2053	Epsilonproteobacteria	Campylobacteraceae
Neisseria cinerea	0	78	15	0	0	87	915	86	103	26	76	181	97	3	131	26	15	1	13	117	8	17	13	13	2021	Betaproteobacteria	Neisseriaceae
Streptococcus pneumoniae	5	227	4	2	1	142	6	84	143	19	35	76	43	78	209	94	7	58	47	143	407	116	8	26	1980	Bacilli	Streptococcaceae
Neisseria elongata	0	58	50	0	5	20	241	5	45	26	258	160	29	5	66	55	22	714	22	40	4	32	5	62	1924	Betaproteobacteria	Neisseriaceae
Neisseria meningitidis	0	244	23	0	7	40	409	13	85	136	76	275	5	11	299	62	24	22	36	87	13	25	11	8	1911	Betaproteobacteria	Neisseriaceae
Atopobium parvulum DSM 20469	0	36	11	1	5	71	0	123	70	182	15	300	0	408	30	331	0	0	85	10	121	21	6	68	1894	Coriobacteriia	Atopobiaceae
Capnocytophaga sp. oral taxon 878	112	15	9	2	0	8	65	5	46	41	333	43	10	84	511	32	6	48	8	26	21	131	212	90	1858	Flavobacteriia	Flavobacteriaceae
Aggregatibacter segnis ATCC 33393	5	14	136	1	18	532	10	208	1	38	351	33	103	31	18	44	4	0	1	128	63	6	80	15	1840	Gammaproteobacteria	Pasteurellaceae
Fusobacterium nucleatum subsp. animalis	2	0	1	56	0	107	0	73	10	75	143	56	6	62	151	28	31	20	71	131	30	437	9	327	1826	Fusobacteriia	Fusobacteriaceae
Campylobacter showae	15	1	59	3	1	81	23	14	15	6	502	351	12	56	165	75	3	49	8	122	28	144	0	68	1801	Epsilonproteobacteria	Campylobacteraceae
Streptococcus viridans	1	73	2	0	0	24	3	3	147	8	47	198	1	2	730	90	6	0	42	139	52	143	8	5	1724	Bacilli	Streptococcaceae
Leptotrichia trevisanii	1	3	6	1	0	4	0	15	27	40	72	68	1	8	87	164	0	0	22	140	98	755	1	161	1674	Fusobacteriia	Leptotrichiaceae
Streptococcus parasanguinis ATCC 15912	0	277	2	0	2	7	0	23	55	172	9	72	1	72	49	587	28	0	121	17	109	19	35	16	1673	Bacilli	Streptococcaceae
Streptococcus salivarius	3	510	11	1	7	7	1	6	65	108	8	33	1	98	190	258	10	4	102	28	82	30	7	11	1581	Bacilli	Streptococcaceae
Streptococcus parasanguinis FW213	1	263	1	2	2	12	1	23	46	144	6	77	0	65	50	514	36	1	109	13	128	24	35	21	1574	Bacilli	Streptococcaceae
Haemophilus sp. oral taxon 036	0	791	47	0	0	101	9	56	6	9	363	18	4	30	17	6	2	0	5	42	57	0	2	1	1566	Gammaproteobacteria	Pasteurellaceae
Streptococcus oralis subsp. tigurinus	6	30	1	89	0	33	1	11	33	2	13	48	46	118	795	39	1	2	17	14	156	23	2	13	1493	Bacilli	Streptococcaceae
Lachnoanaerobaculum umeaense	2	26	4	6	0	15	2	19	64	78	19	527	6	96	14	209	0	2	44	53	126	52	8	89	1461	Clostridia	Lachnospiraceae
Neisseria sicca	0	0	0	0	0	0	0	12	36	31	240	253	15	2	63	98	32	42	43	29	62	376	23	54	1411	Betaproteobacteria	Neisseriaceae
Streptococcus sp. NPS 308	3	49	1	8	0	107	1	15	33	6	29	57	11	21	766	52	4	6	5	17	104	30	2	16	1343	Bacilli	Streptococcaceae
Aggregatibacter aphrophilus	3	36	156	130	7	60	6	34	21	10	151	49	11	286	75	52	2	3	2	94	12	60	67	8	1335	Gammaproteobacteria	Pasteurellaceae
Streptococcus gwangjuense	3	148	3	1	1	109	8	37	107	5	15	37	32	37	108	29	2	36	26	115	349	108	2	15	1333	Bacilli	Streptococcaceae
Aggregatibacter segnis	0	0	0	0	0	0	0	192	4	49	400	37	115	16	27	65	4	0	6	196	67	1	99	24	1302	Gammaproteobacteria	Pasteurellaceae
Streptococcus sanguinis	2	13	0	0	0	8	5	8	17	55	26	76	2	81	132	321	5	0	79	76	72	29	274	4	1285	Bacilli	Streptococcaceae
Fusobacterium	0	1	7	1	0	102	9	34	5	20	121	79	1	12	40	63	7	79	34	145	56	343	2	73	1234	Fusobacteriia	Fusobacteriaceae
Streptococcus mitis B6	2	118	3	1	0	94	0	62	135	2	13	49	25	65	113	48	1	40	26	101	238	54	2	13	1205	Bacilli	Streptococcaceae
Haemophilus influenzae	4	179	83	1	0	106	35	60	58	28	263	63	8	21	90	34	9	1	9	50	21	4	11	8	1146	Gammaproteobacteria	Pasteurellaceae
Abiotrophia defectiva	0	0	0	0	0	0	0	4	7	13	3	567	0	0	29	197	4	1	5	23	73	162	2	46	1136	Bacilli	Aerococcaceae
Streptococcus sp. 116-D4	1	314	7	0	0	63	4	33	111	12	47	39	16	37	50	46	11	16	18	63	190	39	6	9	1132	Bacilli	Streptococcaceae
Rothia mucilaginosa	4	171	1	7	4	32	90	31	64	7	12	197	3	22	12	178	57	0	28	14	86	70	7	5	1102	Actinomycetia	Micrococcaceae
Veillonella	0	1	1	1	1	0	2	23	40	108	33	399	4	5	32	193	18	1	27	31	92	3	13	31	1059	Negativicutes	Veillonellaceae
Eikenella corrodens	6	19	15	0	0	51	168	7	32	5	181	105	24	52	49	45	6	27	5	41	30	129	34	21	1052	Betaproteobacteria	Neisseriaceae
Fusobacterium hwasookii	1	0	0	1	0	15	0	27	13	24	205	36	2	125	50	35	5	220	10	125	37	103	0	17	1051	Fusobacteriia	Fusobacteriaceae
Capnocytophaga	52	8	4	0	0	9	97	5	30	14	106	37	8	45	369	12	4	19	5	20	22	57	51	71	1045	Flavobacteriia	Flavobacteriaceae
Prevotella dentalis DSM 3688	4	18	12	9	2	87	1	48	11	94	72	96	6	75	76	55	4	70	24	16	77	39	44	70	1010	Bacteroidia	Prevotellaceae
Bacteroides heparinolyticus	1	11	7	126	0	325	6	42	4	28	154	50	15	39	32	38	3	2	4	5	21	17	23	25	978	Bacteroidia	Bacteroidaceae
Streptococcus pseudopneumoniae IS7493	1	59	4	1	0	66	2	52	89	7	7	35	27	143	84	39	4	40	13	57	177	44	0	7	958	Bacilli	Streptococcaceae
Neisseria	0	66	8	0	10	11	236	2	45	59	42	129	3	2	119	37	21	7	33	40	11	59	6	7	953	Betaproteobacteria	Neisseriaceae
Haemophilus parahaemolyticus	0	8	289	0	0	2	510	1	25	5	21	20	0	0	3	11	7	0	14	13	0	0	0	1	930	Gammaproteobacteria	Pasteurellaceae
Fusobacterium nucleatum subsp. animalis 4_8	2	0	1	45	0	40	0	32	4	58	59	19	7	40	82	16	25	0	31	55	9	218	1	162	906	Fusobacteriia	Fusobacteriaceae
Fusobacterium nucleatum subsp. nucleatum	10	1	4	5	0	164	1	39	7	8	100	30	4	24	307	14	3	10	9	64	17	65	0	20	906	Fusobacteriia	Fusobacteriaceae
Fusobacterium nucleatum subsp. animalis 7_1	4	0	1	18	0	46	1	21	5	27	82	14	9	84	147	7	10	2	37	76	13	189	3	97	893	Fusobacteriia	Fusobacteriaceae
Mogibacterium diversum	4	0	10	3	1	8	0	17	8	96	4	209	0	51	24	210	0	0	32	6	69	27	55	23	857	Clostridia	Eubacteriales Family XIII. Incertae Sedis
Tannerella forsythia 92A2	2	4	6	5	0	20	0	26	1	17	58	27	0	62	352	13	1	2	49	5	74	30	10	5	769	Bacteroidia	Tannerellaceae
Fusobacterium necrophorum subsp. funduliforme	0	0	0	3	0	1	0	705	1	1	4	0	2	0	25	3	0	0	3	1	14	1	0	4	768	Fusobacteriia	Fusobacteriaceae
Dialister pneumosintes	2	2	0	15	0	116	0	51	26	46	140	21	0	11	15	11	0	132	4	5	26	12	1	131	767	Negativicutes	Veillonellaceae
Treponema putidum	0	0	1	0	0	29	0	58	0	1	63	18	8	56	452	4	0	0	7	45	16	4	1	0	763	Spirochaetia	Treponemataceae
Tannerella forsythia 3313	1	6	5	2	0	59	0	28	1	4	65	22	1	64	331	7	1	16	40	2	76	17	7	3	758	Bacteroidia	Tannerellaceae
Tannerella forsythia KS16	1	2	2	3	0	44	1	32	0	11	52	24	3	69	313	24	0	7	46	5	50	20	22	13	744	Bacteroidia	Tannerellaceae
Treponema socranskii subsp. buccale	0	0	0	0	0	0	0	19	0	0	90	20	6	145	334	2	0	0	18	29	28	27	0	11	729	Spirochaetia	Treponemataceae
Actinomyces pacaensis	2	53	5	2	1	3	2	77	40	15	6	57	2	102	6	174	3	5	20	3	24	30	4	70	706	Actinomycetia	Actinomycetaceae
Leptotrichia hongkongensis	0	0	2	0	0	2	1	8	25	53	18	39	1	7	10	244	0	0	20	10	92	146	2	15	695	Fusobacteriia	Leptotrichiaceae
Porphyromonas asaccharolytica DSM 20707	1	10	1	8	2	21	4	36	7	78	79	54	2	28	132	13	0	4	13	32	43	72	11	37	688	Bacteroidia	Porphyromonadaceae
Streptococcus cristatus ATCC 51100	1	15	0	0	3	0	0	10	46	2	112	28	1	7	49	162	1	2	28	13	158	30	7	2	677	Bacilli	Streptococcaceae
Bacteroides zoogleoformans	2	14	7	9	0	234	0	31	6	38	35	44	3	36	20	39	2	5	11	5	51	17	27	24	660	Bacteroidia	Bacteroidaceae
Bacteroidetes	9	15	5	1	2	47	5	35	12	53	62	69	2	36	81	24	3	17	12	26	25	35	37	35	648	Bacteroidia
Campylobacter rectus	0	0	0	0	0	0	0	13	9	7	85	60	16	28	192	26	3	93	16	36	7	32	0	19	642	Epsilonproteobacteria	Campylobacteraceae
Streptococcus sp. 1643	13	24	1	7	1	36	1	10	21	5	6	49	10	20	163	69	7	13	5	13	87	27	2	32	622	Bacilli	Streptococcaceae
Neisseria elongata subsp. glycolytica	0	36	20	0	3	9	59	2	18	5	81	47	7	3	25	13	7	211	11	8	1	10	2	25	603	Betaproteobacteria	Neisseriaceae
Streptococcus oralis Uo5	13	34	3	10	0	36	0	9	24	4	10	36	10	23	169	57	2	9	4	19	81	34	1	14	602	Bacilli	Streptococcaceae
Fusobacterium hwasookii ChDC F174	0	0	1	0	0	31	0	15	11	15	100	17	0	94	16	14	1	141	5	72	17	44	1	6	601	Fusobacteriia	Fusobacteriaceae
Leptotrichia hofstadii	0	0	5	0	1	1	0	9	41	49	40	50	3	6	10	161	0	1	65	13	47	45	3	14	564	Fusobacteriia	Leptotrichiaceae
Bacteroides fragilis	7	15	18	3	2	60	7	16	8	35	57	55	1	46	21	40	2	12	18	16	29	19	38	38	563	Bacteroidia	Bacteroidaceae
Firmicutes	1	7	1	1	1	19	1	16	20	17	28	48	6	44	66	64	2	7	18	15	82	31	17	35	547	Firmicutes
Neisseria lactamica	0	46	7	0	1	9	115	2	31	13	34	56	4	6	115	17	7	12	6	37	6	15	3	2	544	Betaproteobacteria	Neisseriaceae
Bacteroides	5	21	8	3	2	51	1	18	8	46	49	58	0	36	38	34	1	9	9	20	25	22	33	30	527	Bacteroidia	Bacteroidaceae
Streptococcus oralis ATCC 35037	13	25	0	24	2	47	0	7	18	0	8	28	7	31	112	67	2	4	0	22	57	16	0	26	516	Bacilli	Streptococcaceae
Streptococcus sp. I-G2	0	33	1	0	0	7	2	2	24	6	6	73	0	3	208	29	4	0	30	29	20	32	3	1	513	Bacilli	Streptococcaceae
Streptococcus anginosus	9	22	0	8	0	48	0	33	41	3	21	23	4	41	93	25	2	8	14	19	60	17	1	14	506	Bacilli	Streptococcaceae
Fusobacterium nucleatum subsp. vincentii	11	0	0	4	0	31	0	7	8	6	64	14	2	40	94	15	3	6	25	61	18	38	2	31	480	Fusobacteriia	Fusobacteriaceae
Fusobacterium canifelinum	0	0	0	0	0	0	0	17	12	22	83	22	1	17	87	24	3	10	9	74	21	38	1	33	474	Fusobacteriia	Fusobacteriaceae
Tannerella forsythia	0	3	4	4	0	23	2	19	2	4	32	12	1	31	171	10	2	1	30	11	61	33	6	10	472	Bacteroidia	Tannerellaceae
Capnocytophaga sp. oral taxon 902	0	0	0	0	0	0	0	1	17	6	63	17	16	29	163	21	3	19	11	13	8	19	36	28	470	Flavobacteriia	Flavobacteriaceae
Streptococcus oralis subsp. dentisani	3	34	0	4	1	22	0	9	23	8	16	21	8	16	118	35	0	4	13	10	95	15	2	13	470	Bacilli	Streptococcaceae
Selenomonas sp. oral taxon 920	1	0	1	0	1	4	2	28	3	62	138	10	4	28	22	22	0	0	15	14	45	16	0	52	468	Negativicutes	Selenomonadaceae
Streptococcus sp. I-P16	0	28	0	2	2	7	0	1	24	1	10	57	0	4	198	26	4	2	16	30	24	25	4	2	467	Bacilli	Streptococcaceae
Streptococcus koreensis	1	38	1	3	1	8	0	0	27	7	8	44	0	3	164	18	5	0	23	32	33	30	4	3	453	Bacilli	Streptococcaceae
Selenomonas sp. oral taxon 478	3	0	2	0	1	2	1	20	1	44	32	23	1	61	19	78	0	0	23	6	29	8	0	97	451	Negativicutes	Selenomonadaceae
Proteobacteria	3	10	6	0	0	19	18	7	15	13	58	63	3	20	41	18	2	8	11	19	28	33	23	29	447	Proteobacteria
Leptotrichia buccalis C-1013-b	0	0	1	0	0	4	0	7	14	20	77	41	1	8	34	47	0	1	14	20	109	27	0	17	442	Fusobacteriia	Leptotrichiaceae
Fusobacterium nucleatum subsp. vincentii 3_1_27	6	0	0	2	0	14	0	8	7	3	67	19	5	31	100	13	3	0	29	52	22	36	1	23	441	Fusobacteriia	Fusobacteriaceae
Neisseria gonorrhoeae	0	27	5	0	7	9	85	1	22	44	20	58	0	5	56	11	6	8	12	28	9	10	4	11	438	Betaproteobacteria	Neisseriaceae
Fusobacterium hwasookii ChDC F300	2	0	5	0	0	49	0	12	6	11	91	23	1	21	23	17	3	44	6	46	19	37	0	13	429	Fusobacteriia	Fusobacteriaceae
Haemophilus pittmaniae	0	72	25	0	1	2	10	0	151	5	8	14	0	6	90	22	1	0	6	11	1	2	0	0	427	Gammaproteobacteria	Pasteurellaceae
Alloprevotella sp. E39	7	12	15	1	0	46	2	30	7	30	54	31	2	20	19	21	0	15	2	4	16	12	27	26	399	Bacteroidia	Prevotellaceae
Rothia mucilaginosa DY-18	0	61	1	2	1	11	23	11	34	2	5	87	0	5	10	50	26	0	14	13	28	14	0	0	398	Actinomycetia	Micrococcaceae
Aggregatibacter aphrophilus ATCC 33389	0	21	54	6	0	28	7	14	4	7	49	11	6	94	23	18	4	0	0	15	2	9	16	4	392	Gammaproteobacteria	Pasteurellaceae
Neisseria polysaccharea	1	37	6	0	0	9	95	7	20	3	15	66	0	4	48	21	0	3	8	10	1	8	8	5	375	Betaproteobacteria	Neisseriaceae
Selenomonas sp. oral taxon 136	0	0	0	0	1	4	0	17	0	33	41	20	0	38	9	59	0	0	19	6	41	8	2	71	369	Negativicutes	Selenomonadaceae
Bacilli	6	12	2	3	1	9	1	9	14	10	3	22	1	13	120	24	8	6	9	17	45	9	7	16	367	Bacilli
Schaalia odontolytica	0	16	2	1	15	2	1	2	3	7	1	23	6	28	4	26	1	0	4	0	33	21	125	38	359	Actinomycetia	Actinomycetaceae
Fusobacterium nucleatum subsp. vincentii ChDC F8	9	0	1	0	0	12	0	6	8	8	35	18	8	16	90	14	2	5	17	38	18	30	3	17	355	Fusobacteriia	Fusobacteriaceae
Porphyromonas crevioricanis	3	8	2	4	1	33	2	3	6	9	23	37	0	13	77	5	0	5	4	23	27	22	28	19	354	Bacteroidia	Porphyromonadaceae
Capnocytophaga sp. oral taxon 864	22	7	1	0	0	4	26	3	5	4	24	12	11	18	104	10	1	25	4	7	10	14	17	24	353	Flavobacteriia	Flavobacteriaceae
Selenomonas sputigena ATCC 35185	0	1	0	0	0	3	0	35	0	16	15	13	1	28	87	20	3	1	24	9	14	31	1	48	350	Negativicutes	Selenomonadaceae
Veillonella rodentium	0	3	2	0	1	1	1	13	23	33	27	110	1	4	11	45	0	0	22	5	9	0	13	23	347	Negativicutes	Veillonellaceae
Leptotrichia shahii	0	1	0	0	0	2	0	5	6	26	61	23	0	3	22	50	0	0	44	13	29	6	0	54	345	Fusobacteriia	Leptotrichiaceae
Neisseria lactamica 020-06	0	24	5	0	1	7	37	0	11	6	15	77	2	4	26	105	2	8	1	5	1	3	3	0	343	Betaproteobacteria	Neisseriaceae
Streptococcus milleri	1	2	0	88	0	33	0	13	14	14	15	23	3	8	37	30	0	5	2	12	15	12	0	9	336	Bacilli	Streptococcaceae
Fusobacterium nucleatum subsp. nucleatum ATCC 23726	3	0	0	0	0	62	0	12	4	3	44	11	1	10	135	6	0	0	3	16	4	12	1	7	334	Fusobacteriia	Fusobacteriaceae
Fusobacterium hwasookii ChDC F206	1	0	1	1	0	28	0	10	5	13	63	12	2	43	5	10	2	44	2	23	12	34	2	4	317	Fusobacteriia	Fusobacteriaceae
Capnocytophaga sp. oral taxon 323	19	4	5	0	0	1	21	1	6	3	33	7	8	17	107	13	1	15	4	9	6	5	15	15	315	Flavobacteriia	Flavobacteriaceae
Prevotella ruminicola 23	5	10	4	0	0	19	3	14	3	32	27	35	1	23	29	21	0	4	9	14	12	23	11	14	313	Bacteroidia	Prevotellaceae
Lactobacillales	5	6	2	3	0	3	1	6	15	4	5	19	1	4	148	21	6	6	5	9	18	8	3	8	306	Bacilli
Porphyromonas cangingivalis	1	4	4	2	0	28	5	17	7	6	27	31	0	7	49	7	0	5	5	24	32	18	4	17	300	Bacteroidia	Porphyromonadaceae
Campylobacter concisus 13826	0	36	10	0	6	6	16	2	4	23	65	10	0	17	8	53	0	2	13	7	5	4	2	5	294	Epsilonproteobacteria	Campylobacteraceae
Parabacteroides distasonis	2	4	4	0	0	15	0	15	1	15	32	33	0	7	10	35	2	6	5	8	38	12	23	27	294	Bacteroidia	Tannerellaceae
Leptotrichia sp. oral taxon 498	0	0	4	0	1	1	1	5	3	18	13	24	0	4	26	52	0	1	52	13	45	13	0	8	284	Fusobacteriia	Leptotrichiaceae
Bifidobacterium longum	0	0	0	0	0	1	0	2	1	0	0	0	0	266	2	0	0	0	0	0	0	0	0	1	273	Actinomycetia	Bifidobacteriaceae
Aggregatibacter aphrophilus NJ8700	0	10	61	7	2	21	7	4	3	5	36	8	0	60	7	8	0	1	3	9	4	7	9	0	272	Gammaproteobacteria	Pasteurellaceae
Terrabacteria group	2	3	1	1	0	4	0	13	7	16	8	23	1	17	57	28	1	5	4	8	27	14	16	13	269	Terrabacteria
Capnocytophaga haemolytica	5	3	1	0	0	0	5	2	6	5	71	20	1	6	61	7	0	5	13	7	8	13	13	11	263	Flavobacteriia	Flavobacteriaceae
Streptococcus constellatus	0	0	0	0	0	0	0	20	8	13	12	14	4	16	60	34	0	1	3	20	30	13	3	12	263	Bacilli	Streptococcaceae
Streptococcus sanguinis SK36	3	1	0	0	1	3	1	1	5	9	1	13	0	9	21	49	0	0	24	12	16	1	88	1	259	Bacilli	Streptococcaceae
Capnocytophaga ochracea DSM 7271	16	9	4	1	0	3	20	3	1	5	23	11	6	14	56	9	2	17	8	4	6	13	10	16	257	Flavobacteriia	Flavobacteriaceae
Streptococcus parasanguinis	0	47	0	0	1	2	0	3	6	18	0	5	0	3	18	63	11	0	23	1	35	4	6	4	250	Bacilli	Streptococcaceae
Flavobacteriaceae	11	11	2	1	0	8	3	2	2	9	23	16	0	9	82	13	0	1	5	4	11	9	13	14	249	Flavobacteriia	Flavobacteriaceae
Mycoplasma salivarium	0	1	0	0	0	18	0	4	0	0	28	5	8	13	106	0	1	0	6	4	8	31	0	11	244	Mollicutes	Mycoplasmataceae
Gammaproteobacteria	2	5	11	0	0	11	7	6	7	11	19	31	2	8	32	20	3	4	10	15	11	8	8	9	240	Gammaproteobacteria
Porphyromonas gingivalis AJW4	0	5	1	0	0	30	0	28	1	2	26	16	1	46	55	0	1	0	1	2	14	0	8	2	239	Bacteroidia	Porphyromonadaceae
unclassified Streptococcus	0	8	0	0	0	5	0	2	6	7	7	32	2	3	68	15	4	0	8	10	41	11	1	4	234	Bacilli	Streptococcaceae
Leptotrichia	0	1	3	0	0	3	1	0	1	7	9	23	0	1	6	24	0	0	30	11	47	30	0	30	227	Fusobacteriia	Leptotrichiaceae
unclassified Treponema	0	0	2	0	0	2	0	7	0	0	12	6	2	12	148	0	0	0	3	5	8	2	0	0	209	Spirochaetia	Treponemataceae
Actinobacteria	0	7	1	1	1	4	2	6	4	4	14	22	0	14	16	11	2	3	2	11	16	19	28	18	206	Actinobacteria
Streptococcus cristatus	0	12	2	2	2	7	1	9	9	1	13	16	1	2	35	28	5	1	6	8	32	8	0	1	201	Bacilli	Streptococcaceae
Porphyromonas gingivalis A7A1-28	0	5	1	0	0	21	1	19	0	3	30	8	1	16	57	1	0	0	0	8	10	0	13	4	198	Bacteroidia	Porphyromonadaceae
Rothia aeria	0	0	0	0	0	1	3	0	18	10	6	31	0	2	1	53	7	0	2	55	4	3	1	1	198	Actinomycetia	Micrococcaceae
Fusobacterium nucleatum subsp. nucleatum ChDC F316	3	0	0	0	0	38	0	7	0	1	30	5	1	2	42	5	1	5	7	20	9	20	0	1	197	Fusobacteriia	Fusobacteriaceae
Haemophilus	0	20	15	0	0	5	9	6	14	7	16	6	1	3	62	8	1	0	1	12	3	1	2	1	193	Gammaproteobacteria	Pasteurellaceae
Neisseria bacilliformis	0	0	0	0	0	0	0	0	1	14	21	0	0	22	112	6	0	1	4	0	0	1	3	1	186	Betaproteobacteria	Neisseriaceae
Streptococcus suis	1	16	3	0	2	5	0	3	10	8	9	15	0	4	43	10	2	6	6	7	22	6	2	4	184	Bacilli	Streptococcaceae
Leptotrichia sp. oral taxon 847	1	2	0	0	0	0	1	2	5	11	7	26	0	2	11	32	0	0	19	8	26	19	0	11	183	Fusobacteriia	Leptotrichiaceae
Duncaniella sp. B8	3	7	1	0	0	7	1	9	4	5	27	20	0	6	12	13	0	2	1	15	11	16	7	14	181	Bacteroidia	Muribaculaceae
Barnesiella viscericola DSM 18177	2	7	1	1	0	11	3	7	6	8	16	19	0	12	15	6	0	0	2	17	10	16	9	12	180	Bacteroidia	Barnesiellaceae
Paraprevotella xylaniphila YIT 11841	1	1	1	0	0	17	1	16	1	15	26	13	1	4	14	13	0	9	5	2	1	5	10	22	178	Bacteroidia	Prevotellaceae
Simonsiella muelleri ATCC 29453	0	4	10	0	0	1	57	4	2	3	54	8	0	0	15	8	0	0	1	2	0	0	0	4	173	Betaproteobacteria	Neisseriaceae
Treponema pedis	0	0	0	0	0	0	0	0	0	0	8	6	0	12	103	8	0	4	3	7	12	1	3	5	172	Spirochaetia	Treponemataceae
Bacteroides thetaiotaomicron	1	0	1	0	0	12	0	4	1	23	25	7	0	11	19	10	0	3	6	5	14	9	10	10	171	Bacteroidia	Bacteroidaceae
Streptococcus equi subsp. zooepidemicus	2	2	0	1	0	9	0	6	5	2	7	10	0	7	45	14	2	2	5	3	26	13	3	4	168	Bacilli	Streptococcaceae
Kingella oralis	0	0	0	0	0	0	0	2	4	2	12	7	0	2	4	46	0	0	2	0	16	62	1	4	164	Betaproteobacteria	Neisseriaceae
Staphylococcus aureus	1	3	0	0	0	1	0	3	0	4	0	2	0	4	15	5	1	111	1	1	8	0	1	2	163	Bacilli	Staphylococcaceae
Bacillales	3	1	0	1	0	4	0	3	5	6	4	11	1	11	73	5	1	2	2	3	12	2	6	6	162	Bacilli
Campylobacter gracilis	0	1	2	2	0	5	0	2	2	8	53	8	5	15	36	4	1	1	2	2	6	4	0	1	160	Epsilonproteobacteria	Campylobacteraceae
Treponema	0	0	0	0	0	4	0	5	0	0	9	2	0	19	102	1	0	0	6	5	6	1	0	0	160	Spirochaetia	Treponemataceae
Kingella kingae	10	2	15	0	0	2	39	1	0	0	41	4	0	1	0	0	1	0	1	3	0	1	1	35	157	Betaproteobacteria	Neisseriaceae
Bacteroides ovatus	1	8	4	1	0	18	1	4	1	5	8	13	1	12	6	7	1	4	4	2	12	9	17	15	154	Bacteroidia	Bacteroidaceae
Pasteurellaceae	0	1	14	0	1	3	7	2	21	8	6	19	2	2	40	6	2	0	1	14	3	1	1	0	154	Gammaproteobacteria	Pasteurellaceae
Bergeyella cardium	2	12	0	0	0	0	4	1	6	10	20	11	0	7	39	11	0	3	4	4	3	5	5	4	151	Flavobacteriia	Weeksellaceae
Enterococcus faecium	0	9	0	0	1	0	0	3	2	2	7	9	1	1	74	6	3	4	0	4	15	2	2	6	151	Bacilli	Enterococcaceae
Streptococcus salivarius CCHSS3	0	58	0	0	0	1	0	0	5	9	5	0	0	2	13	32	1	2	5	2	7	1	1	1	145	Bacilli	Streptococcaceae
Rothia dentocariosa	0	0	0	0	0	0	0	2	4	0	1	51	11	19	1	13	10	0	5	9	14	0	0	1	141	Actinomycetia	Micrococcaceae
Odoribacter splanchnicus	3	5	1	1	0	6	1	8	2	9	15	27	0	9	15	6	0	1	5	0	7	6	9	4	140	Bacteroidia	Odoribacteraceae
Riemerella anatipestifer	4	13	3	1	0	2	0	2	4	8	15	12	1	5	30	11	0	1	7	7	3	6	3	2	140	Flavobacteriia	Weeksellaceae
Streptococcus intermedius	3	1	2	18	0	8	0	1	1	4	6	5	1	6	48	11	0	2	2	6	10	3	0	0	138	Bacilli	Streptococcaceae
Bacillus	2	3	0	3	0	4	0	6	1	7	4	11	0	8	42	12	1	2	1	6	14	0	5	6	138	Insecta	Bacillidae
Pseudoleptotrichia goodfellowii	0	0	0	0	0	0	0	0	4	5	6	30	0	2	0	21	0	0	8	6	28	18	0	9	137	Fusobacteriia	Leptotrichiaceae
Bacteroides sp. HF-5287	0	0	0	0	0	0	0	8	5	29	12	13	0	6	5	10	0	8	1	5	11	6	6	11	136	Bacteroidia	Bacteroidaceae
Neisseria sp. KEM232	1	11	0	0	0	10	19	0	6	1	2	43	0	1	20	2	2	4	1	1	0	3	0	8	135	Betaproteobacteria	Neisseriaceae
Kingella denitrificans	0	0	0	0	0	0	0	0	11	5	12	15	0	31	15	6	0	8	2	12	2	8	2	5	134	Betaproteobacteria	Neisseriaceae
Streptococcus agalactiae	3	1	0	1	0	2	0	1	7	5	2	1	0	2	53	16	0	1	1	7	21	5	1	3	133	Bacilli	Streptococcaceae
Clostridioides difficile	2	0	0	2	0	10	0	8	2	4	10	19	0	3	14	15	1	0	5	6	17	7	0	6	131	Clostridia	Peptostreptococcaceae
Streptococcus equinus	1	35	1	1	0	1	0	0	4	17	1	4	0	2	24	8	2	2	6	3	13	4	1	1	131	Bacilli	Streptococcaceae
Eikenella exigua	2	4	1	0	0	7	25	1	1	1	15	10	1	5	20	6	0	5	0	3	1	15	4	3	130	Betaproteobacteria	Neisseriaceae
Alistipes communis	1	8	1	0	0	11	3	9	1	6	12	10	1	5	6	5	0	2	0	10	3	7	5	23	129	Bacteroidia	Rikenellaceae
Parabacteroides	1	1	1	0	0	5	2	4	1	8	11	12	1	8	13	3	0	6	0	9	10	9	9	11	125	Bacteroidia	Tannerellaceae
Staphylococcus	1	2	0	2	0	0	0	2	6	7	5	7	0	1	50	12	2	5	1	1	11	2	1	6	124	Bacilli	Staphylococcaceae
Streptococcus pyogenes	2	8	1	4	0	11	0	2	8	7	3	2	1	10	25	9	0	4	1	2	12	5	2	5	124	Bacilli	Streptococcaceae
Streptococcus sp. FDAARGOS_192	0	55	0	0	0	0	0	0	3	6	2	4	0	3	9	19	3	0	5	2	8	4	0	0	123	Bacilli	Streptococcaceae
Cardiobacterium hominis	0	1	1	0	0	1	0	1	0	0	5	10	0	8	0	34	2	2	2	11	13	28	1	2	122	Gammaproteobacteria	Cardiobacteriaceae
Neisseria weaveri	0	2	1	0	0	0	1	0	2	1	1	4	0	0	0	109	0	0	0	0	0	1	0	0	122	Betaproteobacteria	Neisseriaceae
Actinobacillus suis	0	15	2	0	0	0	2	1	6	0	25	59	0	0	0	3	0	1	0	5	0	0	1	1	121	Gammaproteobacteria	Pasteurellaceae
Streptococcus thermophilus	1	4	0	1	0	0	0	1	4	6	4	5	0	4	30	19	2	1	9	5	13	9	2	1	121	Bacilli	Streptococcaceae
Bacteroides caccae	0	1	0	0	0	4	1	5	2	15	8	12	3	8	17	7	0	6	2	2	10	3	7	7	120	Bacteroidia	Bacteroidaceae
Capnocytophaga canimorsus	2	6	1	0	0	24	2	3	2	4	12	8	0	2	26	6	0	5	0	2	1	0	4	10	120	Flavobacteriia	Flavobacteriaceae
Phocaeicola	0	0	0	0	0	0	0	7	2	20	15	14	0	14	7	10	0	1	1	5	10	5	7	1	119	Bacteroidia	Bacteroidaceae
Bacteroides helcogenes P 36-108	0	4	0	1	0	9	0	7	5	10	14	13	0	11	8	8	0	0	1	6	7	8	1	5	118	Bacteroidia	Bacteroidaceae
Campylobacter	0	0	0	0	0	5	0	4	1	1	7	27	1	5	37	11	0	3	4	2	3	2	1	3	117	Epsilonproteobacteria	Campylobacteraceae
Clostridium	0	1	1	0	0	8	0	5	2	10	10	16	0	7	16	16	0	1	2	5	7	5	2	2	116	Clostridia	Clostridiaceae
Streptococcus constellatus subsp. pharyngis	0	0	0	24	0	9	0	4	0	3	5	9	2	7	11	13	0	0	1	15	7	4	0	1	115	Bacilli	Streptococcaceae
Enterococcus faecalis	1	3	0	0	0	0	0	1	8	1	0	6	2	1	64	6	5	3	3	5	3	0	0	2	114	Bacilli	Enterococcaceae
Alistipes onderdonkii subsp. vulgaris	2	4	1	0	0	4	3	2	0	4	10	23	0	5	2	5	0	3	2	10	8	13	7	5	113	Bacteroidia	Rikenellaceae
Clostridiales	0	1	0	0	0	6	0	4	1	5	8	13	1	3	7	11	0	0	8	2	9	10	8	15	112	Clostridia
Treponema phagedenis	0	1	1	0	0	2	0	4	0	1	6	4	0	8	74	1	0	1	1	1	3	1	0	0	109	Spirochaetia	Treponemataceae
Alistipes dispar	0	2	0	0	0	8	2	4	2	3	12	18	1	2	5	5	0	1	0	13	5	13	2	7	105	Bacteroidia	Rikenellaceae
Flavobacteriales	1	1	0	0	0	0	0	1	4	3	13	13	3	8	33	1	0	3	3	1	4	1	6	5	104	Flavobacteriia
Phocaeicola salanitronis DSM 18170	0	0	0	0	0	0	0	6	3	9	16	12	0	12	14	4	1	3	2	2	1	5	4	10	104	Bacteroidia	Bacteroidaceae
Mycoplasma orale	2	0	0	0	0	1	0	4	1	0	49	5	0	6	7	4	0	0	2	3	1	0	10	6	101	Mollicutes	Mycoplasmataceae
Muribaculum intestinale	2	1	4	1	0	6	1	9	1	4	11	10	0	3	15	5	0	3	0	5	6	5	3	4	99	Bacteroidia	Muribaculaceae
Streptococcus salivarius JIM8777	0	44	0	0	0	1	0	0	2	4	0	3	0	2	4	19	0	0	5	1	2	4	1	5	97	Bacilli	Streptococcaceae
Porphyromonas	0	1	0	1	0	7	1	3	7	0	13	10	0	1	16	4	0	0	0	7	4	7	4	9	95	Bacteroidia	Porphyromonadaceae
Alistipes megaguti	0	4	2	0	0	4	1	3	1	0	13	13	0	2	2	4	0	3	2	11	8	9	3	8	93	Bacteroidia	Rikenellaceae
Cryptobacterium curtum DSM 15641	0	0	0	0	0	3	0	3	0	0	1	0	0	81	0	0	0	0	3	0	2	0	0	0	93	Coriobacteriia	Eggerthellaceae
Desulfobulbus oralis	0	0	0	0	0	1	0	0	0	0	1	4	0	6	65	0	0	0	3	2	9	1	1	0	93	Deltaproteobacteria	Desulfobulbaceae
Megasphaera stantonii	0	0	0	0	0	1	0	7	3	10	3	25	0	8	2	10	0	0	5	1	7	4	2	5	93	Negativicutes	Veillonellaceae
Aggregatibacter actinomycetemcomitans	0	20	6	1	0	13	2	2	4	0	15	2	3	2	7	3	0	0	1	5	5	0	1	0	92	Gammaproteobacteria	Pasteurellaceae
Bifidobacterium longum subsp. infantis	0	0	0	0	0	0	0	1	0	0	0	1	0	88	2	0	0	0	0	0	0	0	0	0	92	Actinomycetia	Bifidobacteriaceae
Petrimonas mucosa	0	4	0	0	0	4	0	3	2	6	8	15	0	3	9	4	0	2	2	5	3	11	2	8	91	Bacteroidia	Dysgonomonadaceae
Neisseriaceae	0	9	2	1	0	3	18	2	7	3	12	8	0	0	6	4	0	4	2	2	0	4	0	2	89	Betaproteobacteria	Neisseriaceae
Fusobacterium necrophorum	0	0	2	1	0	3	0	33	0	5	6	6	1	4	11	5	0	3	1	1	3	0	0	2	87	Fusobacteriia	Fusobacteriaceae
Phocaeicola dorei	0	0	0	0	0	0	0	4	1	12	10	13	2	6	5	10	0	2	1	2	5	3	3	8	87	Bacteroidia	Bacteroidaceae
Streptococcus pneumoniae Hungary19A-6	0	2	0	0	0	10	0	5	5	1	0	3	1	6	10	2	0	2	0	8	23	8	0	1	87	Bacilli	Streptococcaceae
Bifidobacterium longum subsp. longum	0	0	0	0	0	0	0	0	0	0	0	0	0	86	0	0	0	0	0	0	0	0	0	0	86	Actinomycetia	Bifidobacteriaceae
Bacteroides cellulosilyticus	0	2	3	0	0	9	1	4	1	8	7	10	1	3	4	6	0	0	3	5	2	5	4	7	85	Bacteroidia	Bacteroidaceae
Limosilactobacillus fermentum	0	0	0	0	0	0	0	1	1	0	4	2	0	66	4	3	0	0	2	1	1	0	0	0	85	Bacilli	Lactobacillaceae
Streptococcus intermedius B196	17	2	0	5	0	5	0	3	0	0	3	2	0	1	23	5	0	0	0	5	8	0	5	1	85	Bacilli	Streptococcaceae
Streptococcus vestibularis	0	10	0	0	0	6	0	3	9	1	0	6	3	1	10	3	1	0	4	6	15	7	0	0	85	Bacilli	Streptococcaceae
unclassified Capnocytophaga	0	0	1	0	0	2	2	2	0	1	17	3	0	2	40	1	0	1	1	5	2	2	1	2	85	Flavobacteriia	Flavobacteriaceae
Enterococcus avium	2	3	0	0	0	0	0	2	6	1	1	2	0	3	40	3	3	2	1	3	8	0	0	2	82	Bacilli	Enterococcaceae
Porphyromonas gingivalis W83	0	0	3	0	0	10	1	4	1	0	7	9	0	10	13	0	0	0	1	6	11	3	1	2	82	Bacteroidia	Porphyromonadaceae
Phocaeicola vulgatus	0	0	0	0	0	0	0	7	6	9	8	7	1	7	6	4	0	1	4	4	4	4	4	4	80	Bacteroidia	Bacteroidaceae
Bacteroides uniformis	2	1	2	0	0	14	0	3	1	4	11	5	0	3	5	5	0	0	1	4	7	7	3	1	79	Bacteroidia	Bacteroidaceae
Enterococcus	2	4	0	1	0	0	0	2	5	1	1	10	0	0	25	5	2	3	0	4	9	1	1	3	79	Bacilli	Enterococcaceae
Neisseria meningitidis 053442	0	9	0	0	1	0	11	0	26	1	9	7	2	0	5	3	0	0	0	4	0	1	0	0	79	Betaproteobacteria	Neisseriaceae
Alistipes finegoldii DSM 17242	0	3	1	0	0	3	1	4	0	3	13	11	1	1	4	6	0	3	1	3	4	7	4	5	78	Bacteroidia	Rikenellaceae
Alphaproteobacteria	1	1	2	0	0	3	0	2	0	1	5	12	0	5	5	4	0	2	3	6	3	8	5	10	78	Alphaproteobacteria
Rothia dentocariosa ATCC 17931	0	0	0	0	0	0	0	0	1	1	2	22	5	11	1	8	7	0	0	8	12	0	0	0	78	Actinomycetia	Micrococcaceae
Treponema pedis str. T A4	0	0	0	0	0	1	0	1	0	3	3	2	0	4	52	1	0	0	3	2	1	1	4	0	78	Spirochaetia	Treponemataceae
Bacteroides intestinalis	0	1	1	0	0	3	0	8	2	6	4	10	0	5	6	5	0	1	3	3	5	4	4	6	77	Bacteroidia	Bacteroidaceae
Streptobacillus moniliformis	0	0	2	0	0	12	0	15	0	1	10	2	0	3	3	7	0	0	1	1	17	3	0	0	77	Fusobacteriia	Leptotrichiaceae
Streptococcus pseudoporcinus	0	0	0	3	0	2	0	3	1	1	2	3	1	5	21	6	1	1	2	2	8	5	6	4	77	Bacilli	Streptococcaceae
Treponema succinifaciens DSM 2489	1	0	1	0	0	3	0	3	0	1	5	3	0	6	45	1	0	0	4	0	2	1	0	1	77	Spirochaetia	Treponemataceae
Alistipes indistinctus	0	0	0	0	0	0	0	9	1	3	9	8	0	5	6	2	0	1	1	5	3	10	3	10	76	Bacteroidia	Rikenellaceae
Bacillaceae	3	1	0	2	1	1	0	2	3	6	3	7	0	1	24	5	1	2	1	3	3	0	2	5	76	Bacilli	Bacillaceae
Chryseobacterium	0	8	4	0	0	2	1	2	2	4	7	9	0	1	19	6	1	2	0	1	0	2	5	0	76	Flavobacteriia	Weeksellaceae
Neisseria meningitidis alpha14	0	11	3	0	0	1	23	0	3	0	3	9	1	0	10	2	2	0	1	1	1	1	1	2	75	Betaproteobacteria	Neisseriaceae
Sneathia amnii	0	0	0	0	0	23	0	6	5	2	18	0	1	3	1	4	0	0	1	1	3	1	0	6	75	Fusobacteriia	Leptotrichiaceae
Coprobacter sp. 2CBH44	0	0	0	0	0	0	0	1	2	6	8	14	0	2	10	5	0	3	1	3	8	4	3	3	73	Bacteroidia	Barnesiellaceae
Proteiniphilum saccharofermentans	0	2	0	0	0	4	1	2	0	3	12	8	1	2	12	1	0	0	0	5	3	10	4	3	73	Bacteroidia	Dysgonomonadaceae
Clostridium botulinum	1	1	0	1	0	6	0	3	1	4	2	17	2	4	9	5	0	1	1	1	7	3	0	3	72	Clostridia	Clostridiaceae
Pseudomonas	1	3	0	1	0	4	1	5	2	1	7	7	0	4	7	3	0	1	1	3	8	3	4	5	71	Gammaproteobacteria	Pseudomonadaceae
Bacteroides sp. CBA7301	0	2	2	0	0	12	0	1	1	6	8	5	0	7	5	5	0	0	2	1	2	5	3	3	70	Bacteroidia	Bacteroidaceae
Ligilactobacillus salivarius	0	0	0	0	0	0	0	0	3	1	3	3	0	14	25	4	2	2	2	2	6	0	1	1	69	Bacilli	Lactobacillaceae
Blautia producta	0	1	0	1	0	0	0	1	0	8	7	10	0	7	4	7	0	3	2	0	4	6	1	6	68	Clostridia	Lachnospiraceae
Campylobacter hominis ATCC BAA-381	0	0	0	0	0	1	0	2	1	0	0	19	1	5	20	7	0	0	4	4	3	0	0	1	68	Epsilonproteobacteria	Campylobacteraceae
Porphyromonas gingivalis TDC60	0	0	2	0	0	11	0	9	0	1	6	7	1	7	17	0	1	0	0	0	6	0	0	0	68	Bacteroidia	Porphyromonadaceae
Streptococcus periodonticum	2	0	1	2	0	23	0	7	4	0	0	1	0	4	7	1	0	0	3	2	6	0	0	5	68	Bacilli	Streptococcaceae
Campylobacter ureolyticus	0	0	0	0	0	0	0	1	22	2	0	5	0	4	12	5	0	0	1	13	1	0	0	1	67	Epsilonproteobacteria	Campylobacteraceae
Faecalibacterium prausnitzii	0	0	0	0	0	4	0	2	0	2	2	10	0	9	5	2	0	0	2	2	4	7	11	5	67	Clostridia	Oscillospiraceae
Lachnospiraceae	0	0	2	1	0	2	0	2	0	3	6	4	0	12	2	7	0	0	3	6	5	5	3	4	67	Clostridia	Lachnospiraceae
Megasphaera elsdenii	0	0	0	0	0	0	0	5	1	7	3	21	1	6	0	8	0	0	4	1	2	2	3	2	66	Negativicutes	Veillonellaceae
Streptococcus porcinus	1	1	0	0	0	3	0	3	2	0	4	4	0	1	13	5	0	2	4	3	8	2	0	9	65	Bacilli	Streptococcaceae
Bacillus cereus group	0	1	1	1	0	1	0	1	4	1	2	5	0	0	19	8	0	2	0	2	6	4	2	4	64	Bacilli	Bacillaceae
Campylobacter curvus	9	0	0	0	0	3	0	1	1	3	10	6	12	1	6	6	0	1	0	0	1	0	0	4	64	Epsilonproteobacteria	Campylobacteraceae
Enterobacteriaceae	1	3	3	0	0	4	0	4	2	6	4	5	0	4	14	1	0	1	0	1	3	5	1	2	64	Gammaproteobacteria	Enterobacteriaceae
Listeria monocytogenes	0	4	1	1	0	2	0	1	4	4	1	6	1	0	31	2	0	0	1	1	2	0	0	2	64	Bacilli	Listeriaceae
Enterococcus saigonensis	0	0	0	0	0	0	0	1	4	0	1	0	0	20	12	3	3	2	1	0	2	3	2	9	63	Bacilli	Enterococcaceae
Flavobacterium columnare	2	3	1	0	0	2	0	0	1	5	9	4	0	0	22	3	0	1	0	0	4	2	1	3	63	Flavobacteriia	Flavobacteriaceae
Enterocloster bolteae	0	1	0	0	0	0	0	0	0	4	12	5	0	7	4	5	0	2	5	2	2	6	4	2	61	Clostridia	Lachnospiraceae
Vagococcus hydrophili	0	0	0	0	0	0	0	1	5	1	3	3	0	0	33	3	1	1	1	2	4	1	0	2	61	Bacilli	Enterococcaceae
Bifidobacterium breve	0	0	0	0	0	0	0	1	2	0	1	0	0	54	0	0	0	0	0	0	0	1	0	1	60	Actinomycetia	Bifidobacteriaceae
Gemella sp. oral taxon 928	0	0	0	0	0	8	0	5	0	0	3	3	1	4	6	4	0	0	5	1	8	2	4	6	60	Bacilli
Haemophilus influenzae biotype aegyptius	1	11	5	0	0	6	4	2	1	0	21	1	0	0	2	1	0	0	0	4	0	0	0	1	60	Gammaproteobacteria	Pasteurellaceae
Streptococcus mutans	4	1	1	0	0	0	0	5	2	2	3	2	0	1	13	3	0	5	2	0	5	4	2	5	60	Bacilli	Streptococcaceae
Capnocytophaga stomatis	3	0	1	0	0	1	0	3	0	0	7	4	1	3	22	1	0	0	4	1	1	1	2	4	59	Flavobacteriia	Flavobacteriaceae
Chryseobacterium indologenes	3	3	1	0	0	0	2	1	0	3	7	10	0	1	9	5	0	2	1	2	3	0	3	3	59	Flavobacteriia	Weeksellaceae
Clostridium butyricum	0	0	0	0	0	5	0	1	0	3	4	3	0	3	14	3	0	0	6	3	8	2	1	2	58	Clostridia	Clostridiaceae
Escherichia coli	0	2	1	0	0	4	2	0	0	0	0	3	0	0	22	0	0	2	6	3	7	3	3	0	58	Gammaproteobacteria	Enterobacteriaceae
Streptococcus intermedius C270	0	1	0	10	0	0	0	0	3	4	3	7	0	3	4	6	0	0	1	3	5	2	3	3	58	Bacilli	Streptococcaceae
[Haemophilus] ducreyi	0	0	14	0	0	1	1	0	2	4	4	5	0	0	10	7	1	0	0	5	1	0	0	2	57	Gammaproteobacteria	Pasteurellaceae
Pseudobutyrivibrio xylanivorans	0	0	0	0	0	2	0	1	2	0	4	8	0	6	5	4	0	1	3	5	2	4	6	4	57	Clostridia	Lachnospiraceae
Chryseobacterium taklimakanense	0	5	0	1	0	3	0	4	1	3	6	5	0	5	7	4	0	2	2	2	2	3	0	1	56	Flavobacteriia	Weeksellaceae
Lactobacillus iners	1	4	0	1	0	0	0	0	1	1	4	6	0	4	8	8	0	0	1	3	11	3	0	0	56	Bacilli	Lactobacillaceae
Streptococcus pneumoniae 670-6B	0	3	0	0	0	4	0	1	1	0	0	5	1	7	3	1	1	0	4	10	7	5	2	0	55	Bacilli	Streptococcaceae
unclassified Selenomonas	0	1	0	0	0	1	0	4	2	10	7	5	0	4	5	3	0	0	2	0	2	1	0	7	54	Negativicutes	Selenomonadaceae
Vibrio	2	2	1	0	0	10	0	2	1	4	2	7	0	2	10	2	1	0	1	1	2	0	2	2	54	Gammaproteobacteria	Vibrionaceae
Aerococcus urinaeequi	4	0	1	1	0	0	0	3	3	0	0	4	0	0	22	1	1	0	2	2	5	0	0	4	53	Bacilli	Aerococcaceae
Clostridium perfringens	0	0	0	1	0	4	0	4	2	5	0	5	0	4	3	11	0	0	1	2	6	1	2	2	53	Clostridia	Clostridiaceae
Finegoldia magna	0	0	0	0	0	0	0	1	1	0	6	20	0	2	7	0	0	2	1	0	6	2	0	5	53	Tissierellia	Peptoniphilaceae
Lactobacillaceae	1	0	0	0	0	0	0	1	2	0	1	4	0	1	23	2	1	0	1	1	7	4	3	1	53	Bacilli	Lactobacillaceae
Prevotellaceae	0	0	1	0	0	8	0	4	0	6	9	5	0	2	3	3	0	0	0	1	2	1	6	2	53	Bacteroidia	Prevotellaceae
Vagococcus zengguangii	0	0	0	0	0	0	0	2	3	1	0	2	0	0	29	1	2	1	0	3	6	1	1	1	53	Bacilli	Enterococcaceae
Alistipes sp. dk3624	2	1	0	0	0	13	1	5	0	1	2	7	1	1	2	1	0	0	2	3	0	5	4	1	52	Bacteroidia	Rikenellaceae
Carnobacterium divergens	4	1	0	1	0	0	0	0	3	0	0	1	0	1	29	1	1	1	0	2	4	3	0	0	52	Bacilli	Carnobacteriaceae
Schaalia meyeri	0	0	0	0	0	0	0	1	1	0	0	9	1	3	4	2	0	0	2	0	8	0	19	2	52	Actinomycetia	Actinomycetaceae
Bacteroides vulgatus ATCC 8482	0	2	1	0	0	4	0	5	0	7	6	7	0	1	1	3	0	1	3	1	0	3	3	3	51	Bacteroidia	Bacteroidaceae
Carnobacterium maltaromaticum	1	1	0	0	0	0	0	3	0	1	1	3	0	1	27	2	1	1	0	0	6	1	2	0	51	Bacilli	Carnobacteriaceae
Enterococcus mundtii	0	4	0	0	0	0	0	0	3	0	0	3	0	0	25	0	1	0	1	3	6	1	2	2	51	Bacilli	Enterococcaceae
Glaesserella parasuis	0	2	3	0	0	3	2	0	6	1	1	17	0	0	3	3	0	0	1	6	1	0	1	1	51	Gammaproteobacteria	Pasteurellaceae
unclassified Gemella	0	2	1	0	0	3	0	1	3	1	1	3	1	2	17	2	0	6	2	0	2	2	0	2	51	Bacilli
[Eubacterium] eligens ATCC 27750	0	0	1	0	0	5	0	3	0	4	3	8	0	5	2	6	0	0	1	2	2	5	3	1	51	Clostridia	Eubacteriaceae
Bacteroides caecimuris	1	1	0	0	0	2	0	6	0	0	6	6	0	3	4	1	0	0	4	2	3	3	3	5	50	Bacteroidia	Bacteroidaceae
Fusobacterium necrophorum subsp. necrophorum	0	0	0	0	0	2	0	9	0	1	4	4	0	2	15	3	0	0	2	4	2	0	0	1	49	Fusobacteriia	Fusobacteriaceae
Jeotgalibaca arthritidis	1	3	0	0	0	0	0	1	5	1	0	1	0	0	29	1	0	1	1	0	5	0	0	0	49	Bacilli	Carnobacteriaceae
Ligilactobacillus agilis	0	0	0	0	0	0	0	0	0	0	0	1	0	0	46	0	0	0	0	0	1	1	0	0	49	Bacilli	Lactobacillaceae
Paludibacter propionicigenes WB4	1	2	1	0	0	5	2	2	0	5	4	4	0	3	3	4	0	0	0	2	1	2	3	5	49	Bacteroidia	Paludibacteraceae
Butyricimonas faecalis	1	2	1	0	0	3	0	6	1	3	4	5	0	5	2	3	0	2	1	2	3	2	1	1	48	Bacteroidia	Odoribacteraceae
Enterobacterales	2	1	3	2	0	3	0	1	1	2	3	2	0	2	6	3	1	2	2	2	3	4	1	2	48	Gammaproteobacteria
Gemella	0	0	0	0	0	2	0	0	1	1	3	6	1	0	7	3	1	6	3	4	4	5	1	0	48	Bacilli
Neisseria meningitidis 8013	0	12	0	0	0	2	10	0	0	1	0	7	0	1	8	2	0	1	0	3	0	1	0	0	48	Betaproteobacteria	Neisseriaceae
Neisseria meningitidis M01-240355	0	5	1	0	0	0	16	1	5	3	4	5	0	0	3	0	1	0	2	1	0	1	0	0	48	Betaproteobacteria	Neisseriaceae
Paenibacillus	0	0	1	0	0	2	0	2	2	1	7	5	0	4	6	1	0	1	1	5	3	4	1	2	48	Bacilli	Paenibacillaceae
Streptococcus cristatus AS 1.3089	2	1	0	0	0	1	0	2	2	0	2	6	0	1	10	10	0	0	1	1	4	4	1	0	48	Bacilli	Streptococcaceae
Vagococcus sp. CF-49	0	1	0	0	0	0	0	0	4	3	0	1	0	0	31	1	0	0	2	1	1	0	1	2	48	Bacilli	Enterococcaceae
Bacillus circulans	1	9	0	0	0	2	0	1	1	1	1	2	0	1	15	4	0	2	2	0	1	3	1	1	48	Insecta	Bacillidae
Candidatus Saccharimonas aalborgensis	2	0	0	0	0	0	0	2	0	0	1	2	0	8	5	4	0	0	1	6	12	0	2	3	48	Candidatus
Elizabethkingia	0	5	1	1	0	1	1	1	0	3	1	6	0	4	8	6	0	1	0	2	1	0	2	2	46	Flavobacteriia	Weeksellaceae
Enterococcus cecorum	1	0	0	0	0	0	0	1	3	0	1	0	0	0	31	4	0	0	0	3	1	1	0	0	46	Bacilli	Enterococcaceae
unclassified Dysgonomonas	0	2	2	0	0	0	0	2	0	3	7	5	2	5	4	2	0	0	0	1	4	3	2	2	46	Bacteroidia	Dysgonomonadaceae
Candidatus Saccharibacteria	1	9	16	0	0	0	4	2	0	0	1	1	0	1	2	3	0	0	1	0	5	0	0	0	46	Candidatus
Brochothrix thermosphacta	0	5	0	1	1	1	0	1	4	0	1	2	0	0	16	4	1	2	2	0	3	0	1	0	45	Bacilli	Listeriaceae
Chryseobacterium gallinarum	2	3	0	0	0	1	0	2	0	0	6	1	0	5	9	2	0	0	3	3	3	1	0	4	45	Flavobacteriia	Weeksellaceae
Jeotgalibaca sp. PTS2502	2	0	0	0	0	0	0	1	1	1	0	3	0	1	16	4	2	2	0	1	7	1	1	2	45	Bacilli	Carnobacteriaceae
Chryseobacterium indoltheticum	1	9	0	0	0	1	0	1	0	3	4	6	0	1	8	4	0	3	0	1	0	1	1	0	44	Flavobacteriia	Weeksellaceae
Dialister massiliensis	0	0	0	0	0	0	0	5	1	0	2	3	0	3	0	8	0	0	2	0	3	0	0	17	44	Negativicutes	Veillonellaceae
Enterococcus casseliflavus	1	2	0	1	0	0	0	1	0	0	0	2	0	1	30	1	0	0	1	0	2	2	0	0	44	Bacilli	Enterococcaceae
Enterococcus hirae	0	2	0	0	0	0	0	0	2	2	0	2	0	2	23	1	1	1	2	0	4	2	0	0	44	Bacilli	Enterococcaceae
Hymenobacter	2	0	0	0	0	3	1	2	0	0	8	5	0	2	0	3	0	1	0	2	4	1	4	6	44	Cytophagia	Hymenobacteraceae
Streptobacillus moniliformis DSM 12112	0	0	0	1	0	4	0	7	0	1	3	3	0	0	5	1	0	0	2	0	11	1	0	5	44	Fusobacteriia	Leptotrichiaceae
Treponema brennaborense DSM 12168	0	0	0	0	0	0	0	1	0	1	1	2	0	7	28	0	0	0	0	4	0	0	0	0	44	Spirochaetia	Treponemataceae
Haemophilus influenzae 2019	0	5	2	0	0	7	3	0	1	0	16	1	1	0	0	2	1	0	2	1	0	1	0	0	43	Gammaproteobacteria	Pasteurellaceae
Peptacetobacter hiranonis	0	0	0	0	0	0	0	1	1	2	0	8	0	3	4	9	0	0	2	2	4	2	1	4	43	Clostridia	Peptostreptococcaceae
Streptococcus pneumoniae SPNA45	0	2	0	0	0	4	0	3	5	0	0	1	1	1	4	6	0	3	1	3	7	1	0	1	43	Bacilli	Streptococcaceae
unclassified Bacteroides	0	0	0	0	0	0	0	3	0	2	3	4	2	4	5	1	0	1	4	3	4	3	1	3	43	Bacteroidia	Bacteroidaceae
Fusobacteriales	0	0	1	0	0	2	1	0	0	1	1	8	0	2	1	4	1	0	1	0	8	5	0	6	42	Fusobacteriia
Pasteurella multocida	1	3	3	0	0	0	2	0	5	5	4	3	0	0	6	2	2	0	0	3	1	1	0	1	42	Gammaproteobacteria	Pasteurellaceae
Streptococcus anginosus C238	0	0	0	4	0	16	0	1	0	1	2	2	0	3	4	1	1	0	0	1	4	2	0	0	42	Bacilli	Streptococcaceae
Vagococcus carniphilus	0	0	0	0	0	0	0	1	4	0	1	2	0	1	23	3	2	1	0	2	2	0	0	0	42	Bacilli	Enterococcaceae
Acinetobacter	1	0	1	0	0	1	0	2	0	1	5	3	1	3	4	4	0	0	4	5	3	1	0	2	41	Gammaproteobacteria	Moraxellaceae
Mammaliicoccus sciuri	0	0	0	0	0	0	0	1	0	1	0	6	1	0	22	3	0	0	0	1	3	1	1	1	41	Bacilli	Staphylococcaceae
Ottowia sp. oral taxon 894	0	0	0	0	0	4	0	0	0	0	24	0	4	2	2	0	3	0	1	1	0	0	0	0	41	Betaproteobacteria	Comamonadaceae
Roseburia intestinalis L1-82	0	0	1	0	0	4	0	2	4	0	4	5	0	3	3	3	0	1	1	1	2	2	3	2	41	Clostridia	Lachnospiraceae
Vagococcus coleopterorum	0	0	0	0	0	0	0	1	2	0	0	1	0	0	24	1	1	0	2	1	5	0	0	3	41	Bacilli	Enterococcaceae
Alistipes	0	2	0	0	0	4	1	0	0	1	3	4	0	2	3	4	0	0	1	3	4	3	3	2	40	Bacteroidia	Rikenellaceae
Chitinophaga pinensis	0	0	0	0	0	3	1	0	1	2	3	5	1	2	4	1	0	2	0	7	0	2	4	2	40	Chitinophagia	Chitinophagaceae
Corynebacterium matruchotii	0	0	1	0	2	1	0	0	0	0	17	8	0	0	0	4	0	0	3	1	2	1	0	0	40	Actinomycetia	Corynebacteriaceae
Streptococcus pluranimalium	1	3	0	1	0	0	0	1	2	0	0	7	0	0	11	3	0	1	0	1	3	3	0	3	40	Bacilli	Streptococcaceae
Streptomyces	0	0	0	1	0	2	0	2	2	0	6	8	0	1	1	1	0	0	0	1	3	8	3	1	40	Actinomycetia	Streptomycetaceae
Blattabacterium cuenoti	0	0	0	0	0	0	0	0	0	4	5	6	0	1	4	5	0	1	2	1	3	2	1	4	39	Flavobacteriia	Blattabacteriaceae
Dialister	0	0	0	0	0	0	0	2	2	1	1	0	0	5	0	6	0	0	1	2	3	1	0	15	39	Negativicutes	Veillonellaceae
Haemophilus influenzae KR494	0	4	4	0	0	5	3	1	1	0	12	3	0	0	1	0	0	0	0	3	1	0	1	0	39	Gammaproteobacteria	Pasteurellaceae
Lactobacillus	0	2	0	2	0	2	0	0	1	1	0	5	0	1	13	3	1	1	1	2	1	0	2	1	39	Bacilli	Lactobacillaceae
Muribaculaceae bacterium DSM 108610	1	2	2	0	2	32	0	0	0	0	0	0	0	0	0	0	0	0	0	0	0	0	0	0	39	Bacteroidia	Muribaculaceae
Porphyromonas gingivalis ATCC 33277	0	0	0	0	0	5	0	6	0	3	3	2	0	2	4	0	1	0	1	0	1	5	5	1	39	Bacteroidia	Porphyromonadaceae
Treponema sp. RCC2812	0	0	0	0	0	0	0	1	1	0	4	4	0	3	25	1	0	0	0	0	0	0	0	0	39	Spirochaetia	Treponemataceae
Vagococcus teuberi	2	1	0	0	0	1	0	0	2	1	1	2	0	0	15	3	1	1	0	1	4	0	2	2	39	Bacilli	Enterococcaceae
Campylobacter corcagiensis	0	0	0	0	0	0	0	3	0	0	1	7	0	1	18	4	0	0	3	0	1	0	0	0	38	Epsilonproteobacteria	Campylobacteraceae
Capnocytophaga cynodegmi	0	1	1	0	0	1	0	1	0	2	4	7	1	0	13	1	0	0	0	1	1	2	0	2	38	Flavobacteriia	Flavobacteriaceae
Lachnoclostridium sp. YL32	0	0	0	0	0	1	0	0	4	2	2	4	0	3	1	3	0	2	1	2	1	5	5	2	38	Clostridia	Lachnospiraceae
Streptococcus pneumoniae G54	0	0	0	0	0	1	0	2	0	0	1	7	0	6	1	6	1	0	0	2	8	3	0	0	38	Bacilli	Streptococcaceae
Bacteroidia	1	2	0	0	0	1	1	0	2	2	5	5	0	0	5	0	0	0	1	2	5	4	0	1	37	Bacteroidia
Haemophilus influenzae 10810	0	2	2	0	0	8	1	7	1	0	6	1	0	0	1	3	1	0	0	2	1	0	1	0	37	Gammaproteobacteria	Pasteurellaceae
Jeotgalibaca	0	0	0	1	1	0	0	1	1	0	0	1	0	0	20	1	2	1	1	3	3	0	0	1	37	Bacilli	Carnobacteriaceae
Neisseria chenwenguii	0	0	0	0	0	1	4	0	1	3	4	10	2	0	0	4	0	0	4	1	0	1	0	2	37	Betaproteobacteria	Neisseriaceae
Streptococcus phage PH10	0	6	0	1	0	0	0	1	0	0	1	0	1	2	2	1	0	0	0	4	17	1	0	0	37	Caudoviricetes	Siphoviridae
Streptococcus sp. KS 6	0	0	0	0	0	0	0	3	6	2	3	2	0	0	4	2	0	1	1	1	10	0	1	1	37	Bacilli	Streptococcaceae
Anaerostipes hadrus	0	2	0	1	0	2	0	1	1	2	2	4	0	3	5	7	0	0	2	0	0	0	1	3	36	Clostridia	Lachnospiraceae
Burkholderiales	0	0	1	1	0	1	0	4	0	3	7	1	0	1	1	2	1	2	0	4	3	2	1	1	36	Betaproteobacteria
Butyrivibrio proteoclasticus B316	0	1	0	0	1	2	0	1	1	1	0	6	0	1	3	1	0	1	3	1	2	4	1	6	36	Clostridia	Lachnospiraceae
Neisseria brasiliensis	0	12	0	0	0	0	4	0	0	1	5	5	0	0	5	0	0	2	0	2	0	0	0	0	36	Betaproteobacteria	Neisseriaceae
Aerococcus sanguinicola	0	0	0	0	0	0	0	0	3	0	0	2	0	0	19	1	0	0	1	2	3	1	0	3	35	Bacilli	Aerococcaceae
Akkermansia muciniphila	1	0	1	1	1	0	0	3	0	1	4	4	0	0	2	3	0	1	2	5	2	3	1	0	35	Verrucomicrobiae	Akkermansiaceae
Blautia sp. SC05B48	0	0	0	1	0	0	0	2	0	1	3	6	0	2	0	6	0	3	2	0	1	3	2	3	35	Clostridia	Lachnospiraceae
Clostridium isatidis	0	1	0	0	0	4	0	0	1	5	0	6	1	4	5	3	0	1	1	0	2	1	0	0	35	Clostridia	Clostridiaceae
Lactococcus lactis	0	1	1	0	0	0	0	1	1	2	0	5	0	1	8	5	2	2	0	2	1	1	0	2	35	Bacilli	Streptococcaceae
Parabacteroides distasonis ATCC 8503	1	1	0	0	1	1	0	1	0	5	3	8	0	2	0	5	0	3	2	0	0	0	1	1	35	Bacteroidia	Tannerellaceae
Streptococcus uberis	0	2	0	0	0	2	0	0	1	2	2	4	0	0	12	0	0	2	2	1	4	1	0	0	35	Bacilli	Streptococcaceae
Tenuifilum thalassicum	0	0	0	0	0	0	0	2	0	5	6	6	0	3	3	0	0	1	1	1	1	1	3	2	35	Bacteroidia	Tenuifilaceae
[Clostridium] saccharolyticum WM1	1	0	0	0	0	1	0	2	0	1	2	4	0	2	4	7	0	1	2	3	0	4	1	0	35	Clostridia	Clostridiaceae
Elizabethkingia meningoseptica	1	8	2	0	0	1	0	0	0	2	1	2	0	3	6	3	0	0	0	0	1	2	0	2	34	Flavobacteriia	Weeksellaceae
Enterococcus durans	1	0	0	1	0	0	0	0	4	1	1	1	0	1	17	2	1	0	0	1	1	1	0	1	34	Bacilli	Enterococcaceae
Enterococcus wangshanyuanii	0	2	0	0	0	0	0	0	3	0	0	1	0	0	23	1	2	0	0	1	1	0	0	0	34	Bacilli	Enterococcaceae
Fusobacterium varium	0	1	0	0	0	4	0	4	0	1	2	9	0	0	1	1	0	0	0	3	2	4	0	2	34	Fusobacteriia	Fusobacteriaceae
Jeotgalibaca porci	0	0	0	1	0	0	0	0	1	1	0	1	0	2	18	0	1	0	0	2	3	2	2	0	34	Bacilli	Carnobacteriaceae
Latilactobacillus sakei	0	0	0	0	0	0	0	0	2	2	0	6	0	2	19	1	0	0	0	0	2	0	0	0	34	Bacilli	Lactobacillaceae
Lysinibacillus sphaericus	0	1	1	0	0	0	0	0	1	4	2	6	0	2	7	2	0	1	0	2	1	3	0	1	34	Bacilli	Bacillaceae
Streptococcus canis	0	1	0	0	0	0	0	0	0	0	2	5	0	4	10	3	1	0	2	3	2	0	1	0	34	Bacilli	Streptococcaceae
Sulfurospirillum multivorans	0	0	0	0	0	0	0	0	0	1	0	0	0	2	28	1	0	0	0	2	0	0	0	0	34	Epsilonproteobacteria	Sulfurospirillaceae
Bacillus pseudomycoides	1	1	0	0	0	0	0	0	2	1	0	5	0	1	11	4	1	0	1	1	2	0	0	2	33	Bacilli	Bacillaceae
Betaproteobacteria	0	2	0	1	0	0	1	2	0	1	7	2	1	1	2	5	2	1	1	1	0	2	0	1	33	Betaproteobacteria
Chryseobacterium group	0	0	0	0	0	0	0	1	0	2	6	6	0	1	5	2	0	1	1	0	3	3	0	2	33	Flavobacteriia	Weeksellaceae
Flavobacterium indicum GPTSA100-9 = DSM 17447	0	1	2	0	0	1	0	1	0	2	2	3	0	1	14	0	0	1	2	0	1	2	0	0	33	Flavobacteriia	Flavobacteriaceae
Labilibaculum antarcticum	0	0	0	0	0	0	0	1	0	3	2	2	1	4	6	5	0	1	0	1	1	3	2	1	33	Bacteroidia	Marinifilaceae
Lactococcus lactis subsp. cremoris	0	2	1	0	0	0	0	0	1	0	0	3	0	1	14	6	0	0	0	2	1	2	0	0	33	Bacilli	Streptococcaceae
Ornithobacterium rhinotracheale	0	2	1	0	0	2	0	1	0	0	1	3	0	1	14	0	0	0	0	0	1	1	4	2	33	Flavobacteriia	Weeksellaceae
unclassified Carnobacterium	0	0	0	0	0	0	0	0	3	0	1	1	0	0	14	4	0	0	1	5	3	1	0	0	33	Bacilli	Carnobacteriaceae
Bacteroides fragilis 638R	0	0	0	0	0	6	0	2	1	3	3	1	0	2	6	1	0	1	0	1	1	1	2	1	32	Bacteroidia	Bacteroidaceae
Clostridium sp. SY8519	0	0	1	1	0	0	0	0	1	1	1	2	0	4	2	4	0	0	3	0	1	9	1	1	32	Clostridia	Clostridiaceae
Epilithonimonas vandammei	0	0	0	0	0	0	0	0	2	1	5	3	0	3	5	2	0	0	3	1	3	0	2	2	32	Flavobacteriia	Weeksellaceae
Klebsiella variicola	1	0	0	0	0	0	0	0	2	3	2	6	0	3	3	2	0	0	0	2	2	1	2	3	32	Gammaproteobacteria	Enterobacteriaceae
Lactococcus garvieae	0	0	1	0	0	0	0	0	0	1	3	1	0	2	16	2	0	0	0	0	3	2	0	1	32	Bacilli	Streptococcaceae
Pediococcus pentosaceus	1	4	0	0	0	0	0	2	0	1	1	3	2	3	3	5	0	1	1	0	0	3	1	1	32	Bacilli	Lactobacillaceae
Weeksellaceae	0	0	0	0	0	0	0	2	3	0	5	3	0	0	7	1	0	0	1	1	4	2	3	0	32	Flavobacteriia	Weeksellaceae
Aerococcus urinae	0	0	0	0	0	1	0	0	1	1	0	0	0	0	20	1	1	1	1	0	3	0	1	0	31	Bacilli	Aerococcaceae
Alkalitalea saponilacus	1	0	0	0	0	2	0	2	0	1	4	8	0	1	3	1	0	0	0	1	1	1	0	5	31	Bacteroidia	Marinilabiliaceae
Campylobacter lanienae	0	0	0	0	0	0	0	3	0	0	1	7	0	1	16	2	0	0	0	0	0	0	1	0	31	Epsilonproteobacteria	Campylobacteraceae
Elizabethkingia anophelis	0	2	1	0	1	0	1	1	0	2	1	2	0	5	3	2	0	0	2	3	2	2	0	1	31	Flavobacteriia	Weeksellaceae
Erysipelothrix rhusiopathiae	0	2	0	0	0	0	0	2	1	1	0	1	0	4	11	1	0	0	1	1	2	2	0	2	31	Erysipelotrichia	Erysipelotrichaceae
Hungatella hathewayi WAL-18680	0	0	0	0	0	1	0	2	2	3	1	3	0	3	2	2	0	0	0	1	2	4	3	2	31	Clostridia	Clostridiaceae
Roseburia hominis	0	3	0	0	0	2	0	2	0	0	4	3	0	2	2	1	0	0	1	2	0	2	5	2	31	Clostridia	Lachnospiraceae
Aerococcus	1	3	0	0	0	1	0	0	2	0	0	0	0	0	13	2	1	0	0	2	3	2	0	0	30	Bacilli	Aerococcaceae
Aminipila sp. CBA3637	0	2	0	1	0	0	0	0	1	0	1	9	0	3	4	4	0	0	0	0	0	0	0	5	30	Clostridia	Eubacteriales Family XIII. Incertae Sedis
Chryseolinea soli	1	0	1	0	0	0	0	1	0	0	3	4	0	0	5	0	0	1	1	3	6	0	1	3	30	Cytophagia	Fulvivirgaceae
Cloacibacterium normanense	0	5	0	0	0	0	1	0	1	3	2	4	0	0	1	4	0	1	3	1	1	1	0	2	30	Flavobacteriia	Weeksellaceae
Flavobacterium	2	0	0	0	0	0	0	1	0	2	2	4	0	1	13	0	0	0	0	1	1	0	2	1	30	Flavobacteriia	Flavobacteriaceae
Haemophilus influenzae F3047	0	15	2	0	0	1	0	1	2	1	5	2	0	0	0	0	0	0	0	0	0	1	0	0	30	Gammaproteobacteria	Pasteurellaceae
Melissococcus plutonius	0	3	0	0	0	2	0	0	1	0	0	2	0	1	13	3	0	0	0	2	2	1	0	0	30	Bacilli	Enterococcaceae
Mycoplasma	0	0	0	0	0	9	0	1	0	0	0	2	0	1	8	2	0	0	1	2	2	0	0	2	30	Mollicutes	Mycoplasmataceae
Neisseria meningitidis M04-240196	0	3	0	0	0	1	10	0	1	1	3	7	0	0	3	1	0	0	0	0	0	0	0	0	30	Betaproteobacteria	Neisseriaceae
Neisseria meningitidis WUE 2594	0	2	0	0	0	0	2	0	0	0	2	3	0	1	17	0	0	0	2	0	0	1	0	0	30	Betaproteobacteria	Neisseriaceae
Staphylococcus epidermidis	0	0	0	0	0	1	1	0	0	0	0	1	1	0	3	2	2	3	4	3	5	1	2	1	30	Bacilli	Staphylococcaceae
Aeromonas	1	0	0	0	0	0	1	2	2	0	1	2	0	1	1	3	0	0	1	1	2	5	4	2	29	Gammaproteobacteria	Aeromonadaceae
Anaerococcus mediterraneensis	0	0	0	0	0	1	0	0	0	2	2	1	0	2	5	1	0	3	1	1	5	1	0	4	29	Tissierellia	Peptoniphilaceae
Bacteroides xylanisolvens	0	2	1	0	0	3	0	3	0	1	2	2	0	2	1	1	0	3	2	0	1	2	2	1	29	Bacteroidia	Bacteroidaceae
Flavobacterium arcticum	1	2	0	0	0	1	0	1	0	7	0	0	1	0	8	1	0	0	0	1	1	2	2	1	29	Flavobacteriia	Flavobacteriaceae
Lachnospiraceae bacterium oral taxon 500	1	0	1	2	1	24	0	0	0	0	0	0	0	0	0	0	0	0	0	0	0	0	0	0	29	Clostridia	Lachnospiraceae
Lactobacillus johnsonii	0	1	0	0	0	0	0	0	1	2	4	3	0	2	1	4	2	0	2	2	1	2	2	0	29	Bacilli	Lactobacillaceae
Pontibacter russatus	0	0	0	0	0	0	0	0	0	3	2	3	0	1	3	2	0	1	1	3	4	4	2	0	29	Cytophagia	Hymenobacteraceae
Sphingobacterium multivorum	0	0	0	0	0	0	0	1	0	2	1	3	0	3	4	2	0	1	2	1	1	1	1	6	29	Sphingobacteriia	Sphingobacteriaceae
Staphylococcus simulans	0	2	0	1	0	1	0	0	3	3	0	2	0	0	9	1	1	0	2	1	2	0	1	0	29	Bacilli	Staphylococcaceae
Streptococcus phage Dp-1	0	0	0	0	0	24	0	0	1	0	0	0	0	0	4	0	0	0	0	0	0	0	0	0	29	Caudoviricetes	Siphoviridae
Streptococcus pneumoniae CGSP14	0	2	0	0	0	0	0	1	6	1	1	2	0	0	0	0	0	0	1	3	9	3	0	0	29	Bacilli	Streptococcaceae
Bacteroides sp. HF-5141	0	0	0	0	0	0	0	2	1	3	4	2	0	2	1	2	0	1	0	0	1	2	3	4	28	Bacteroidia	Bacteroidaceae
Enterococcus thailandicus	1	2	0	0	0	0	0	1	3	1	1	0	0	1	9	1	2	0	0	0	4	0	1	1	28	Bacilli	Enterococcaceae
Flammeovirga sp. MY04	1	1	2	0	0	0	0	1	1	5	4	6	0	1	1	0	0	1	0	0	1	2	1	0	28	Cytophagia	Flammeovirgaceae
Flavisolibacter tropicus	0	2	0	0	0	1	1	1	0	2	1	3	0	1	12	2	0	1	1	0	0	0	0	0	28	Chitinophagia	Chitinophagaceae
Flavobacterium psychrophilum	0	0	1	0	0	1	0	3	0	2	1	2	0	3	5	0	0	4	3	0	0	1	0	2	28	Flavobacteriia	Flavobacteriaceae
Herbinix luporum	0	0	0	0	0	2	0	0	0	0	1	3	0	3	8	3	0	0	0	2	2	2	1	1	28	Clostridia	Lachnospiraceae
Hymenobacter oligotrophus	0	0	0	0	0	2	0	0	0	0	4	5	0	0	6	0	0	0	0	0	1	4	2	4	28	Cytophagia	Hymenobacteraceae
Klebsiella	0	1	1	0	0	1	0	0	2	3	4	4	3	1	1	0	0	1	0	1	1	0	1	3	28	Gammaproteobacteria	Enterobacteriaceae
Klebsiella pneumoniae	0	0	0	0	0	0	0	0	0	1	0	0	11	1	7	0	0	1	1	1	0	1	1	3	28	Gammaproteobacteria	Enterobacteriaceae
Leptotrichiaceae	0	0	0	0	0	0	0	1	0	0	3	6	0	0	0	2	0	0	1	0	9	1	2	3	28	Fusobacteriia	Leptotrichiaceae
Malassezia restricta	0	1	1	0	0	1	0	0	0	0	0	0	0	0	7	0	0	2	1	1	9	4	1	0	28	Malasseziomycetes	Malasseziaceae
Marinilactibacillus sp. 15R	0	1	0	1	0	0	0	0	3	0	0	1	0	0	14	1	0	1	0	2	2	0	1	1	28	Bacilli	Carnobacteriaceae
Neisseria meningitidis MC58	0	1	0	0	0	0	5	0	1	1	2	6	0	0	10	0	0	0	2	0	0	0	0	0	28	Betaproteobacteria	Neisseriaceae
Paeniclostridium sordellii	0	0	0	0	1	0	0	4	0	0	2	6	0	0	2	2	0	0	1	2	3	1	0	4	28	Clostridia	Peptostreptococcaceae
Sebaldella termitidis ATCC 33386	0	2	0	0	0	1	0	1	0	2	0	3	0	3	2	3	0	0	4	1	3	2	0	1	28	Fusobacteriia	Leptotrichiaceae
Streptococcus anginosus subsp. whileyi MAS624	0	0	0	3	0	4	0	2	1	0	0	2	0	1	7	3	0	2	2	1	0	0	0	0	28	Bacilli	Streptococcaceae
Mycoplasma iowae	0	0	0	0	0	2	0	1	1	1	3	3	0	0	3	0	0	1	0	4	1	5	1	2	28	Mollicutes	Mycoplasmataceae
Actinobacillus porcitonsillarum	0	0	6	0	0	1	2	0	6	0	1	1	0	0	4	3	0	0	1	2	0	0	0	0	27	Gammaproteobacteria	Pasteurellaceae
Aerococcus christensenii	0	1	1	0	0	0	0	1	1	1	0	0	0	0	12	4	0	0	2	2	0	0	2	0	27	Bacilli	Aerococcaceae
Bacillus pumilus	0	0	0	0	0	0	0	0	1	2	0	3	0	0	11	6	0	0	0	0	1	2	1	0	27	Bacilli	Bacillaceae
Bacteroides dorei CL03T12C01	0	1	0	0	0	1	0	0	0	0	0	1	0	7	1	2	0	0	1	0	7	0	4	2	27	Bacteroidia	Bacteroidaceae
Chryseobacterium sp. SNU WT5	0	0	0	0	0	0	0	2	0	2	4	4	0	1	4	0	0	1	2	1	2	0	1	3	27	Flavobacteriia	Weeksellaceae
Clostridium chauvoei	0	1	0	0	0	1	0	0	1	1	1	1	0	1	4	8	0	0	1	1	1	3	0	2	27	Clostridia	Clostridiaceae
Dialister hominis	0	0	0	0	0	0	0	3	0	0	4	4	0	4	1	2	0	0	1	1	0	1	0	6	27	Negativicutes	Veillonellaceae
Draconibacterium orientale	0	0	1	0	0	2	0	3	1	1	4	6	0	1	3	0	0	0	0	1	2	2	0	0	27	Bacteroidia	Prolixibacteraceae
Enterococcus gilvus	1	3	0	0	0	2	0	0	0	2	1	1	0	0	15	1	0	0	0	0	0	0	1	0	27	Bacilli	Enterococcaceae
Lactobacillus gasseri ATCC 33323 = JCM 1131	0	18	0	0	0	0	0	0	0	0	2	1	0	0	1	0	1	0	0	1	1	2	0	0	27	Bacilli	Lactobacillaceae
Lactococcus raffinolactis	0	4	0	0	0	0	0	0	5	1	0	3	0	1	9	0	0	1	1	0	1	0	0	1	27	Bacilli	Streptococcaceae
Marivirga tractuosa DSM 4126	0	0	0	0	0	1	0	0	2	1	4	4	0	1	4	0	0	0	1	0	2	5	1	1	27	Cytophagia	Marivirgaceae
Massilistercora timonensis	0	0	0	0	0	2	0	1	0	0	1	2	0	0	3	3	0	1	0	2	3	4	2	3	27	Clostridia
Peptoniphilus harei	0	0	0	0	0	0	0	2	3	1	3	2	0	1	3	1	0	3	1	0	3	1	2	1	27	Tissierellia	Peptoniphilaceae
Pseudomonas aeruginosa	0	0	0	0	0	2	0	0	0	0	1	9	0	2	0	12	0	1	0	0	0	0	0	0	27	Gammaproteobacteria	Pseudomonadaceae
Rhizobiales	0	1	0	0	0	0	1	1	0	3	3	4	0	1	1	2	0	0	0	0	2	5	1	2	27	Alphaproteobacteria
Staphylococcus warneri	1	0	0	0	0	0	0	3	1	1	1	2	0	0	15	1	0	0	0	1	1	0	0	0	27	Bacilli	Staphylococcaceae
Mycoplasma hominis	0	0	0	0	0	1	0	1	1	1	1	1	0	1	8	2	0	1	2	2	3	0	0	2	27	Mollicutes	Mycoplasmataceae
Anaerocolumna cellulosilytica	0	0	0	0	0	0	0	2	1	0	2	4	0	2	4	5	0	0	1	2	0	0	2	1	26	Clostridia	Lachnospiraceae
Anaerocolumna sp. CBA3638	0	0	0	0	0	1	0	0	0	3	0	4	0	2	2	5	0	0	0	0	2	2	3	2	26	Clostridia	Lachnospiraceae
Blautia argi	0	0	0	0	0	0	0	0	0	3	1	4	0	1	6	1	0	0	1	2	3	2	1	1	26	Clostridia	Lachnospiraceae
Butyrivibrio hungatei	0	1	0	0	0	1	0	3	1	4	0	4	0	0	0	4	0	1	1	2	1	1	2	0	26	Clostridia	Lachnospiraceae
Chryseobacterium sp. NEB161	0	1	0	0	0	0	0	0	0	2	4	8	0	2	1	0	0	0	2	0	5	0	1	0	26	Flavobacteriia	Weeksellaceae
Clostridium baratii	0	0	0	0	0	0	0	2	0	4	4	5	1	1	2	3	0	0	1	0	1	1	0	1	26	Clostridia	Clostridiaceae
Crassaminicella sp. SY095	0	0	0	0	0	0	0	1	1	3	0	4	0	1	2	5	0	0	1	2	1	1	1	3	26	Clostridia	Clostridiaceae
Dysgonomonas sp. HDW5A	0	0	0	0	0	0	2	0	2	2	3	2	0	3	2	2	0	0	2	1	2	0	2	1	26	Bacteroidia	Dysgonomonadaceae
Eubacterium limosum	0	0	0	0	0	0	0	0	0	0	1	3	0	1	1	4	0	1	3	1	3	3	3	2	26	Clostridia	Eubacteriaceae
Hymenobacter sp. NBH84	0	0	0	0	0	0	0	0	0	0	5	3	1	0	1	2	0	2	0	4	0	3	0	5	26	Cytophagia	Hymenobacteraceae
Kordia antarctica	1	0	0	0	0	0	0	0	0	5	4	3	0	1	3	5	0	0	0	0	0	2	2	0	26	Flavobacteriia	Flavobacteriaceae
Micrococcales	0	1	0	1	0	0	1	0	1	0	4	3	0	1	2	0	0	1	0	3	1	3	0	4	26	Actinomycetia
Myroides odoratus	0	0	0	0	0	0	0	1	1	2	2	2	0	0	8	5	1	0	0	1	0	1	0	2	26	Flavobacteriia	Flavobacteriaceae
Sphingobacterium spiritivorum	0	0	0	0	0	0	0	1	1	1	0	2	1	2	6	2	0	1	2	3	0	1	1	2	26	Sphingobacteriia	Sphingobacteriaceae
Thermoanaerobacter	0	0	1	0	0	2	0	2	0	1	3	6	0	1	3	2	0	0	0	1	0	0	0	4	26	Clostridia	Thermoanaerobacteraceae
[Clostridium] innocuum	0	0	0	0	0	1	0	0	1	1	3	2	0	1	4	2	0	0	1	0	4	4	1	1	26	Clostridia	Clostridiaceae
[Clostridium] scindens	0	0	0	0	0	2	0	0	2	0	0	1	0	3	7	2	0	1	1	0	2	2	2	1	26	Clostridia	Clostridiaceae
Neisseria sp. 10022	0	2	0	0	0	0	4	0	0	2	3	7	0	1	1	0	0	0	2	1	1	1	1	0	26	Betaproteobacteria	Neisseriaceae
Anaerobutyricum hallii	0	0	0	1	0	2	0	1	0	2	0	1	0	2	2	1	0	1	2	1	3	3	0	3	25	Clostridia	Lachnospiraceae
Arachidicoccus sp. BS20	1	0	0	0	0	2	0	2	0	3	2	4	0	0	6	2	0	0	1	0	0	1	1	0	25	Chitinophagia	Chitinophagaceae
Bacillus thuringiensis	1	0	0	0	0	1	0	0	0	2	1	3	0	1	10	0	1	0	0	2	1	0	0	2	25	Bacilli	Bacillaceae
Campylobacter ureolyticus RIGS 9880	0	0	0	0	0	0	0	0	13	0	0	7	0	0	0	1	0	0	0	3	1	0	0	0	25	Epsilonproteobacteria	Campylobacteraceae
Carnobacterium	1	1	0	0	0	2	0	0	0	0	0	1	0	0	12	1	1	0	0	1	3	1	0	1	25	Bacilli	Carnobacteriaceae
Chryseobacterium sp. POL2	0	2	0	0	0	2	0	1	1	1	1	3	0	3	5	0	0	0	3	0	3	0	0	0	25	Flavobacteriia	Weeksellaceae
Cutibacterium acnes	0	2	0	0	0	0	0	2	0	0	1	3	1	2	3	1	1	0	2	3	1	1	1	1	25	Actinomycetia	Propionibacteriaceae
Elizabethkingia sp. JS20170427COW	0	4	0	0	0	0	0	3	0	1	3	1	0	1	4	0	0	0	1	0	1	0	2	4	25	Flavobacteriia	Weeksellaceae
Erysipelotrichaceae	0	0	0	0	0	2	0	2	2	0	0	1	0	0	5	7	0	1	2	1	1	0	0	1	25	Erysipelotrichia	Erysipelotrichaceae
Fusobacterium ulcerans ATCC 49185	0	0	0	0	0	0	0	2	0	5	1	5	0	1	2	4	0	1	0	0	2	1	0	1	25	Fusobacteriia	Fusobacteriaceae
Jeotgalibaca ciconiae	0	0	0	0	0	0	0	0	2	0	0	0	0	0	20	0	0	1	0	0	1	0	1	0	25	Bacilli	Carnobacteriaceae
Lacticaseibacillus rhamnosus	0	0	0	0	0	0	0	0	0	0	0	0	0	18	6	0	0	0	0	1	0	0	0	0	25	Bacilli	Lactobacillaceae
Lactococcus	0	0	0	0	0	0	0	2	0	2	2	5	0	0	6	5	0	0	1	1	1	0	0	0	25	Bacilli	Streptococcaceae
Lysinibacillus sp. YS11	0	7	0	0	0	0	0	1	1	2	1	2	0	2	7	1	0	0	0	0	1	0	0	0	25	Bacilli	Bacillaceae
Mannheimia haemolytica	0	0	4	0	0	0	3	1	3	0	1	1	0	0	1	1	0	0	1	6	2	0	1	0	25	Gammaproteobacteria	Pasteurellaceae
Moraxella catarrhalis	0	5	2	0	0	1	0	0	0	6	1	2	0	2	2	2	0	0	0	0	2	0	0	0	25	Gammaproteobacteria	Moraxellaceae
Priestia megaterium	0	0	0	0	0	0	0	2	0	3	1	3	0	0	5	1	0	0	4	1	2	1	1	1	25	Bacilli	Bacillaceae
Propionimicrobium sp. Marseille-P3275	0	0	1	0	0	0	0	1	0	1	1	2	0	1	3	2	0	0	1	0	11	1	0	0	25	Actinomycetia	Propionibacteriaceae
Rhodococcus	0	0	0	0	0	1	0	1	0	0	3	5	0	1	0	2	0	0	0	5	0	3	2	2	25	Insecta	Coccidae
Vagococcus penaei	0	2	0	0	0	0	0	1	1	0	0	1	0	0	13	2	0	0	0	2	3	0	0	0	25	Bacilli	Enterococcaceae
Anaerostipes caccae	0	0	0	0	0	0	0	0	1	2	1	4	0	3	3	1	0	0	2	0	1	1	2	3	24	Clostridia	Lachnospiraceae
Carnobacterium inhibens subsp. gilichinskyi	1	1	0	0	0	0	0	0	1	1	0	0	0	0	14	1	1	0	0	1	2	0	0	1	24	Bacilli	Carnobacteriaceae
Chryseobacterium shandongense	0	3	1	0	0	0	0	0	0	0	4	4	0	2	5	0	0	0	0	2	2	0	1	0	24	Flavobacteriia	Weeksellaceae
Clostridium sporogenes	0	0	0	0	0	1	0	2	0	2	1	1	0	2	2	5	0	0	1	0	3	3	1	0	24	Clostridia	Clostridiaceae
Fusobacterium mortiferum ATCC 9817	1	0	0	1	0	1	0	1	1	2	0	0	0	2	6	2	0	0	1	2	2	1	0	1	24	Fusobacteriia	Fusobacteriaceae
Hymenobacter jejuensis	0	1	0	0	0	1	0	3	0	3	1	4	0	0	0	0	0	0	1	1	2	3	1	3	24	Cytophagia	Hymenobacteraceae
Mageeibacillus indolicus UPII9-5	0	1	0	0	0	0	0	1	0	0	3	2	0	6	3	3	0	0	3	0	0	1	0	1	24	Clostridia	Oscillospiraceae
Mannheimia granulomatis	0	0	4	0	0	0	2	0	4	2	1	2	0	1	1	1	0	0	0	6	0	0	0	0	24	Gammaproteobacteria	Pasteurellaceae
Proteus mirabilis	0	4	2	0	0	1	0	0	2	4	1	1	1	0	1	0	0	1	2	0	1	1	0	2	24	Gammaproteobacteria	Morganellaceae
Sphingobacteriaceae	0	2	0	0	0	0	0	0	0	2	1	3	0	0	7	2	0	0	0	1	1	1	2	2	24	Sphingobacteriia	Sphingobacteriaceae
Staphylococcus pseudintermedius	1	0	0	0	0	1	0	1	1	0	0	1	0	1	6	4	0	1	0	1	1	1	1	3	24	Bacilli	Staphylococcaceae
Streptococcus anginosus C1051	1	2	0	0	0	0	0	2	2	1	0	1	0	0	7	1	2	0	1	0	1	3	0	0	24	Bacilli	Streptococcaceae
Streptococcus gallolyticus	0	3	0	1	0	0	0	1	1	0	0	4	0	0	7	0	0	2	1	0	3	1	0	0	24	Bacilli	Streptococcaceae
Streptococcus iniae	0	1	0	0	0	0	0	0	1	1	0	2	0	0	13	1	0	0	0	0	3	2	0	0	24	Bacilli	Streptococcaceae
Bacillus mycoides	0	1	0	0	0	1	0	1	2	1	2	1	0	0	7	2	0	1	0	1	1	0	0	2	23	Bacilli	Bacillaceae
Bifidobacterium longum subsp. longum KACC 91563	0	0	0	0	0	0	0	0	0	0	0	0	0	23	0	0	0	0	0	0	0	0	0	0	23	Actinomycetia	Bifidobacteriaceae
Campylobacter sp. CGEMS	0	0	0	0	0	0	0	2	1	0	4	5	0	2	4	1	0	0	1	0	2	0	1	0	23	Epsilonproteobacteria	Campylobacteraceae
Carnobacterium sp. 17-4	1	0	0	0	0	0	0	0	1	1	1	1	0	0	13	1	0	2	0	1	1	0	0	0	23	Bacilli	Carnobacteriaceae
Cellulosilyticum	0	1	0	1	0	0	0	0	1	1	3	1	0	4	4	1	0	0	0	0	2	2	2	0	23	Clostridia	Lachnospiraceae
Chryseobacterium carnis	1	2	0	0	0	0	1	0	0	1	3	1	0	4	1	1	0	0	0	3	1	2	1	1	23	Flavobacteriia	Weeksellaceae
Enterococcaceae	2	0	0	0	0	0	0	0	3	0	0	1	0	1	10	2	0	1	0	0	2	0	0	1	23	Bacilli	Enterococcaceae
Fastidiosipila sanguinis	0	0	0	0	0	0	0	0	1	2	2	3	0	2	6	3	0	0	1	0	1	0	1	1	23	Clostridia	Oscillospiraceae
Flavisolibacter ginsenosidimutans	0	0	0	0	0	3	1	0	0	2	1	1	0	1	1	1	0	0	1	2	1	2	2	4	23	Chitinophagia	Chitinophagaceae
Fusobacterium sp. NSJ-57	0	0	0	0	0	0	0	1	0	3	4	3	1	1	3	2	0	0	1	1	1	0	1	1	23	Fusobacteriia	Fusobacteriaceae
Gardnerella vaginalis	0	1	0	0	0	0	0	2	0	0	0	2	0	1	1	2	0	1	7	0	1	0	1	4	23	Actinomycetia	Bifidobacteriaceae
Haemophilus influenzae CGSHiCZ412602	0	2	4	0	0	5	2	1	1	0	6	0	0	0	0	0	0	0	0	1	1	0	0	0	23	Gammaproteobacteria	Pasteurellaceae
Haliscomenobacter hydrossis DSM 1100	0	1	0	0	0	1	0	0	0	2	3	2	0	1	1	2	0	1	1	1	0	3	1	3	23	Saprospiria	Haliscomenobacteraceae
Lachnoclostridium phytofermentans ISDg	0	0	0	0	0	2	0	0	1	2	4	3	0	0	0	1	0	1	1	2	0	5	0	1	23	Clostridia	Lachnospiraceae
Listeria	1	1	0	0	0	0	0	0	1	0	0	1	0	0	12	4	1	0	0	0	1	1	0	0	23	Bacilli	Listeriaceae
Mannheimia varigena	0	1	6	0	0	1	0	1	3	1	0	1	0	0	0	2	0	0	2	3	0	0	1	1	23	Gammaproteobacteria	Pasteurellaceae
Pseudopropionibacterium propionicum	0	0	0	0	0	1	0	0	0	0	1	0	1	1	1	4	0	0	2	1	0	4	1	6	23	Actinomycetia	Propionibacteriaceae
Selenomonas ruminantium subsp. lactilytica TAM6421	0	0	0	0	0	2	0	1	0	3	1	8	0	1	2	0	0	0	0	0	1	1	0	3	23	Negativicutes	Selenomonadaceae
Streptococcus parauberis	0	1	0	0	0	0	0	0	1	2	0	0	0	1	9	1	0	2	1	2	1	1	0	1	23	Bacilli	Streptococcaceae
Zobellia galactanivorans	0	1	0	0	0	2	0	0	1	0	2	2	0	2	6	3	0	0	1	0	0	0	1	2	23	Flavobacteriia	Flavobacteriaceae
Bacillus cereus	0	2	1	0	0	0	0	0	2	2	1	3	0	0	5	0	0	0	0	1	2	0	1	2	22	Bacilli	Bacillaceae
Chryseobacterium haifense	0	1	0	0	0	2	0	1	2	1	0	3	1	1	3	0	0	1	2	0	1	1	2	0	22	Flavobacteriia	Weeksellaceae
Clostridium tetani	0	0	0	0	0	2	0	0	0	2	0	4	0	0	2	2	1	0	1	1	1	1	2	3	22	Clostridia	Clostridiaceae
Draconibacterium sp. M1	0	0	1	0	0	1	0	1	1	3	1	1	0	2	4	0	0	0	1	0	4	0	2	0	22	Bacteroidia	Prolixibacteraceae
Elizabethkingia miricola	1	2	0	0	0	0	0	0	0	0	5	1	0	0	3	2	0	2	0	0	2	3	1	0	22	Flavobacteriia	Weeksellaceae
Flammeovirga pectinis	0	0	0	0	0	2	0	0	0	1	2	7	0	0	1	0	0	0	1	0	2	2	1	3	22	Cytophagia	Flammeovirgaceae
Flavobacterium alkalisoli	0	0	0	0	0	0	0	2	0	1	2	3	0	1	8	1	0	0	1	0	0	1	1	1	22	Flavobacteriia	Flavobacteriaceae
Flavobacterium sp. HYN0086	0	1	0	1	0	0	0	2	0	2	2	4	0	1	6	0	0	0	1	0	1	0	1	0	22	Flavobacteriia	Flavobacteriaceae
Flavobacterium sp. xlx-214	0	0	0	0	0	0	0	0	0	2	2	5	0	1	5	0	0	1	0	1	1	0	0	4	22	Flavobacteriia	Flavobacteriaceae
Glaesserella sp. 15-184	0	4	3	0	0	1	2	0	7	0	0	1	0	0	0	0	0	0	1	3	0	0	0	0	22	Gammaproteobacteria	Pasteurellaceae
Hymenobacter russus	0	0	0	0	0	0	0	2	0	1	5	2	0	1	0	2	0	1	1	3	1	1	1	1	22	Cytophagia	Hymenobacteraceae
Lachnoclostridium phocaeense	0	0	0	1	0	1	0	0	1	2	1	3	0	1	2	2	0	0	3	0	0	1	1	3	22	Clostridia	Lachnospiraceae
Paenibacillus cellulosilyticus	0	0	0	0	0	0	0	0	1	0	0	1	0	1	0	16	0	0	0	1	0	0	1	1	22	Bacilli	Paenibacillaceae
Paenibacillus polymyxa	0	0	0	0	0	1	0	1	2	1	1	3	0	1	6	0	0	2	0	0	1	1	1	1	22	Bacilli	Paenibacillaceae
Rummeliibacillus stabekisii	0	1	1	1	0	0	0	0	1	0	0	1	0	1	12	1	0	0	1	1	0	0	0	1	22	Bacilli	Planococcaceae
Seonamhaeicola sp. S2-3	1	0	1	0	0	0	0	0	0	0	3	1	0	1	9	3	0	0	1	0	0	0	2	0	22	Flavobacteriia	Flavobacteriaceae
Sphingobacterium	0	1	0	0	0	0	0	3	0	0	4	2	0	3	5	0	0	0	0	0	2	0	1	1	22	Sphingobacteriia	Sphingobacteriaceae
Sphingobacterium hotanense	0	0	0	0	0	1	0	0	1	1	3	1	0	1	5	1	0	0	0	0	1	0	4	3	22	Sphingobacteriia	Sphingobacteriaceae
Sporosarcina ureae	0	0	1	0	0	0	0	1	0	2	0	1	1	1	9	3	0	0	0	0	0	0	2	1	22	Bacilli	Planococcaceae
Staphylococcus hominis	0	1	0	0	0	0	0	0	3	0	0	3	0	3	4	2	0	0	1	0	1	2	2	0	22	Bacilli	Staphylococcaceae
Streptococcaceae	1	1	0	0	0	0	0	1	0	0	0	3	0	0	6	1	0	0	0	2	4	2	0	1	22	Bacilli	Streptococcaceae
Streptococcus dysgalactiae subsp. equisimilis	1	0	0	0	0	1	0	1	2	0	0	3	0	3	3	2	0	0	1	1	3	1	0	0	22	Bacilli	Streptococcaceae
Streptococcus pneumoniae 70585	0	5	0	0	0	1	0	1	2	0	0	2	0	0	3	0	0	0	0	2	6	0	0	0	22	Bacilli	Streptococcaceae
Tetragenococcus halophilus	0	0	0	1	0	1	0	0	4	0	0	1	0	0	10	0	0	1	0	0	1	0	1	2	22	Bacilli	Enterococcaceae
Urechidicola croceus	0	0	2	0	0	0	0	1	0	2	1	4	0	0	3	2	0	0	3	0	2	0	1	1	22	Flavobacteriia	Flavobacteriaceae
Vagococcus	0	0	0	0	0	0	0	0	1	1	0	2	0	1	10	3	1	0	1	1	1	0	0	0	22	Bacilli	Enterococcaceae
[Ruminococcus] gnavus ATCC 29149	0	0	0	0	0	1	0	0	0	1	2	3	0	0	4	1	0	1	2	0	1	3	3	0	22	Clostridia	Oscillospiraceae
Aerococcus urinaehominis	0	0	0	0	0	0	0	0	2	0	0	0	0	0	11	1	2	1	0	0	3	0	0	1	21	Bacilli	Aerococcaceae
Anaerocolumna sp. CTTW	0	0	0	0	0	0	0	1	0	1	2	4	0	3	4	1	0	0	0	1	1	2	1	0	21	Clostridia	Lachnospiraceae
Campylobacter geochelonis	0	0	0	0	0	0	0	1	0	0	0	5	0	2	9	2	0	0	1	0	0	1	0	0	21	Epsilonproteobacteria	Campylobacteraceae
Clostridium saccharoperbutylacetonicum	0	0	0	0	0	2	0	1	1	2	1	4	0	1	2	3	1	0	0	0	2	0	0	1	21	Clostridia	Clostridiaceae
Clostridium septicum	0	0	0	0	0	4	0	3	1	4	0	3	0	0	1	3	0	0	1	0	0	0	0	1	21	Clostridia	Clostridiaceae
Flavobacterium anhuiense	2	1	0	0	0	1	1	0	1	1	1	1	0	0	5	0	0	0	1	1	1	0	3	1	21	Flavobacteriia	Flavobacteriaceae
Flavobacterium haoranii	2	1	0	0	0	2	0	0	0	3	0	4	0	0	6	0	0	0	1	0	0	2	0	0	21	Flavobacteriia	Flavobacteriaceae
Histophilus somni	0	0	1	0	0	3	1	0	2	1	4	2	0	2	0	0	0	0	1	1	1	0	2	0	21	Gammaproteobacteria	Pasteurellaceae
Hymenobacter sedentarius	0	0	0	1	0	3	0	1	0	1	2	0	0	1	1	0	0	1	0	1	0	2	3	4	21	Cytophagia	Hymenobacteraceae
Intestinibaculum porci	0	0	0	0	0	0	0	1	0	2	2	1	0	3	3	1	0	0	0	2	4	0	1	1	21	Erysipelotrichia	Erysipelotrichaceae
Leuconostoc	0	0	0	0	0	1	0	1	1	0	2	5	0	2	4	1	0	0	0	1	0	1	1	1	21	Bacilli	Lactobacillaceae
Neisseria meningitidis alpha710	0	3	0	0	0	0	7	0	2	0	0	2	1	0	2	0	1	0	0	1	0	0	1	1	21	Betaproteobacteria	Neisseriaceae
Neisseria musculi	0	0	0	0	0	0	0	0	10	0	7	0	0	0	1	1	0	0	0	0	1	0	1	0	21	Betaproteobacteria	Neisseriaceae
Saprospira grandis str. Lewin	1	1	1	0	0	4	0	1	0	1	1	3	0	1	4	1	0	0	0	1	1	0	0	0	21	Saprospiria	Saprospiraceae
Staphylococcaceae	0	0	0	0	0	0	0	0	1	1	2	4	1	1	6	1	0	0	0	1	1	0	0	2	21	Bacilli	Staphylococcaceae
Streptococcus acidominimus	1	1	0	0	0	0	0	1	1	0	0	3	0	1	5	5	0	0	2	0	0	1	0	0	21	Bacilli	Streptococcaceae
Streptococcus dysgalactiae	0	0	0	0	0	2	1	0	3	2	0	1	0	0	10	0	0	0	1	0	1	0	0	0	21	Bacilli	Streptococcaceae
Streptococcus himalayensis	0	1	0	0	0	0	0	1	1	1	0	0	0	2	11	0	1	0	0	0	2	0	0	1	21	Bacilli	Streptococcaceae
Winogradskyella sp. J14-2	0	0	1	0	0	2	0	1	0	2	1	1	0	2	2	0	0	2	0	2	1	1	1	2	21	Flavobacteriia	Flavobacteriaceae
Bacteroides salanitronis DSM 18170	2	3	1	1	1	10	3	0	0	0	0	0	0	0	0	0	0	0	0	0	0	0	0	0	21	Bacteroidia	Bacteroidaceae
Aggregatibacter	0	1	2	0	1	0	0	1	0	1	8	2	0	0	0	0	0	0	0	1	2	1	0	0	20	Gammaproteobacteria	Pasteurellaceae
Bacteroides vulgatus	1	4	1	0	0	12	2	0	0	0	0	0	0	0	0	0	0	0	0	0	0	0	0	0	20	Bacteroidia	Bacteroidaceae
Blautia sp. YL58	0	0	0	0	0	0	0	0	0	2	0	3	0	0	2	3	0	2	1	2	0	2	0	3	20	Clostridia	Lachnospiraceae
Campylobacterales	0	0	0	0	0	0	0	2	0	1	0	3	0	1	3	4	0	0	2	0	0	3	0	1	20	Epsilonproteobacteria
Cellulophaga sp. L1A9	0	0	0	1	0	2	0	0	0	2	1	0	0	2	6	1	0	0	0	2	1	1	0	1	20	Flavobacteriia	Flavobacteriaceae
Chryseobacterium gleum	0	6	0	0	0	0	0	0	0	1	4	2	0	2	3	1	0	1	0	0	0	0	0	0	20	Flavobacteriia	Weeksellaceae
Clostridium bornimense	0	0	0	0	0	0	0	0	0	2	0	4	0	0	5	0	0	0	1	2	3	3	0	0	20	Clostridia	Clostridiaceae
Clostridium kluyveri	0	0	0	0	0	1	0	0	1	1	1	4	0	1	1	4	0	1	0	0	3	1	1	0	20	Clostridia	Clostridiaceae
Empedobacter stercoris	0	0	0	0	0	0	0	0	0	3	3	1	0	2	3	3	0	0	3	0	1	0	0	1	20	Flavobacteriia	Weeksellaceae
Flavobacterium album	0	0	0	0	0	0	0	1	0	0	2	4	0	1	1	1	0	0	0	5	1	2	0	2	20	Flavobacteriia	Flavobacteriaceae
Fluviicola taffensis DSM 16823	0	0	0	0	0	0	0	0	0	0	1	4	0	1	5	0	0	0	0	1	4	1	2	1	20	Flavobacteriia	Crocinitomicaceae
Owenweeksia hongkongensis DSM 17368	0	1	0	1	0	1	0	1	0	0	2	2	0	0	4	0	0	0	0	1	0	2	3	2	20	Flavobacteriia	Schleiferiaceae
Pedobacter sp. eg	0	1	0	0	0	1	0	0	0	2	1	3	0	0	7	2	0	0	0	0	1	1	0	1	20	Sphingobacteriia	Sphingobacteriaceae
Pontibacter korlensis	0	0	0	0	0	0	1	1	0	3	1	2	0	0	2	4	0	0	1	0	3	0	1	1	20	Cytophagia	Hymenobacteraceae
Proteus vulgaris	0	0	0	0	0	0	0	2	3	1	2	0	0	1	5	0	1	0	0	2	1	0	0	2	20	Gammaproteobacteria	Morganellaceae
Pseudoalteromonas	0	0	0	0	0	1	0	1	1	1	3	7	0	1	2	0	0	0	0	0	1	0	0	2	20	Gammaproteobacteria	Pseudoalteromonadaceae
Pseudobacter ginsenosidimutans	0	0	0	0	0	2	1	1	0	1	5	3	0	3	0	0	0	0	1	0	1	1	0	1	20	Chitinophagia	Chitinophagaceae
Streptococcus anginosus group	0	0	0	0	0	1	0	0	0	0	0	2	0	0	4	1	0	0	0	3	5	3	0	1	20	Bacilli	Streptococcaceae
Streptococcus pneumoniae ST556	0	2	0	0	0	0	0	1	2	0	1	0	0	3	3	1	0	0	0	2	3	1	0	1	20	Bacilli	Streptococcaceae
Tenacibaculum jejuense	0	2	0	0	0	0	0	0	0	2	2	4	0	2	6	0	0	0	1	0	1	0	0	0	20	Flavobacteriia	Flavobacteriaceae
unclassified Chryseobacterium	0	2	0	0	0	1	0	0	0	2	2	3	0	0	3	1	0	1	0	1	0	4	0	0	20	Flavobacteriia	Weeksellaceae
Virgibacillus sp. 6R	1	0	0	1	0	2	0	0	0	0	0	2	0	1	8	1	0	0	1	2	0	0	0	1	20	Bacilli	Bacillaceae
Adhaeribacter swui	0	0	0	0	0	0	0	1	0	0	1	5	0	0	6	1	0	0	1	1	0	0	0	3	19	Cytophagia	Hymenobacteraceae
Amedibacterium intestinale	0	0	0	0	0	0	0	0	1	1	0	2	0	3	1	2	1	0	0	0	3	2	2	1	19	Erysipelotrichia	Erysipelotrichaceae
Bacillus filamentosus	0	1	0	0	0	2	1	1	1	0	1	2	0	2	3	1	0	0	0	0	1	1	0	2	19	Bacilli	Bacillaceae
Bacillus subtilis	0	1	1	0	0	1	1	2	0	1	0	0	0	1	3	5	0	0	0	0	2	0	0	1	19	Bacilli	Bacillaceae
Blautia	0	0	0	0	0	0	0	2	0	1	0	1	0	3	2	0	0	0	2	0	2	4	1	1	19	Clostridia	Lachnospiraceae
Blautia sp. LZLJ-3	0	0	0	0	0	0	0	1	1	1	2	1	0	0	4	0	0	0	2	1	2	4	0	0	19	Clostridia	Lachnospiraceae
Campylobacter jejuni	0	0	0	0	0	0	0	1	0	0	1	2	0	1	11	0	0	0	1	0	1	0	1	0	19	Epsilonproteobacteria	Campylobacteraceae
Campylobacter sputorum	0	0	0	0	0	0	0	2	0	0	0	8	0	0	7	1	0	0	1	0	0	0	0	0	19	Epsilonproteobacteria	Campylobacteraceae
Chryseobacterium glaciei	0	5	0	0	0	0	0	0	1	0	4	0	2	1	2	1	0	0	0	0	1	0	2	0	19	Flavobacteriia	Weeksellaceae
Chryseobacterium sp. 3008163	1	1	0	0	0	0	2	3	0	0	0	4	0	0	2	1	0	0	1	2	2	0	0	0	19	Flavobacteriia	Weeksellaceae
Corynebacterium	0	0	0	0	0	0	0	0	1	0	1	1	0	3	1	3	0	1	2	1	3	1	1	0	19	Actinomycetia	Corynebacteriaceae
Eubacterium sp. NSJ-61	0	0	0	0	0	0	0	1	1	2	0	1	0	3	3	4	0	0	0	0	0	1	1	2	19	Clostridia	Eubacteriaceae
Eubacterium sulci ATCC 35585	0	0	7	1	6	5	0	0	0	0	0	0	0	0	0	0	0	0	0	0	0	0	0	0	19	Clostridia	Eubacteriales Family XIII. Incertae Sedis
Lacticaseibacillus paracasei	0	0	0	0	0	0	0	0	0	1	4	2	0	4	4	1	0	0	0	0	1	0	2	0	19	Bacilli	Lactobacillaceae
Lactobacillus fermentum	1	17	1	0	0	0	0	0	0	0	0	0	0	0	0	0	0	0	0	0	0	0	0	0	19	Bacilli	Lactobacillaceae
Lapidilactobacillus dextrinicus	0	0	0	0	0	0	0	0	1	1	1	1	0	0	10	2	0	0	0	0	2	0	0	1	19	Bacilli	Lactobacillaceae
Leeuwenhoekiella sp. ZYFB001	1	1	0	0	0	1	0	0	0	0	3	3	0	2	6	0	0	0	1	0	0	0	0	1	19	Flavobacteriia	Flavobacteriaceae
Lysinibacillus sp. 2017	0	0	0	0	0	0	0	1	0	0	0	3	0	1	6	1	0	0	1	0	3	2	0	1	19	Bacilli	Bacillaceae
Mesoflavibacter	0	0	0	0	0	0	0	0	0	3	2	2	0	0	8	2	0	0	0	2	0	0	0	0	19	Flavobacteriia	Flavobacteriaceae
Murdochiella vaginalis	0	0	0	0	0	1	0	0	0	1	1	3	0	3	1	1	0	2	2	1	2	0	0	1	19	Tissierellia	Peptoniphilaceae
Mycoplasmataceae	0	0	0	0	0	0	0	1	1	0	1	1	0	1	6	1	0	0	1	0	2	0	1	3	19	Mollicutes	Mycoplasmataceae
Myroides phaeus	0	0	0	0	0	0	0	1	1	3	2	3	0	1	4	1	0	0	1	1	0	1	0	0	19	Flavobacteriia	Flavobacteriaceae
Neisseria animaloris	0	2	0	1	0	2	2	0	0	0	3	2	1	0	1	1	0	0	2	1	0	1	0	0	19	Betaproteobacteria	Neisseriaceae
Paenisporosarcina antarctica	1	0	0	0	0	0	1	0	1	1	0	0	0	0	11	1	0	0	0	1	2	0	0	0	19	Bacilli	Planococcaceae
Pedobacter sp. KBS0701	0	0	0	0	0	0	0	1	0	5	2	3	0	1	3	0	0	0	0	0	1	1	1	1	19	Sphingobacteriia	Sphingobacteriaceae
Staphylococcus haemolyticus	1	0	0	0	0	1	0	0	1	0	0	0	0	2	7	0	0	0	1	1	2	0	1	2	19	Bacilli	Staphylococcaceae
Streptococcus marmotae	1	2	0	0	0	0	0	0	0	0	0	0	0	0	10	1	0	2	1	1	1	0	0	0	19	Bacilli	Streptococcaceae
Tetragenococcus koreensis	0	1	0	0	0	0	0	0	0	4	1	2	0	0	8	0	0	1	0	0	2	0	0	0	19	Bacilli	Enterococcaceae
Tetragenococcus osmophilus	0	2	0	0	0	0	0	0	0	0	0	2	0	1	11	1	0	1	0	0	0	0	0	1	19	Bacilli	Enterococcaceae
unclassified Chitinophaga	1	0	0	0	0	2	0	1	0	0	3	5	0	1	1	0	0	1	1	1	1	0	1	0	19	Chitinophagia	Chitinophagaceae
Actinobacillus	0	1	8	0	0	0	0	0	3	0	0	0	0	0	0	1	0	0	1	4	0	0	0	0	18	Gammaproteobacteria	Pasteurellaceae
Alysiella filiformis	0	0	0	0	0	0	0	0	0	1	9	0	0	0	2	0	0	0	1	2	2	0	0	1	18	Betaproteobacteria	Neisseriaceae
Aminipila butyrica	0	0	0	1	0	0	0	1	0	1	0	8	0	1	1	3	0	0	1	0	0	0	0	1	18	Clostridia	Eubacteriales Family XIII. Incertae Sedis
Anseongella ginsenosidimutans	0	0	0	0	0	0	0	1	0	1	3	1	0	1	5	1	0	1	0	1	3	0	0	0	18	Sphingobacteriia	Sphingobacteriaceae
Aquimarina sp. BL5	0	0	1	0	0	0	0	0	1	2	2	1	0	0	6	1	0	0	0	0	1	0	1	2	18	Flavobacteriia	Flavobacteriaceae
Bacteroides dorei	3	6	0	0	0	9	0	0	0	0	0	0	0	0	0	0	0	0	0	0	0	0	0	0	18	Bacteroidia	Bacteroidaceae
Bernardetia litoralis DSM 6794	0	0	0	0	0	1	0	0	0	3	0	3	0	2	2	0	0	0	1	0	2	1	2	1	18	Cytophagia	Bernardetiaceae
Bifidobacterium	0	0	0	1	0	0	0	0	0	0	1	1	0	7	1	3	0	0	0	3	1	0	0	0	18	Actinomycetia	Bifidobacteriaceae
Campylobacter sp. CCUG 57310	0	0	0	0	0	0	0	1	0	1	1	2	0	0	8	0	0	0	0	1	1	3	0	0	18	Epsilonproteobacteria	Campylobacteraceae
Chryseobacterium carnipullorum	0	3	0	0	0	1	0	2	0	1	1	1	0	0	2	3	0	0	0	0	1	3	0	0	18	Flavobacteriia	Weeksellaceae
Chryseobacterium sp. 6424	0	4	0	1	0	0	0	0	0	0	2	1	0	1	5	1	0	0	0	0	1	0	0	2	18	Flavobacteriia	Weeksellaceae
Clostridium beijerinckii	0	0	0	0	0	1	0	1	1	1	0	6	0	1	1	1	0	0	2	2	1	0	0	0	18	Clostridia	Clostridiaceae
Cytophagales	0	1	0	0	0	2	0	0	0	0	2	1	0	1	6	0	0	0	2	1	0	0	1	1	18	Cytophagia
Erysipelothrix sp. HDW6C	0	0	0	0	0	2	0	2	0	0	0	0	0	1	5	0	0	1	0	0	4	1	0	2	18	Erysipelotrichia	Erysipelotrichaceae
Ezakiella massiliensis	0	0	0	0	0	1	0	1	0	0	2	4	0	0	4	1	0	1	1	0	0	0	1	2	18	Tissierellia
Filimonas lacunae	0	1	0	0	0	0	0	0	1	1	0	5	0	0	3	3	0	0	0	1	3	0	0	0	18	Chitinophagia	Chitinophagaceae
Flavisolibacter sp. 17J28-1	1	0	1	0	0	1	1	1	0	1	1	4	0	0	1	0	0	0	1	1	0	0	2	2	18	Chitinophagia	Chitinophagaceae
Glaciecola amylolytica	0	0	0	0	0	0	0	0	2	2	1	2	0	1	1	2	0	0	1	2	0	1	2	1	18	Gammaproteobacteria	Alteromonadaceae
Hymenobacter swuensis DY53	0	2	0	0	0	5	0	0	0	0	4	0	0	1	2	0	0	0	0	0	0	1	1	2	18	Cytophagia	Hymenobacteraceae
Leuconostoc mesenteroides	0	0	0	0	0	0	0	0	0	1	1	1	0	3	7	0	0	1	0	1	1	0	0	2	18	Bacilli	Lactobacillaceae
Limosilactobacillus reuteri	0	0	0	0	0	0	0	0	1	1	1	0	0	0	8	2	1	1	0	0	3	0	0	0	18	Bacilli	Lactobacillaceae
Lysinibacillus sp. SGAir0095	2	1	0	0	0	0	0	0	0	0	0	3	0	0	7	1	0	0	0	0	2	1	0	1	18	Bacilli	Bacillaceae
Mucilaginibacter sp. HYN0043	0	0	3	0	0	2	0	2	1	2	0	1	0	1	1	0	0	0	0	2	2	0	1	0	18	Sphingobacteriia	Sphingobacteriaceae
Neisseria canis	0	0	1	0	0	2	3	0	1	0	0	3	1	0	0	0	0	0	3	2	0	1	0	1	18	Betaproteobacteria	Neisseriaceae
Neisseria zoodegmatis	0	0	1	0	0	3	4	0	0	1	1	1	1	0	3	0	0	2	1	0	0	0	0	0	18	Betaproteobacteria	Neisseriaceae
Nonlabens sp. Ci31	0	0	0	0	0	0	0	0	0	4	2	1	0	0	5	0	1	1	0	0	1	1	0	2	18	Flavobacteriia	Flavobacteriaceae
Otariodibacter oris	0	0	2	0	1	0	0	0	1	1	0	3	0	0	2	0	0	0	0	5	0	0	1	2	18	Gammaproteobacteria	Pasteurellaceae
Polaribacter sp. L3A8	0	0	1	0	0	2	0	1	0	0	1	4	0	0	5	0	0	0	0	0	1	0	1	2	18	Flavobacteriia	Flavobacteriaceae
Romboutsia sp. CE17	0	0	0	0	0	1	0	0	1	3	1	3	0	2	1	2	0	0	1	1	1	1	0	0	18	Clostridia	Peptostreptococcaceae
Staphylococcus carnosus	0	0	1	0	0	0	0	0	1	0	0	4	0	0	4	5	0	0	2	0	0	1	0	0	18	Bacilli	Staphylococcaceae
Streptococcus dysgalactiae subsp. equisimilis RE378	0	1	0	1	0	2	0	1	2	1	0	2	0	1	1	1	0	0	1	0	2	1	0	1	18	Bacilli	Streptococcaceae
Streptococcus pneumoniae P1031	0	1	0	0	0	0	0	0	0	1	1	0	1	0	1	2	1	0	0	0	7	2	0	1	18	Bacilli	Streptococcaceae
unclassified Hymenobacter	0	2	0	0	0	0	0	1	0	0	0	2	0	2	2	4	0	1	0	0	2	1	0	1	18	Cytophagia	Hymenobacteraceae
Vibrio parahaemolyticus	0	0	0	0	0	1	0	0	1	1	2	1	0	2	6	1	0	0	0	2	0	0	1	0	18	Gammaproteobacteria	Vibrionaceae
Virgibacillus halodenitrificans	0	0	0	0	0	1	0	1	0	2	2	0	0	0	5	3	0	1	1	2	0	0	0	0	18	Bacilli	Bacillaceae
Acidaminococcus intestini RyC-MR95	0	0	1	0	0	1	0	1	1	0	4	3	0	0	4	0	0	0	0	0	0	0	0	2	17	Negativicutes	Acidaminococcaceae
Acinetobacter johnsonii	0	0	0	0	0	0	0	1	0	1	0	3	0	0	5	2	0	0	0	1	1	1	1	1	17	Gammaproteobacteria	Moraxellaceae
Anaerococcus obesiensis	0	0	0	0	0	0	0	0	0	0	0	2	0	0	1	1	0	12	0	0	0	0	1	0	17	Tissierellia	Peptoniphilaceae
Arachidicoccus sp. B3-10	0	2	1	0	0	1	0	0	0	2	1	0	0	1	2	1	0	0	1	0	2	2	0	1	17	Chitinophagia	Chitinophagaceae
Bacillus marisflavi	0	2	0	1	0	0	0	2	1	1	0	1	0	2	4	1	0	0	0	0	1	0	1	0	17	Bacilli	Bacillaceae
Bacillus pseudofirmus OF4	1	1	0	0	0	0	0	1	2	0	0	4	0	0	3	1	0	1	0	2	0	0	0	1	17	Bacilli	Bacillaceae
Bacillus subtilis group	1	0	0	0	0	0	0	2	0	0	3	2	0	0	5	1	1	0	0	0	0	1	0	1	17	Bacilli	Bacillaceae
Campylobacter fetus	0	0	0	0	0	0	0	0	0	1	0	3	0	1	7	2	0	0	2	0	1	0	0	0	17	Epsilonproteobacteria	Campylobacteraceae
Campylobacter iguaniorum	0	0	0	0	0	0	0	0	0	0	2	5	0	2	3	2	0	0	2	0	0	0	0	1	17	Epsilonproteobacteria	Campylobacteraceae
Campylobacter sp. RM6914	0	0	0	0	0	0	0	1	0	0	1	4	1	2	3	1	0	1	1	1	1	0	0	0	17	Epsilonproteobacteria	Campylobacteraceae
Chryseobacterium sp. IHB B 17019	0	0	0	0	0	1	0	0	0	0	2	8	0	0	1	2	0	0	0	1	1	0	1	0	17	Flavobacteriia	Weeksellaceae
Citrobacter	0	1	2	0	0	1	0	3	0	2	2	1	0	0	3	0	0	0	0	0	1	0	1	0	17	Gammaproteobacteria	Enterobacteriaceae
Clostridium saccharobutylicum	0	0	0	1	0	0	0	1	0	2	0	1	0	0	6	2	0	0	0	1	1	0	1	1	17	Clostridia	Clostridiaceae
Comamonadaceae	0	0	0	0	0	2	0	1	0	0	3	3	0	0	2	0	0	0	0	1	0	2	1	2	17	Betaproteobacteria	Comamonadaceae
Erysipelatoclostridium ramosum	0	0	0	0	0	0	0	1	1	2	0	4	0	1	3	3	0	0	1	1	0	0	0	0	17	Erysipelotrichia	Erysipelotrichaceae
Erysipelothrix sp. HDW6A	0	0	0	0	0	0	0	0	0	1	0	4	0	3	4	0	0	0	0	1	2	0	1	1	17	Erysipelotrichia	Erysipelotrichaceae
Exiguobacterium sibiricum 255-15	2	0	0	0	0	0	0	0	0	0	0	1	0	0	12	0	0	0	0	0	2	0	0	0	17	Bacilli
Fibrobacter succinogenes subsp. succinogenes S85	0	0	0	0	0	1	0	0	0	0	2	2	1	1	3	1	0	0	1	2	1	0	0	2	17	Fibrobacteria	Fibrobacteraceae
Flavobacterium sp. I3-2	0	0	0	0	0	0	0	0	0	2	3	3	0	0	5	2	0	0	0	1	1	0	0	0	17	Flavobacteriia	Flavobacteriaceae
Francisella	1	0	1	0	0	2	0	2	0	1	0	1	0	1	3	3	0	1	0	0	0	0	1	0	17	Gammaproteobacteria	Francisellaceae
Fusobacterium gonidiaformans ATCC 25563	0	0	0	0	0	0	0	5	1	1	2	0	0	1	1	0	0	0	2	2	1	1	0	0	17	Fusobacteriia	Fusobacteriaceae
Geosporobacter ferrireducens	1	0	0	0	0	1	0	0	0	0	1	4	1	0	4	0	0	1	0	1	2	0	0	1	17	Clostridia	Clostridiaceae
Gottschalkia acidurici 9a	0	0	0	0	0	0	0	0	0	2	1	3	0	1	2	3	0	0	0	1	0	1	1	2	17	Tissierellia	Gottschalkiaceae
Jeotgalibaca dankookensis	0	0	0	0	0	0	0	0	1	1	0	1	0	0	10	0	2	0	0	1	1	0	0	0	17	Bacilli	Carnobacteriaceae
Lautropia mirabilis	0	0	2	0	0	1	0	0	0	1	1	0	0	1	1	7	1	0	0	1	0	1	0	0	17	Betaproteobacteria	Burkholderiaceae
Lutibacter profundi	0	0	0	0	0	1	0	2	0	0	2	2	0	1	5	1	0	0	0	0	0	0	1	2	17	Flavobacteriia	Flavobacteriaceae
Maribacter sp. 1_2014MBL_MicDiv	0	1	0	0	0	1	0	1	0	1	1	1	0	2	7	0	0	0	0	0	1	0	1	0	17	Flavobacteriia	Flavobacteriaceae
Maribacter sp. T28	0	1	0	0	0	0	0	0	0	0	4	1	0	1	5	1	0	0	0	0	2	1	1	0	17	Flavobacteriia	Flavobacteriaceae
Megamonas funiformis	0	1	1	0	0	0	0	0	0	1	1	3	2	1	4	1	0	0	0	0	2	0	0	0	17	Negativicutes	Selenomonadaceae
Mycoplasma californicum	0	0	0	0	0	1	0	1	1	1	1	1	0	0	4	2	0	1	1	0	3	0	0	0	17	Mollicutes	Mycoplasmataceae
Neisseria animalis	0	3	0	1	0	0	2	0	0	0	7	1	0	0	0	1	0	0	0	0	1	0	1	0	17	Betaproteobacteria	Neisseriaceae
Neisseria sp. ZJ785	0	0	0	0	0	0	0	0	0	1	9	0	0	1	2	1	0	0	0	0	0	2	1	0	17	Betaproteobacteria	Neisseriaceae
Pediococcus damnosus	0	0	0	0	0	0	0	0	0	2	0	0	0	0	11	0	0	0	0	1	3	0	0	0	17	Bacilli	Lactobacillaceae
Polaribacter sp. BM10	0	1	0	0	0	0	1	1	0	3	3	0	0	1	5	0	0	0	0	0	2	0	0	0	17	Flavobacteriia	Flavobacteriaceae
Polaribacter sp. MED152	0	0	1	0	0	0	0	0	1	6	4	0	0	1	2	0	0	0	1	0	0	1	0	0	17	Flavobacteriia	Flavobacteriaceae
Psychroserpens sp. NJDZ02	0	0	0	0	0	0	0	0	0	2	1	0	0	2	4	2	0	0	1	1	1	1	1	1	17	Flavobacteriia	Flavobacteriaceae
Rodentibacter heylii	0	2	1	0	0	1	0	0	3	0	1	1	2	0	1	1	0	0	0	2	2	0	0	0	17	Gammaproteobacteria	Pasteurellaceae
Sarcina sp. JB2	0	0	0	0	0	0	0	1	0	0	1	4	0	0	2	4	0	0	1	1	1	1	0	1	17	Clostridia	Clostridiaceae
Spirosoma rigui	0	2	0	0	0	2	1	0	0	2	2	1	0	0	1	2	0	0	0	0	2	1	0	1	17	Cytophagia	Cytophagaceae
Spirosoma sp. CJU-R4	0	0	0	0	0	1	0	0	0	0	2	1	0	2	1	0	0	2	0	0	1	4	1	2	17	Cytophagia	Cytophagaceae
Streptococcus pneumoniae JJA	0	0	0	0	0	2	0	0	4	0	0	1	1	1	0	1	0	1	1	2	3	0	0	0	17	Bacilli	Streptococcaceae
Streptococcus sp. NCTC 11567	0	0	0	0	0	3	0	0	1	2	6	0	0	0	0	1	0	0	0	0	1	1	0	2	17	Bacilli	Streptococcaceae
Tamlana sp. s12	0	0	0	0	0	0	0	0	0	2	2	0	0	1	8	2	0	0	2	0	0	0	0	0	17	Flavobacteriia	Flavobacteriaceae
Zunongwangia profunda SM-A87	0	0	0	0	0	2	0	1	0	0	2	1	0	1	5	0	0	0	0	1	0	0	4	0	17	Flavobacteriia	Flavobacteriaceae
Acetoanaerobium sticklandii	0	0	0	0	0	1	0	0	0	1	1	3	0	0	4	2	0	1	1	0	1	0	0	1	16	Clostridia	Peptostreptococcaceae
Aeromonas veronii	0	0	0	0	0	0	0	0	0	1	2	4	0	1	1	1	1	1	0	1	0	2	0	1	16	Gammaproteobacteria	Aeromonadaceae
Aquimarina sp. AD1	1	1	0	0	0	0	0	0	0	4	1	1	0	0	4	1	0	1	0	0	0	0	1	1	16	Flavobacteriia	Flavobacteriaceae
Arthrobacter citreus	0	0	0	0	0	0	0	0	2	1	0	0	0	1	6	2	0	0	0	1	2	0	1	0	16	Actinomycetia	Micrococcaceae
Bacillus coagulans	0	0	0	0	0	0	0	1	2	0	1	3	0	1	2	0	0	0	0	0	2	2	0	2	16	Bacilli	Bacillaceae
Bacillus sp. KH172YL63	0	0	0	0	0	0	0	0	0	0	2	2	0	0	1	1	0	1	1	3	0	4	0	1	16	Bacilli	Bacillaceae
Bifidobacterium dentium	0	0	0	0	0	3	0	0	0	0	0	1	0	8	1	0	0	0	1	0	2	0	0	0	16	Actinomycetia	Bifidobacteriaceae
Blautia hansenii DSM 20583	0	0	0	0	0	0	0	0	1	0	2	3	1	0	4	2	0	0	0	1	1	0	0	1	16	Clostridia	Lachnospiraceae
Cellulophaga algicola DSM 14237	1	0	0	0	0	1	0	0	0	1	0	3	1	0	4	2	0	1	0	0	1	0	0	1	16	Flavobacteriia	Flavobacteriaceae
Chryseobacterium balustinum	0	2	0	0	0	1	0	2	1	0	2	1	0	0	3	0	0	0	0	1	1	1	1	0	16	Flavobacteriia	Weeksellaceae
Chryseobacterium sp. NBC 122	1	2	1	0	0	1	0	0	0	0	1	1	0	1	2	1	0	0	0	2	2	1	0	0	16	Flavobacteriia	Weeksellaceae
Clostridium botulinum BKT015925	0	0	0	0	0	2	0	0	1	0	4	0	0	1	0	2	0	0	0	0	1	3	0	2	16	Clostridia	Clostridiaceae
Clostridium carboxidivorans P7	0	0	0	0	0	1	0	0	0	2	1	4	0	2	1	2	0	0	0	1	0	2	0	0	16	Clostridia	Clostridiaceae
Clostridium pasteurianum BC1	0	0	1	1	0	1	0	0	2	0	1	2	0	2	1	2	0	0	1	2	0	0	0	0	16	Clostridia	Clostridiaceae
Cytophaga hutchinsonii ATCC 33406	0	1	0	0	0	0	1	1	0	1	2	1	0	1	3	1	0	0	4	0	0	0	0	0	16	Cytophagia	Cytophagaceae
Dysgonomonas sp. HDW5B	0	0	0	0	0	1	0	1	0	2	1	0	0	2	5	1	0	0	0	1	1	0	1	0	16	Bacteroidia	Dysgonomonadaceae
Fibrella sp. ES10-3-2-2	0	0	0	0	0	0	0	1	0	3	1	4	0	0	1	1	0	0	0	0	0	0	3	2	16	Cytophagia	Spirosomaceae
Flavobacterium sp. MDT1-60	0	0	0	0	0	0	0	0	1	0	0	2	0	2	6	1	0	1	0	1	0	0	1	1	16	Flavobacteriia	Flavobacteriaceae
Gramella salexigens	0	0	0	0	0	0	0	0	0	0	0	1	0	0	7	1	0	1	0	1	0	0	3	2	16	Flavobacteriia	Flavobacteriaceae
Helicobacter pylori	0	0	0	0	0	2	0	4	0	1	1	1	0	0	4	1	0	0	0	0	1	1	0	0	16	Epsilonproteobacteria	Helicobacteraceae
Hymenobacter sp. APR13	0	0	0	0	0	0	0	0	0	0	4	2	1	2	1	0	0	0	0	2	1	0	2	1	16	Cytophagia	Hymenobacteraceae
Hymenobacter sp. DG25B	0	0	0	0	0	2	0	1	0	0	2	0	0	2	0	1	0	0	0	2	0	0	1	5	16	Cytophagia	Hymenobacteraceae
Hymenobacter sp. PAMC 26628	0	0	0	0	0	2	0	0	0	1	2	0	0	2	1	0	0	1	0	2	1	2	1	1	16	Cytophagia	Hymenobacteraceae
Lactobacillus acidophilus	0	0	0	0	0	0	0	1	0	1	0	1	0	0	9	0	0	1	0	0	1	0	1	1	16	Bacilli	Lactobacillaceae
Lactobacillus ultunensis	0	0	0	0	0	0	0	0	0	0	4	2	0	0	0	2	0	0	7	0	0	0	1	0	16	Bacilli	Lactobacillaceae
Leadbetterella byssophila DSM 17132	0	1	0	1	0	1	0	0	0	1	2	1	0	0	3	2	0	0	0	2	0	1	1	0	16	Cytophagia	Spirosomaceae
Ligilactobacillus murinus	0	0	0	0	0	0	0	1	0	0	1	0	0	0	6	3	1	2	0	1	0	1	0	0	16	Bacilli	Lactobacillaceae
Listeria sp. PSOL-1	1	0	0	0	1	1	0	0	1	0	0	2	0	0	6	1	0	0	1	2	0	0	0	0	16	Bacilli	Listeriaceae
Macrococcus canis	0	0	0	0	0	0	0	0	3	3	0	1	0	0	6	0	0	0	0	0	2	1	0	0	16	Bacilli	Staphylococcaceae
Macrococcus caseolyticus	0	1	0	0	0	0	1	0	1	0	0	1	0	0	5	1	0	1	2	1	1	1	0	0	16	Bacilli	Staphylococcaceae
Paenibacillus lentus	0	0	0	0	0	1	0	0	2	2	1	4	0	1	0	2	0	0	3	0	0	0	0	0	16	Bacilli	Paenibacillaceae
Pedobacter ginsengisoli	0	0	0	0	0	0	0	1	0	3	0	2	0	3	5	1	0	0	0	0	0	0	1	0	16	Sphingobacteriia	Sphingobacteriaceae
Pelosinus sp. UFO1	0	0	0	0	0	0	0	2	1	1	1	1	0	0	2	1	0	0	1	0	3	1	1	1	16	Negativicutes	Sporomusaceae
Polaribacter haliotis	0	0	0	0	0	0	0	1	0	2	0	4	0	1	6	0	0	0	0	0	0	0	1	1	16	Flavobacteriia	Flavobacteriaceae
Runella sp. HYN0085	0	0	0	0	0	0	0	1	0	2	2	1	0	1	2	2	0	0	0	0	3	1	1	0	16	Cytophagia	Spirosomaceae
Serratia	0	0	0	0	0	1	0	0	0	0	1	4	0	0	2	0	0	0	3	0	2	1	0	2	16	Gammaproteobacteria	Yersiniaceae
Staphylococcus cohnii	0	0	0	1	0	0	0	0	0	0	0	2	0	0	6	0	0	3	1	0	2	1	0	0	16	Bacilli	Staphylococcaceae
Staphylococcus felis	0	1	0	0	0	0	0	0	0	1	1	1	0	2	4	2	0	0	1	1	1	1	0	0	16	Bacilli	Staphylococcaceae
Staphylococcus xylosus	0	1	0	0	0	1	0	0	1	0	1	2	0	0	4	0	0	0	1	0	3	1	0	1	16	Bacilli	Staphylococcaceae
Streptococcus sp. DAT741	1	0	0	1	0	1	0	0	0	0	2	3	1	0	2	2	0	0	0	0	3	0	0	0	16	Bacilli	Streptococcaceae
Streptococcus sp. FDAARGOS_522	0	0	0	0	0	0	0	2	3	0	2	0	0	1	1	1	0	0	1	0	3	1	1	0	16	Bacilli	Streptococcaceae
unclassified Leptotrichia	0	0	0	0	0	1	0	0	0	0	0	3	0	0	2	1	0	0	3	0	4	1	0	1	16	Fusobacteriia	Leptotrichiaceae
Viridibacillus sp. JNUCC-6	0	0	0	0	0	0	0	0	1	0	0	3	0	1	3	3	0	1	0	1	1	0	0	2	16	Bacilli	Planococcaceae
[Clostridium] hylemonae DSM 15053	0	0	0	0	0	0	0	0	1	0	0	2	0	2	4	2	0	0	1	0	0	0	3	1	16	Clostridia	Clostridiaceae
Bacteroidetes/Chlorobi group	0	1	1	0	0	1	0	0	1	2	1	3	0	1	0	0	0	0	2	0	0	0	2	1	16	Bacteroidia
Acidaminococcus fermentans DSM 20731	1	0	0	1	0	0	0	0	0	0	1	0	0	4	0	2	0	0	3	0	2	0	0	1	15	Negativicutes	Acidaminococcaceae
Algoriphagus sp. Y33	0	0	0	0	0	0	0	1	0	1	1	4	0	0	2	0	0	0	1	0	0	1	4	0	15	Cytophagia	Cyclobacteriaceae
Anaerotignum propionicum DSM 1682	0	0	0	0	0	0	2	0	1	0	1	1	0	1	1	3	0	1	0	0	1	1	1	1	15	Clostridia	Lachnospiraceae
Antarcticibacterium sp. PAMC 28998	1	0	1	0	0	0	0	2	0	1	3	0	0	0	4	1	0	0	0	1	0	0	1	0	15	Flavobacteriia	Flavobacteriaceae
Aquimarina sp. AD10	0	0	0	0	0	0	0	0	0	0	2	0	0	0	5	3	0	0	1	0	0	1	1	2	15	Flavobacteriia	Flavobacteriaceae
Arachidicoccus soli	0	0	0	0	0	0	0	0	0	2	3	2	0	1	3	3	0	0	0	0	0	0	1	0	15	Chitinophagia	Chitinophagaceae
Arcticibacterium luteifluviistationis	0	0	0	0	0	0	1	0	0	2	1	1	0	1	4	1	0	0	1	1	2	0	0	0	15	Cytophagia	Spirosomaceae
Aureitalea sp. RR4-38	1	1	0	0	0	1	0	0	0	0	2	2	0	0	5	0	0	0	0	0	1	0	0	2	15	Flavobacteriia	Flavobacteriaceae
Bacillus cytotoxicus	0	1	0	0	0	0	0	1	0	0	1	0	0	1	8	3	0	0	0	0	0	0	0	0	15	Bacilli	Bacillaceae
Campylobacter coli	0	0	0	0	0	0	0	0	0	1	0	5	0	1	5	0	0	0	0	0	2	0	0	1	15	Epsilonproteobacteria	Campylobacteraceae
Chitinophaga sp. XS-30	0	0	0	0	0	1	0	2	0	0	1	4	0	3	1	0	0	0	1	0	0	1	0	1	15	Chitinophagia	Chitinophagaceae
Chryseobacterium arthrosphaerae	0	2	0	0	0	0	0	0	0	0	3	1	0	1	4	0	0	0	0	2	0	0	0	2	15	Flavobacteriia	Weeksellaceae
Chryseobacterium jeonii	1	0	1	0	0	0	1	0	0	2	0	1	0	1	0	2	0	0	3	1	0	1	1	0	15	Flavobacteriia	Weeksellaceae
Clostridium tyrobutyricum	0	0	0	0	0	0	0	2	0	0	0	1	0	2	3	1	0	1	2	0	1	1	1	0	15	Clostridia	Clostridiaceae
Companilactobacillus ginsenosidimutans	0	0	0	0	0	0	0	0	1	0	0	1	0	0	6	3	0	0	0	0	2	0	0	2	15	Bacilli	Lactobacillaceae
Empedobacter brevis	0	0	1	0	0	0	0	1	1	0	1	1	0	7	1	0	0	0	0	1	0	0	1	0	15	Flavobacteriia	Weeksellaceae
Flavivirga eckloniae	0	1	2	0	0	0	0	0	0	1	2	2	1	1	5	0	0	0	0	0	0	0	0	0	15	Flavobacteriia	Flavobacteriaceae
Flavobacterium nackdongense	1	1	1	0	0	0	0	0	0	1	2	2	0	0	0	0	1	0	0	0	1	2	0	3	15	Flavobacteriia	Flavobacteriaceae
Formosa sp. L2A11	0	0	0	1	0	0	0	1	0	1	1	0	1	1	4	0	0	1	0	0	1	0	2	1	15	Flavobacteriia	Flavobacteriaceae
Hymenobacter sp. HDW8	0	0	0	1	0	2	0	1	0	1	3	2	0	1	0	0	0	0	0	0	0	0	2	2	15	Cytophagia	Hymenobacteraceae
Kurthia zopfii	0	1	0	0	0	1	0	2	1	0	0	1	0	0	7	0	0	0	0	1	1	0	0	0	15	Bacilli	Planococcaceae
Lactiplantibacillus plantarum	0	0	0	0	0	0	0	1	1	0	0	2	0	0	4	1	0	0	0	1	2	1	2	0	15	Bacilli	Lactobacillaceae
Lactobacillus helveticus	0	0	0	0	0	0	0	2	1	2	0	2	0	0	6	0	0	0	0	1	0	1	0	0	15	Bacilli	Lactobacillaceae
Lactobacillus nenjiangensis	1	1	0	0	0	0	0	0	0	0	0	1	0	1	6	1	0	0	0	0	3	0	1	0	15	Bacilli	Lactobacillaceae
Lactobacillus salivarius UCC118	0	0	0	0	0	0	0	0	1	1	0	0	0	8	3	2	0	0	0	0	0	0	0	0	15	Bacilli	Lactobacillaceae
Lactobacillus vaginalis	0	5	0	0	0	0	0	0	0	0	0	0	0	0	0	1	0	0	8	0	1	0	0	0	15	Bacilli	Lactobacillaceae
Ligilactobacillus animalis	0	0	0	0	0	0	0	0	0	0	1	2	0	0	7	1	1	0	0	1	0	0	0	2	15	Bacilli	Lactobacillaceae
Listeria weihenstephanensis	0	0	0	0	0	0	0	1	1	0	0	1	0	0	9	2	0	0	1	0	0	0	0	0	15	Bacilli	Listeriaceae
Mucilaginibacter	1	1	1	0	0	0	0	0	1	0	1	0	0	1	2	2	0	0	2	0	0	0	2	1	15	Sphingobacteriia	Sphingobacteriaceae
Myroides	1	0	0	0	0	0	0	0	1	0	2	1	0	1	6	0	0	0	0	0	0	1	1	1	15	Flavobacteriia	Flavobacteriaceae
Nonlabens	0	1	0	0	0	0	0	1	0	0	2	1	0	0	4	1	0	0	1	1	0	0	2	1	15	Flavobacteriia	Flavobacteriaceae
Olleya sp. Bg11-27	0	1	2	0	0	1	0	0	0	0	2	2	0	0	6	0	0	0	0	0	0	0	1	0	15	Flavobacteriia	Flavobacteriaceae
Polaribacter sp. ALD11	1	0	0	0	0	0	0	1	0	2	1	2	0	2	3	0	0	0	0	0	2	0	0	1	15	Flavobacteriia	Flavobacteriaceae
Rufibacter sp. DG15C	1	0	3	0	0	0	0	2	0	1	2	1	0	0	0	1	0	0	1	0	1	0	1	1	15	Cytophagia	Hymenobacteraceae
Ruminococcus albus 7 = DSM 20455	0	0	0	0	0	1	0	2	0	1	0	2	0	0	3	1	0	0	1	0	1	2	0	1	15	Clostridia	Oscillospiraceae
Runella sp. SP2	0	0	0	0	0	0	0	0	0	0	3	4	0	0	2	0	0	0	0	0	0	2	1	3	15	Cytophagia	Spirosomaceae
Salinivirga cyanobacteriivorans	0	0	0	0	0	0	0	1	0	0	1	0	0	0	4	4	0	0	0	0	1	2	1	1	15	Bacteroidia	Salinivirgaceae
Serratia marcescens	0	0	0	0	0	1	1	1	0	0	3	1	0	1	2	1	0	0	0	0	1	1	0	2	15	Gammaproteobacteria	Yersiniaceae
Shewanella	0	2	0	0	0	1	0	1	0	2	0	1	0	1	3	1	0	0	0	0	1	1	1	0	15	Gammaproteobacteria	Shewanellaceae
Siansivirga zeaxanthinifaciens CC-SAMT-1	0	0	0	0	0	2	0	0	1	2	0	3	0	0	1	2	0	0	1	1	2	0	0	0	15	Flavobacteriia	Flavobacteriaceae
Solitalea canadensis DSM 3403	0	0	0	0	0	0	0	1	0	4	1	1	0	0	0	2	0	1	1	1	1	0	1	1	15	Sphingobacteriia	Sphingobacteriaceae
Sphingobacterium mizutaii	0	0	0	1	0	0	0	2	0	0	1	1	0	0	3	2	0	0	0	0	0	2	2	1	15	Sphingobacteriia	Sphingobacteriaceae
Sphingobacterium sp. CZ-2	0	0	2	0	0	0	0	2	1	1	1	0	0	1	2	0	0	0	1	2	0	1	1	0	15	Sphingobacteriia	Sphingobacteriaceae
Sphingobacterium thalpophilum	0	0	1	0	0	2	0	0	0	0	3	2	0	2	1	2	0	0	1	0	0	0	1	0	15	Sphingobacteriia	Sphingobacteriaceae
Streptococcus halotolerans	0	0	0	0	0	1	0	0	1	0	0	1	0	1	6	1	0	0	0	0	2	2	0	0	15	Bacilli	Streptococcaceae
Streptococcus pneumoniae INV200	0	3	0	0	0	0	0	0	1	1	1	0	1	1	2	0	0	0	1	1	3	0	0	0	15	Bacilli	Streptococcaceae
Streptococcus respiraculi	1	0	0	0	0	1	0	0	2	0	1	2	0	1	6	0	0	0	0	0	1	0	0	0	15	Bacilli	Streptococcaceae
Tenacibaculum mesophilum	0	0	1	0	0	0	0	0	0	3	0	3	0	0	3	3	0	0	0	0	0	1	0	1	15	Flavobacteriia	Flavobacteriaceae
Weeksella virosa	0	1	0	0	0	0	0	0	0	2	0	1	0	0	5	1	0	0	0	1	1	0	1	2	15	Flavobacteriia	Weeksellaceae
Wenyingzhuangia fucanilytica	0	1	0	0	0	0	0	1	1	1	1	1	0	1	2	1	0	0	1	0	1	1	1	1	15	Flavobacteriia	Flavobacteriaceae
Winogradskyella forsetii	0	0	0	0	0	0	0	1	0	2	1	1	0	0	3	0	0	1	0	0	1	1	2	2	15	Flavobacteriia	Flavobacteriaceae
Winogradskyella schleiferi	0	0	0	0	0	0	0	0	1	0	2	3	0	0	7	1	0	0	0	0	0	0	0	1	15	Flavobacteriia	Flavobacteriaceae
Bacillus sp. X1(2014)	0	0	0	0	0	0	0	0	0	1	0	2	0	2	7	1	0	0	0	0	1	1	0	0	15	Insecta	Bacillidae
Acinetobacter wuhouensis	0	0	0	0	0	1	0	0	0	0	1	0	0	2	7	2	0	0	0	0	0	0	1	0	14	Gammaproteobacteria	Moraxellaceae
Aerococcus viridans	0	0	0	0	0	0	0	0	1	0	0	0	0	0	6	0	1	1	0	0	4	0	0	1	14	Bacilli	Aerococcaceae
Anaerococcus prevotii DSM 20548	0	0	0	0	0	1	0	0	1	1	0	2	0	1	0	3	1	0	1	0	1	1	0	1	14	Tissierellia	Peptoniphilaceae
Arcobacter group	0	0	0	0	0	1	0	1	0	0	1	7	0	2	0	0	0	0	0	1	0	1	0	0	14	Epsilonproteobacteria	Arcobacteraceae
Bacillus flexus	0	0	0	0	0	0	0	0	1	0	0	1	0	0	11	0	0	0	1	0	0	0	0	0	14	Bacilli	Bacillaceae
Bacillus sp. DSL-17	0	0	0	0	0	0	0	0	0	0	1	1	0	0	9	0	0	0	0	0	2	1	0	0	14	Bacilli	Bacillaceae
Bacillus sp. Y1	0	1	0	0	0	1	0	0	0	0	0	1	1	0	8	0	0	0	0	0	1	0	1	0	14	Bacilli	Bacillaceae
Bacillus weihaiensis	1	0	0	0	0	0	0	1	0	0	0	1	0	0	6	0	1	1	0	0	2	0	0	1	14	Bacilli	Bacillaceae
Brevibacillus laterosporus	0	1	0	0	0	0	0	2	1	1	1	1	0	0	3	0	0	1	0	0	2	0	0	1	14	Bacilli	Paenibacillaceae
Chryseobacterium piperi	0	1	1	0	0	0	1	0	0	1	1	4	0	0	1	0	0	0	2	0	1	1	0	0	14	Flavobacteriia	Weeksellaceae
Clostridium argentinense	0	0	0	1	0	1	0	0	0	0	2	2	0	0	1	2	0	1	2	0	1	0	0	1	14	Clostridia	Clostridiaceae
Clostridium sp. CT4	0	0	0	1	0	1	0	1	1	1	1	2	0	0	1	2	0	0	1	1	1	0	0	0	14	Clostridia	Clostridiaceae
Companilactobacillus zhachilii	0	0	0	0	0	0	0	0	2	1	1	0	0	0	2	3	0	0	0	0	2	2	0	1	14	Bacilli	Lactobacillaceae
Dokdonia sp. Dokd-P16	0	0	0	0	0	0	0	1	1	0	2	0	0	0	3	1	0	0	1	0	2	1	0	2	14	Flavobacteriia	Flavobacteriaceae
Dolosigranulum pigrum	0	0	0	0	0	1	0	0	0	1	0	2	0	0	4	3	0	1	0	1	0	1	0	0	14	Bacilli	Carnobacteriaceae
Empedobacter falsenii	0	0	0	0	0	0	0	2	0	1	1	2	0	1	4	0	0	0	0	0	2	0	0	1	14	Flavobacteriia	Weeksellaceae
Erysipelothrix	0	0	0	0	0	0	0	0	1	1	0	0	0	4	7	0	0	0	0	0	0	1	0	0	14	Erysipelotrichia	Erysipelotrichaceae
Erysipelothrix inopinata	0	0	0	0	0	0	0	1	0	0	0	0	0	1	4	5	0	0	0	0	0	3	0	0	14	Erysipelotrichia	Erysipelotrichaceae
Erysipelothrix larvae	0	0	0	0	0	3	0	0	0	0	0	2	0	1	6	0	0	0	1	0	0	0	0	1	14	Erysipelotrichia	Erysipelotrichaceae
Escherichia	0	0	0	0	0	0	0	0	1	2	1	1	0	1	1	0	0	0	1	0	3	2	1	0	14	Gammaproteobacteria	Enterobacteriaceae
Flavobacterium crocinum	2	0	0	0	0	0	0	0	0	1	1	2	0	1	2	3	0	0	1	0	1	0	0	0	14	Flavobacteriia	Flavobacteriaceae
Flavobacterium pallidum	0	0	0	0	0	1	0	0	0	0	1	0	0	0	9	1	0	0	0	1	0	1	0	0	14	Flavobacteriia	Flavobacteriaceae
Flavobacterium sediminis	0	0	0	0	0	1	0	0	0	1	2	3	0	0	3	0	0	0	0	2	0	0	1	1	14	Flavobacteriia	Flavobacteriaceae
Geobacillus	0	0	0	1	0	1	0	0	0	0	1	3	0	0	2	2	0	0	0	0	2	1	0	1	14	Bacilli	Bacillaceae
Gramella forsetii KT0803	1	0	0	0	0	2	1	0	0	0	1	0	1	0	5	1	0	0	0	0	2	0	0	0	14	Flavobacteriia	Flavobacteriaceae
Halocella sp. SP3-1	0	0	0	0	0	1	0	1	0	1	1	2	0	1	1	2	0	0	0	1	1	1	0	1	14	Clostridia	Halanaerobiaceae
Hymenobacter qilianensis	0	0	0	0	0	0	0	3	0	0	0	0	0	0	4	0	0	0	0	0	0	5	2	0	14	Cytophagia	Hymenobacteraceae
Lacinutrix venerupis	1	1	0	0	0	0	0	1	0	2	1	1	0	0	3	1	0	0	0	0	0	3	0	0	14	Flavobacteriia	Flavobacteriaceae
Lactobacillus acetotolerans	0	0	0	0	0	0	0	0	2	0	0	3	0	3	1	2	1	0	0	0	0	2	0	0	14	Bacilli	Lactobacillaceae
Lactobacillus delbrueckii	0	1	0	0	0	0	0	0	1	0	0	2	0	1	0	0	0	0	0	0	2	5	0	2	14	Bacilli	Lactobacillaceae
Latilactobacillus curvatus	0	0	0	0	0	0	0	1	1	1	0	1	0	1	4	1	0	0	0	2	2	0	0	0	14	Bacilli	Lactobacillaceae
Legionella israelensis	0	0	1	0	0	1	1	0	0	1	1	4	0	0	0	0	0	0	0	0	2	1	2	0	14	Gammaproteobacteria	Legionellaceae
Levilactobacillus brevis	0	0	0	0	0	0	0	0	0	1	0	0	0	0	5	3	1	0	0	2	1	0	1	0	14	Bacilli	Lactobacillaceae
Melissococcus plutonius DAT561	0	0	0	1	0	0	0	1	0	0	0	0	0	0	9	1	0	0	0	1	0	0	0	1	14	Bacilli	Enterococcaceae
Mucilaginibacter ginsenosidivorans	0	0	0	0	0	2	2	0	0	0	0	4	0	0	1	1	0	0	1	0	0	1	2	0	14	Sphingobacteriia	Sphingobacteriaceae
Mycoplasma anserisalpingitidis	0	0	0	1	0	1	0	0	0	0	1	1	0	3	1	0	0	1	0	3	1	1	0	0	14	Mollicutes	Mycoplasmataceae
Neisseria meningitidis Z2491	0	3	1	0	0	0	2	0	1	0	1	1	0	1	2	0	0	0	0	2	0	0	0	0	14	Betaproteobacteria	Neisseriaceae
Neisseria zalophi	0	4	0	0	0	2	1	0	0	0	1	1	0	0	1	2	0	0	0	2	0	0	0	0	14	Betaproteobacteria	Neisseriaceae
Olsenella uli DSM 7084	0	0	0	0	0	0	0	1	1	1	0	1	0	5	1	1	0	1	0	0	1	0	0	1	14	Coriobacteriia	Atopobiaceae
Pedobacter sp. HDW13	0	0	0	0	0	3	0	0	0	2	0	1	0	4	2	1	0	0	1	0	0	0	0	0	14	Sphingobacteriia	Sphingobacteriaceae
Pedobacter sp. PACM 27299	0	0	0	0	0	0	0	1	0	1	2	1	0	0	1	1	0	0	0	2	2	0	3	0	14	Sphingobacteriia	Sphingobacteriaceae
Polaribacter reichenbachii	0	0	0	0	0	0	1	1	0	0	0	2	0	1	2	3	0	0	0	0	1	0	0	3	14	Flavobacteriia	Flavobacteriaceae
Polaribacter vadi	0	1	0	0	0	0	0	0	0	1	3	2	0	0	5	0	0	0	0	0	1	0	1	0	14	Flavobacteriia	Flavobacteriaceae
Robiginitalea biformata HTCC2501	0	0	0	0	0	3	0	0	0	1	1	1	0	1	1	2	0	1	0	0	2	1	0	0	14	Flavobacteriia	Flavobacteriaceae
Sphingobacterium psychroaquaticum	0	0	0	0	0	0	0	0	0	0	4	6	0	1	1	0	0	0	1	0	0	1	0	0	14	Sphingobacteriia	Sphingobacteriaceae
Sphingobacterium sp. ML3W	0	0	0	0	0	2	0	1	0	1	1	5	0	0	1	1	0	0	0	0	1	0	0	1	14	Sphingobacteriia	Sphingobacteriaceae
Spiroplasma	0	0	0	0	0	0	0	1	0	1	0	2	0	0	1	4	0	0	1	0	2	1	0	1	14	Mollicutes	Spiroplasmataceae
Staphylococcus agnetis	0	0	0	1	0	0	0	0	2	0	0	1	1	1	3	0	0	0	1	3	1	0	0	0	14	Bacilli	Staphylococcaceae
Staphylococcus capitis	0	0	0	0	0	0	0	0	0	1	0	0	0	0	7	0	1	2	2	0	0	0	0	1	14	Bacilli	Staphylococcaceae
Streptococcus phage Cp1	0	0	1	0	0	0	0	1	1	0	0	0	0	0	0	0	9	0	2	0	0	0	0	0	14	Caudoviricetes	Salasmaviridae
Turicibacter sanguinis	0	3	0	0	0	0	0	0	0	0	1	1	0	1	5	0	0	0	1	1	1	0	0	0	14	Erysipelotrichia	Turicibacteraceae
Turicibacter sp. H121	0	0	0	0	0	0	0	1	0	0	1	3	0	0	7	1	0	0	0	0	1	0	0	0	14	Erysipelotrichia	Turicibacteraceae
Aequorivita sp. KX20305	0	0	0	0	0	0	0	0	0	1	0	4	0	1	3	2	0	0	0	1	1	0	0	0	13	Flavobacteriia	Flavobacteriaceae
Aminipila sp. JN-18	0	0	0	0	0	1	0	1	0	0	0	3	0	2	2	1	0	0	1	0	2	0	0	0	13	Clostridia	Eubacteriales Family XIII. Incertae Sedis
Amniculibacterium sp. G2-70	0	0	0	0	0	0	0	0	0	0	2	1	0	2	4	0	0	0	0	1	2	1	0	0	13	Flavobacteriia	Flavobacteriaceae
Anaerococcus	0	0	0	0	0	0	0	1	1	0	0	1	0	2	0	1	0	0	3	0	2	1	0	1	13	Tissierellia	Peptoniphilaceae
Aquimarina sp. TRL1	0	0	0	0	0	0	0	0	0	3	1	0	0	0	5	0	0	0	0	1	2	0	1	0	13	Flavobacteriia	Flavobacteriaceae
Arachidicoccus ginsenosidivorans	1	0	0	0	0	2	0	0	0	1	1	3	0	1	0	0	0	2	0	1	0	0	0	1	13	Chitinophagia	Chitinophagaceae
Bacillus cohnii	0	2	0	0	0	0	0	0	0	0	2	0	0	0	4	0	0	1	0	1	2	0	0	1	13	Bacilli	Bacillaceae
Bacillus velezensis	0	1	1	0	0	0	0	0	1	0	0	3	0	1	2	0	0	0	0	0	2	2	0	0	13	Bacilli	Bacillaceae
Caloranaerobacter azorensis	0	0	0	0	0	1	0	3	0	0	2	0	2	0	0	2	0	0	1	0	0	0	2	0	13	Tissierellia	Thermohalobacteraceae
Candidatus Sulcia muelleri	0	0	0	0	0	0	0	2	0	0	2	2	0	1	4	0	0	0	0	1	0	0	1	0	13	Flavobacteriia
Cellulophaga lytica	0	0	0	0	0	0	0	0	0	2	1	0	0	0	4	1	0	0	0	1	2	0	1	1	13	Flavobacteriia	Flavobacteriaceae
Chryseobacterium sp. G0162	0	2	0	0	0	0	0	0	0	0	3	2	0	2	2	0	0	0	0	0	0	1	1	0	13	Flavobacteriia	Weeksellaceae
Chryseobacterium sp. G0186	0	1	0	0	0	0	0	0	0	2	1	0	0	0	3	3	0	1	0	1	1	0	0	0	13	Flavobacteriia	Weeksellaceae
Chryseobacterium sp. T16E-39	0	1	0	0	0	0	0	1	0	1	0	2	0	0	6	0	0	1	0	1	0	0	0	0	13	Flavobacteriia	Weeksellaceae
Clostridium novyi NT	0	0	0	0	0	1	0	1	1	2	1	0	0	0	4	1	0	0	0	0	1	0	0	1	13	Clostridia	Clostridiaceae
Clostridium scatologenes	0	0	0	0	0	2	0	1	0	0	1	0	0	1	0	1	0	2	1	1	1	1	0	1	13	Clostridia	Clostridiaceae
Companilactobacillus allii	0	0	0	0	0	0	0	0	0	0	1	2	0	0	5	2	0	0	0	1	0	0	0	2	13	Bacilli	Lactobacillaceae
Echinicola vietnamensis DSM 17526	0	0	0	0	0	1	1	0	0	1	2	0	0	1	1	2	0	0	0	0	1	2	1	0	13	Cytophagia	Cyclobacteriaceae
Elizabethkingia sp. 2-6	0	1	0	0	0	0	1	0	0	1	3	4	0	0	0	0	0	1	0	0	0	1	1	0	13	Flavobacteriia	Weeksellaceae
Fannyhessea vaginae	0	0	0	0	0	0	0	1	0	2	0	1	0	2	1	3	0	0	1	0	1	0	0	1	13	Actinomycetia	Actinomycetaceae
Flavobacterium magnum	0	0	0	0	0	2	0	0	0	0	2	0	0	1	3	0	0	1	0	0	1	2	1	0	13	Flavobacteriia	Flavobacteriaceae
Flavobacterium sp. CJ74	3	0	2	0	0	1	0	0	0	0	3	0	0	2	1	0	0	0	0	0	0	0	0	1	13	Flavobacteriia	Flavobacteriaceae
Formosa sediminum	0	0	0	0	0	0	0	1	0	2	0	4	0	1	4	1	0	0	0	0	0	0	0	0	13	Flavobacteriia	Flavobacteriaceae
Fructilactobacillus sanfranciscensis	0	0	0	0	0	0	0	0	0	2	0	1	0	0	7	1	0	1	1	0	0	0	0	0	13	Bacilli	Lactobacillaceae
Fusobacterium varium ATCC 27725	0	0	0	0	0	0	0	1	0	0	0	1	0	0	0	3	0	0	1	1	0	2	1	3	13	Fusobacteriia	Fusobacteriaceae
Gemella sp. ND 6198	1	0	0	0	0	1	0	0	0	1	1	0	0	0	2	0	0	0	0	3	1	1	0	2	13	Bacilli
Geobacter uraniireducens Rf4	0	0	0	0	1	0	0	0	1	0	1	4	0	0	0	0	0	0	0	1	1	3	0	1	13	Deltaproteobacteria	Geobacteraceae
Haemophilus influenzae 86-028NP	0	1	2	0	0	3	0	0	0	0	3	0	0	1	2	0	0	0	0	0	1	0	0	0	13	Gammaproteobacteria	Pasteurellaceae
Halanaerobium praevalens DSM 2228	0	0	0	0	0	0	0	0	0	4	0	1	0	0	3	1	0	0	0	0	2	1	0	1	13	Clostridia	Halanaerobiaceae
Helicobacter cinaedi	0	0	0	0	0	1	0	1	1	0	0	0	0	2	4	1	0	0	1	0	2	0	0	0	13	Epsilonproteobacteria	Helicobacteraceae
Lactobacillus paragasseri	0	0	0	0	0	0	0	0	0	0	1	0	0	0	0	0	0	1	3	0	7	0	0	1	13	Bacilli	Lactobacillaceae
Legionella pneumophila	0	0	0	0	0	2	0	1	0	1	0	2	0	0	1	2	0	0	1	1	0	1	0	1	13	Gammaproteobacteria	Legionellaceae
Listeria welshimeri	0	0	0	0	0	0	0	0	3	0	0	3	0	0	2	3	0	0	0	2	0	0	0	0	13	Bacilli	Listeriaceae
Megamonas hypermegale	0	0	0	0	0	1	0	0	2	1	0	2	0	0	2	0	0	0	0	1	2	0	0	2	13	Negativicutes	Selenomonadaceae
Mucilaginibacter sp. F39-2	1	0	0	0	0	1	0	0	0	1	2	1	0	0	1	0	0	0	0	0	2	0	0	4	13	Sphingobacteriia	Sphingobacteriaceae
Muricauda ruestringensis DSM 13258	1	0	0	1	0	1	0	0	1	1	0	0	0	1	3	1	0	0	0	0	2	0	1	0	13	Flavobacteriia	Flavobacteriaceae
Neisseria meningitidis NZ-05/33	0	3	1	0	0	0	4	0	0	1	0	1	0	0	2	0	0	0	0	0	0	0	0	1	13	Betaproteobacteria	Neisseriaceae
Niastella koreensis GR20-10	1	0	0	0	0	1	0	1	0	0	1	2	0	0	2	2	0	0	0	1	1	1	0	0	13	Chitinophagia	Chitinophagaceae
Paraflavitalea soli	0	0	0	0	0	1	0	0	0	0	1	3	0	0	0	2	0	0	1	0	1	1	0	3	13	Chitinophagia	Chitinophagaceae
Parascardovia denticolens DSM 10105 = JCM 12538	0	0	0	0	0	1	0	0	0	0	0	2	0	0	6	0	0	0	0	0	1	0	0	3	13	Actinomycetia	Bifidobacteriaceae
Pasteurella skyensis	0	0	0	0	0	0	0	0	1	3	1	0	0	3	1	0	0	0	0	2	0	2	0	0	13	Gammaproteobacteria	Pasteurellaceae
Pedobacter roseus	0	0	0	0	0	0	0	0	1	1	1	0	0	2	2	2	0	1	0	0	1	0	1	1	13	Sphingobacteriia	Sphingobacteriaceae
Planococcus sp. MB-3u-03	0	1	0	0	0	2	0	0	0	0	0	0	0	0	6	1	0	0	0	0	0	1	1	1	13	Bacilli	Planococcaceae
Pontibacter actiniarum	1	0	0	0	0	0	0	0	0	1	1	4	0	0	1	2	0	0	0	0	0	0	3	0	13	Cytophagia	Hymenobacteraceae
Pontibacter pudoricolor	0	0	0	0	0	0	0	0	0	1	2	3	0	0	0	1	0	2	0	1	0	0	1	2	13	Cytophagia	Hymenobacteraceae
Providencia rettgeri	0	0	0	0	0	0	1	1	1	1	1	2	0	0	0	0	0	0	0	1	1	0	1	3	13	Gammaproteobacteria	Morganellaceae
Psychrobacillus glaciei	0	0	0	1	0	0	0	0	0	2	1	1	0	0	4	0	0	1	1	0	0	2	0	0	13	Bacilli	Bacillaceae
Ruminiclostridium cellulolyticum H10	0	0	0	0	0	0	0	1	1	3	0	4	0	0	1	1	0	0	1	0	0	1	0	0	13	Clostridia	Oscillospiraceae
Schaalia cardiffensis F0333	0	0	0	0	0	1	0	0	0	0	0	0	0	8	3	0	0	0	0	0	0	1	0	0	13	Actinomycetia	Actinomycetaceae
Solibacillus silvestris	0	0	0	0	0	0	0	0	0	1	0	0	0	0	8	0	0	1	0	0	2	0	1	0	13	Bacilli	Planococcaceae
Solibacillus silvestris StLB046	0	1	0	0	0	1	0	0	0	0	0	0	0	0	9	0	2	0	0	0	0	0	0	0	13	Bacilli	Planococcaceae
Spirosoma montaniterrae	0	0	0	0	0	1	0	0	0	0	1	0	0	2	5	0	0	1	0	1	0	0	1	1	13	Cytophagia	Cytophagaceae
Spirosoma sp. PL0136	0	0	0	0	0	0	0	1	1	1	2	3	0	1	0	0	0	0	0	0	1	2	0	1	13	Cytophagia	Cytophagaceae
Staphylococcus equorum	1	0	0	0	0	0	0	2	0	1	1	2	1	0	4	0	0	0	1	0	0	0	0	0	13	Bacilli	Staphylococcaceae
Staphylococcus hyicus	0	0	0	0	0	0	0	0	0	0	1	0	0	0	9	1	0	0	0	0	0	0	0	2	13	Bacilli	Staphylococcaceae
Staphylococcus sp. 17KM0847	0	0	0	0	0	0	0	0	0	2	0	2	0	0	6	0	0	0	0	0	0	1	1	1	13	Bacilli	Staphylococcaceae
Staphylococcus sp. AntiMn-1	0	0	0	1	0	0	0	0	0	0	0	0	0	0	12	0	0	0	0	0	0	0	0	0	13	Bacilli	Staphylococcaceae
Streptococcus phage EJ-1	0	2	0	0	0	2	0	0	2	0	0	3	0	1	0	2	0	0	0	1	0	0	0	0	13	Caudoviricetes	Myoviridae
Tamlana carrageenivorans	0	0	0	0	0	0	0	0	0	0	0	2	0	1	3	1	0	0	0	1	2	0	2	1	13	Flavobacteriia	Flavobacteriaceae
Tenacibaculum dicentrarchi	0	0	0	0	0	0	0	3	2	0	0	2	0	2	3	0	0	0	0	0	0	0	1	0	13	Flavobacteriia	Flavobacteriaceae
Ureibacillus thermosphaericus	0	0	0	0	0	0	0	0	0	1	0	0	0	0	5	2	2	0	1	1	0	0	1	0	13	Bacilli	Planococcaceae
Vibrio vulnificus	0	2	0	0	0	1	0	2	0	1	1	0	0	1	3	1	0	0	0	1	0	0	0	0	13	Gammaproteobacteria	Vibrionaceae
Acinetobacter baumannii	0	2	0	0	0	0	0	0	1	1	0	3	0	0	2	0	0	0	1	1	0	0	0	1	12	Gammaproteobacteria	Moraxellaceae
Adhaeribacter radiodurans	0	0	0	0	0	0	0	1	0	0	1	2	0	3	0	2	0	0	2	0	0	1	0	0	12	Cytophagia	Hymenobacteraceae
Alcaligenes faecalis	0	0	0	0	0	0	0	0	0	0	2	1	0	1	1	2	0	0	2	0	1	2	0	0	12	Betaproteobacteria	Alcaligenaceae
Algibacter sp. L1A34	0	0	0	0	0	1	0	0	1	1	0	0	0	0	5	1	0	1	0	0	0	1	1	0	12	Flavobacteriia	Flavobacteriaceae
Algibacter sp. L3A6	0	0	0	0	0	0	0	1	0	3	1	2	0	0	2	2	0	0	0	1	0	0	0	0	12	Flavobacteriia	Flavobacteriaceae
Arcobacter cryaerophilus	0	0	0	0	0	0	0	0	0	0	0	2	0	0	4	3	0	0	0	0	2	0	0	1	12	Epsilonproteobacteria	Arcobacteraceae
Avibacterium paragallinarum	0	0	1	0	0	0	0	0	2	0	0	1	0	1	0	0	1	0	1	2	1	0	0	2	12	Gammaproteobacteria	Pasteurellaceae
Bacillus safensis	0	0	1	0	0	0	0	2	0	0	1	0	0	0	3	0	0	0	0	0	1	3	0	1	12	Bacilli	Bacillaceae
Bacillus vini	0	0	0	0	0	0	0	0	0	0	0	2	0	0	6	0	0	0	1	0	1	2	0	0	12	Bacilli	Bacillaceae
Basfia	0	0	1	0	0	0	0	0	0	0	3	1	1	2	0	1	1	0	0	1	1	0	0	0	12	Gammaproteobacteria	Pasteurellaceae
Belliella baltica DSM 15883	0	1	0	0	0	1	0	0	0	0	4	2	0	0	1	2	0	0	0	0	0	0	0	1	12	Cytophagia	Cyclobacteriaceae
Bifidobacterium longum subsp. longum GT15	0	0	0	0	0	0	0	0	0	0	0	0	0	12	0	0	0	0	0	0	0	0	0	0	12	Actinomycetia	Bifidobacteriaceae
Bradyrhizobium	0	0	0	0	0	0	0	0	0	0	0	4	0	0	1	1	0	0	0	0	2	2	0	2	12	Alphaproteobacteria	Nitrobacteraceae
Brevibacillus	0	0	0	0	1	0	0	0	0	1	2	1	0	1	1	1	1	1	0	1	0	0	0	1	12	Bacilli	Paenibacillaceae
Burkholderiaceae	0	0	0	0	0	0	0	3	1	1	0	1	0	0	1	0	0	0	0	0	1	1	2	1	12	Betaproteobacteria	Burkholderiaceae
Butyrivibrio	0	0	0	0	0	0	0	1	0	0	1	0	0	0	1	2	0	0	1	3	1	0	0	2	12	Clostridia	Lachnospiraceae
Caloramator sp. E03	0	0	0	0	1	0	0	1	1	0	1	0	0	0	1	2	0	0	0	0	3	2	0	0	12	Clostridia	Clostridiaceae
Campylobacter mucosalis	0	0	0	0	0	0	0	0	0	0	1	4	0	1	3	2	0	0	0	0	1	0	0	0	12	Epsilonproteobacteria	Campylobacteraceae
Campylobacter sp. RM16192	0	0	0	0	0	0	0	0	0	0	2	1	0	1	5	0	0	1	0	0	0	1	0	1	12	Epsilonproteobacteria	Campylobacteraceae
Changchengzhania lutea	0	0	0	0	0	0	0	1	0	1	1	0	0	1	2	1	0	0	1	0	1	1	1	1	12	Flavobacteriia	Flavobacteriaceae
Chitinophaga pinensis DSM 2588	0	0	0	0	0	0	0	0	0	3	1	0	0	2	5	0	0	0	0	0	0	0	1	0	12	Chitinophagia	Chitinophagaceae
Chryseobacterium lactis	0	0	0	0	0	1	0	0	0	0	2	0	0	1	0	1	0	0	0	0	4	2	1	0	12	Flavobacteriia	Weeksellaceae
Chryseobacterium sp.	0	1	0	0	0	1	0	1	0	1	0	0	0	0	2	2	0	0	0	1	1	0	2	0	12	Flavobacteriia	Weeksellaceae
Chryseobacterium sp. cx-624	0	0	0	0	0	0	0	0	0	0	2	2	0	0	2	0	0	0	0	0	2	2	1	1	12	Flavobacteriia	Weeksellaceae
Chryseobacterium sp. G0201	0	0	0	0	0	2	1	0	0	0	1	2	0	0	0	2	0	0	1	1	0	0	0	2	12	Flavobacteriia	Weeksellaceae
Citrobacter freundii	0	0	0	0	0	0	0	1	0	1	1	1	0	0	2	1	0	0	2	1	1	0	0	1	12	Gammaproteobacteria	Enterobacteriaceae
Clostridium cochlearium	0	0	0	0	0	0	0	0	0	1	2	2	0	0	1	2	0	1	1	0	1	1	0	0	12	Clostridia	Clostridiaceae
Clostridium taeniosporum	0	0	0	0	0	0	0	2	0	3	1	3	0	0	0	0	0	0	1	0	1	0	1	0	12	Clostridia	Clostridiaceae
Clostridium thermarum	0	0	0	0	0	0	0	0	0	1	1	1	0	1	2	1	0	0	0	0	1	0	3	1	12	Clostridia	Clostridiaceae
Dokdonia	2	1	0	0	0	1	1	1	0	0	1	1	0	0	3	0	0	0	0	0	0	0	0	1	12	Flavobacteriia	Flavobacteriaceae
Dysgonomonadaceae	0	0	0	0	0	0	0	0	0	0	1	3	0	1	1	0	0	0	0	0	2	2	1	1	12	Bacteroidia	Dysgonomonadaceae
Echinicola sp. 20G	0	0	0	0	0	0	0	0	0	0	2	0	0	0	3	1	0	1	1	1	0	1	2	0	12	Cytophagia	Cyclobacteriaceae
Echinicola sp. LN3S3	0	1	0	0	0	1	0	0	0	1	1	1	0	0	4	2	0	0	0	0	1	0	0	0	12	Cytophagia	Cyclobacteriaceae
Edwardsiella ictaluri	0	0	0	0	0	1	1	0	1	0	0	0	0	0	0	0	0	1	0	3	0	0	2	3	12	Gammaproteobacteria	Hafniaceae
Enterobacter hormaechei	0	0	1	0	0	1	1	0	1	0	0	1	1	1	2	0	0	0	0	1	0	0	0	2	12	Gammaproteobacteria	Enterobacteriaceae
Erysipelatoclostridium ramosum DSM 1402	0	0	0	0	0	0	0	0	0	2	1	0	0	2	4	1	0	0	0	0	1	1	0	0	12	Erysipelotrichia	Erysipelotrichaceae
Flavobacterium crassostreae	2	1	1	0	0	1	0	0	0	1	1	1	0	1	1	0	0	0	0	0	0	0	1	1	12	Flavobacteriia	Flavobacteriaceae
Flavobacterium faecale	0	1	0	0	0	0	0	1	0	2	1	0	0	0	5	1	0	0	0	0	0	0	0	1	12	Flavobacteriia	Flavobacteriaceae
Flavonifractor plautii	0	0	0	0	0	1	0	0	0	0	1	0	0	2	2	0	0	0	0	0	1	3	1	1	12	Clostridia	Oscillospiraceae
Furfurilactobacillus rossiae	0	0	0	0	0	0	0	0	0	1	0	1	0	0	5	2	0	1	0	0	1	1	0	0	12	Bacilli	Lactobacillaceae
Haemophilus influenzae PittGG	0	8	1	0	0	3	0	0	0	0	0	0	0	0	0	0	0	0	0	0	0	0	0	0	12	Gammaproteobacteria	Pasteurellaceae
Hymenobacter sp. 17J36-26	0	0	0	0	0	1	0	0	0	0	1	1	0	0	3	1	0	0	0	0	1	1	0	3	12	Cytophagia	Hymenobacteraceae
Kordia sp. SMS9	0	0	0	1	0	1	0	0	0	0	0	1	0	1	5	1	0	0	0	0	0	0	2	0	12	Flavobacteriia	Flavobacteriaceae
Lactiplantibacillus paraplantarum	0	0	0	0	0	0	0	1	0	1	0	1	0	0	7	1	0	1	0	0	0	0	0	0	12	Bacilli	Lactobacillaceae
Lactobacillus backii	0	1	0	0	0	0	0	0	1	0	0	1	0	1	5	0	0	0	0	0	1	1	1	0	12	Bacilli	Lactobacillaceae
Lactobacillus coryniformis	0	1	0	0	0	2	0	0	1	0	0	1	0	0	4	0	0	0	0	1	0	1	0	1	12	Bacilli	Lactobacillaceae
Lactobacillus crispatus	0	0	0	0	0	1	0	0	1	0	0	0	0	2	3	1	0	0	2	0	0	1	0	1	12	Bacilli	Lactobacillaceae
Lactobacillus jensenii	0	0	0	0	0	1	0	0	1	0	0	1	0	0	3	0	0	0	1	0	0	0	1	4	12	Bacilli	Lactobacillaceae
Leuconostoc lactis	0	2	0	1	0	0	0	1	0	0	1	4	0	0	0	1	0	0	0	1	1	0	0	0	12	Bacilli	Lactobacillaceae
Mammaliicoccus fleurettii	0	0	0	0	0	0	0	0	0	1	0	1	0	0	3	0	0	1	0	1	3	0	0	2	12	Bacilli	Staphylococcaceae
Mammaliicoccus lentus	0	0	0	0	0	0	0	0	0	0	2	0	1	1	4	1	0	0	0	0	2	1	0	0	12	Bacilli	Staphylococcaceae
Maribacter cobaltidurans	0	0	0	0	0	0	0	0	0	0	1	1	0	0	6	0	0	0	2	0	0	0	2	0	12	Flavobacteriia	Flavobacteriaceae
Megasphaera	0	0	0	0	0	0	0	1	0	2	1	5	0	0	1	1	0	0	0	0	1	0	0	0	12	Negativicutes	Veillonellaceae
Muricauda sp. 501str8	0	0	0	0	0	0	0	0	0	1	2	0	0	2	5	1	0	0	0	0	0	0	0	1	12	Flavobacteriia	Flavobacteriaceae
Neisseria wadsworthii	0	0	0	0	0	0	0	0	0	1	2	2	0	0	1	0	0	0	0	4	0	2	0	0	12	Betaproteobacteria	Neisseriaceae
Nonlabens dokdonensis DSW-6	0	0	0	0	0	1	0	0	0	3	0	3	0	0	1	2	0	0	0	0	1	0	0	1	12	Flavobacteriia	Flavobacteriaceae
Olleya aquimaris	0	0	0	0	0	0	0	0	0	1	2	1	0	0	2	1	0	0	0	0	2	2	1	0	12	Flavobacteriia	Flavobacteriaceae
Panacibacter ginsenosidivorans	0	1	1	0	0	3	0	0	0	1	0	0	0	1	4	1	0	0	0	0	0	0	0	0	12	Chitinophagia	Chitinophagaceae
Pseudopedobacter saltans DSM 12145	0	1	0	0	0	0	0	1	0	1	0	1	0	2	2	1	0	1	0	0	0	0	0	2	12	Sphingobacteriia	Sphingobacteriaceae
Ruminiclostridium sp. MA18	0	0	0	0	0	0	0	0	1	1	1	2	0	2	0	2	0	0	0	0	0	0	1	2	12	Clostridia	Oscillospiraceae
Runella slithyformis DSM 19594	0	1	0	0	0	0	0	1	0	1	3	1	0	1	0	1	0	0	0	0	1	0	1	1	12	Cytophagia	Spirosomaceae
Salegentibacter sp. T436	0	0	0	0	0	0	0	0	0	2	0	3	0	0	3	0	0	0	0	1	1	1	1	0	12	Flavobacteriia	Flavobacteriaceae
Salmonella enterica	0	1	0	0	0	1	0	0	0	1	1	0	0	0	1	1	0	0	0	1	3	0	1	1	12	Gammaproteobacteria	Enterobacteriaceae
Solibacillus sp. R5-41	0	0	0	0	0	0	0	0	1	2	1	0	0	0	5	1	0	0	0	0	1	0	0	1	12	Bacilli	Planococcaceae
Spirosoma sp. TS118	0	0	0	0	0	0	0	0	1	1	1	0	0	0	1	0	0	1	0	0	1	4	1	1	12	Cytophagia	Cytophagaceae
Staphylococcus auricularis	0	1	0	0	0	1	0	0	0	0	0	1	0	1	5	0	0	0	1	0	2	0	0	0	12	Bacilli	Staphylococcaceae
Streptococcus urinalis	0	0	0	0	0	0	0	0	0	0	1	1	0	1	4	1	0	0	0	1	2	1	0	0	12	Bacilli	Streptococcaceae
Tenacibaculum maritimum	0	0	1	0	0	0	0	0	0	1	0	0	0	0	5	1	0	0	2	2	0	0	0	0	12	Flavobacteriia	Flavobacteriaceae
Trueperella pyogenes	0	0	0	1	0	0	0	1	0	0	2	2	0	0	0	0	0	1	0	2	2	1	0	0	12	Actinomycetia	Actinomycetaceae
unclassified Siphoviridae	0	4	1	0	0	1	0	0	2	1	0	1	0	0	0	0	0	0	1	0	0	1	0	0	12	Caudoviricetes	Siphoviridae
Vibrio cholerae	0	0	0	0	0	0	0	0	0	4	2	0	1	0	4	0	0	0	0	0	0	1	0	0	12	Gammaproteobacteria	Vibrionaceae
Xanthomonas vesicatoria ATCC 35937	0	0	0	0	0	0	0	0	0	0	0	0	0	0	0	12	0	0	0	0	0	0	0	0	12	Gammaproteobacteria	Xanthomonadaceae
Calothrix sp. 336/3	0	1	0	0	0	0	0	1	1	4	0	0	0	0	3	0	0	0	0	0	1	0	0	1	12	Calothrix	Calotrichaceae
Cyanobacteria	0	1	0	0	0	1	0	0	0	0	0	1	0	1	5	0	0	0	0	0	2	0	0	1	12	Cyanobacteria
Geminocystis sp. NIES-3708	0	0	0	0	0	0	0	0	1	0	1	2	0	0	5	0	0	0	0	1	0	0	0	2	12	Geminocystis	Chroococcaceae
Acholeplasma laidlawii	0	1	0	0	0	0	0	0	1	0	2	1	0	0	6	0	0	0	0	0	0	0	0	0	11	Mollicutes	Acholeplasmataceae
Actinobacillus indolicus	0	0	2	0	0	1	0	1	1	0	0	1	0	0	0	2	0	0	1	0	0	0	0	2	11	Gammaproteobacteria	Pasteurellaceae
Actinobacillus pleuropneumoniae	0	0	3	0	0	0	0	0	2	0	0	0	0	0	2	3	0	0	1	0	0	0	0	0	11	Gammaproteobacteria	Pasteurellaceae
Arenibacter algicola	0	0	0	0	0	0	1	1	0	1	3	1	0	0	2	1	0	0	0	1	0	0	0	0	11	Flavobacteriia	Flavobacteriaceae
Bacillus sp. THAF10	0	0	0	0	0	0	0	0	0	0	0	0	0	0	5	0	0	1	2	0	1	1	0	1	11	Bacilli	Bacillaceae
Bradymonas sediminis	0	0	0	0	0	0	0	0	0	0	0	4	0	0	0	0	0	0	1	2	0	2	1	1	11	Deltaproteobacteria	Bradymonadaceae
Campylobacter lari	0	0	0	0	0	0	0	0	1	1	0	2	0	0	3	2	0	0	0	2	0	0	0	0	11	Epsilonproteobacteria	Campylobacteraceae
Campylobacter volucris	0	0	0	0	0	0	0	0	0	0	0	4	0	3	2	2	0	0	0	0	0	0	0	0	11	Epsilonproteobacteria	Campylobacteraceae
Candidatus Cardinium hertigii	0	0	0	0	0	0	0	0	0	2	0	5	0	0	1	0	0	0	0	0	1	1	0	1	11	Cytophagia	Amoebophilaceae
Candidatus Erwinia haradaeae	0	0	0	0	0	2	1	0	0	0	0	2	0	0	1	1	0	0	1	1	1	1	0	0	11	Gammaproteobacteria	Erwiniaceae
Capnocytophaga sp. H4358	0	1	0	0	0	0	0	0	0	2	0	1	0	0	1	0	0	1	1	0	1	1	2	0	11	Flavobacteriia	Flavobacteriaceae
Chitinophaga sp. H33E-04	0	0	0	0	0	1	0	1	0	0	0	2	0	1	1	0	0	0	0	2	0	1	0	2	11	Chitinophagia	Chitinophagaceae
Chitinophagaceae	1	0	0	0	0	1	0	1	1	1	1	1	0	0	0	0	0	0	0	1	2	1	0	0	11	Chitinophagia	Chitinophagaceae
Chryseobacterium sp. FDAARGOS 1104	0	0	0	0	0	0	0	1	0	1	0	2	0	2	3	0	0	0	0	0	1	0	1	0	11	Flavobacteriia	Weeksellaceae
Chryseobacterium sp. StRB126	0	1	0	0	0	0	0	0	0	1	1	2	0	1	1	0	0	0	0	1	1	0	0	2	11	Flavobacteriia	Weeksellaceae
Clostridia	0	0	0	0	0	1	0	1	0	1	0	2	0	0	2	1	0	0	0	0	1	1	0	1	11	Clostridia
Clostridium cellulovorans 743B	0	0	0	1	0	1	0	0	0	1	2	0	0	0	3	0	0	0	1	0	0	0	0	2	11	Clostridia	Clostridiaceae
Clostridium intestinale	0	0	0	0	0	0	0	0	0	0	0	4	0	1	2	2	0	0	0	1	0	0	1	0	11	Clostridia	Clostridiaceae
Cruoricaptor ignavus	0	0	0	0	0	0	0	0	0	0	3	0	0	0	2	1	0	1	1	1	0	0	1	1	11	Flavobacteriia	Weeksellaceae
Eubacterium callanderi	0	0	0	0	0	0	0	0	0	1	0	1	0	0	1	0	0	1	1	2	1	2	0	1	11	Clostridia	Eubacteriaceae
Faecalibacillus intestinalis	0	0	0	0	0	0	0	3	0	0	0	5	0	0	1	0	0	0	0	0	1	1	0	0	11	Erysipelotrichia	Erysipelotrichaceae
Ferrimonas lipolytica	0	0	0	0	0	0	0	0	0	0	1	1	0	2	5	0	0	0	0	1	0	1	0	0	11	Gammaproteobacteria	Ferrimonadaceae
Finegoldia magna ATCC 29328	0	0	0	1	0	1	0	1	0	0	0	0	0	0	0	0	0	4	0	0	1	2	0	1	11	Tissierellia	Peptoniphilaceae
Flavobacterium commune	0	0	0	0	0	0	0	1	0	0	1	1	0	2	2	1	0	0	1	0	0	1	0	1	11	Flavobacteriia	Flavobacteriaceae
Flavobacterium sangjuense	1	0	1	0	0	0	0	0	0	1	1	2	0	1	3	0	0	0	0	0	1	0	0	0	11	Flavobacteriia	Flavobacteriaceae
Flavobacterium sp. 140616W15	0	1	0	0	0	0	0	1	0	1	1	1	0	0	4	0	0	0	0	0	1	0	1	0	11	Flavobacteriia	Flavobacteriaceae
Flavobacterium sp. KBS0721	0	0	0	0	0	0	0	2	1	4	0	1	0	0	3	0	0	0	0	0	0	0	0	0	11	Flavobacteriia	Flavobacteriaceae
Galbibacter sp. BG1	0	0	0	0	0	0	0	0	0	0	4	1	0	0	4	1	0	0	0	0	0	0	1	0	11	Flavobacteriia	Flavobacteriaceae
Gracilibacillus sp. SCU50	0	0	0	0	0	0	1	0	0	0	0	2	0	1	2	0	0	2	0	0	1	0	1	1	11	Bacilli	Bacillaceae
Haemophilus aegyptius	0	1	0	0	0	3	0	3	0	0	1	1	0	0	0	0	0	0	1	1	0	0	0	0	11	Gammaproteobacteria	Pasteurellaceae
Haemophilus influenzae R2866	0	1	0	0	0	2	1	1	2	0	3	0	0	0	0	0	0	0	1	0	0	0	0	0	11	Gammaproteobacteria	Pasteurellaceae
Hungateiclostridium clariflavum DSM 19732	0	0	0	0	0	0	0	0	0	0	1	0	0	0	4	1	0	0	0	1	3	0	0	1	11	Clostridia	Oscillospiraceae
Hymenobacter nivis	0	0	0	0	1	3	0	0	0	0	0	2	0	1	0	1	0	0	0	2	1	0	0	0	11	Cytophagia	Hymenobacteraceae
Hymenobacter sp. BT182	0	0	0	0	0	0	0	0	0	1	1	2	0	1	2	0	0	0	0	1	2	0	0	1	11	Cytophagia	Hymenobacteraceae
Hymenobacter sp. S2-20-2	0	0	0	0	0	0	0	1	0	1	0	2	0	0	2	0	0	1	0	0	0	4	0	0	11	Cytophagia	Hymenobacteraceae
Lacticaseibacillus	0	0	0	0	0	0	0	0	2	0	1	1	0	0	3	0	0	1	0	0	3	0	0	0	11	Bacilli	Lactobacillaceae
Lactobacillus ruminis ATCC 27782	0	0	0	0	0	0	0	0	0	1	0	0	0	0	5	2	0	0	1	1	1	0	0	0	11	Bacilli	Lactobacillaceae
Lactobacillus terrae	0	0	0	0	0	0	0	1	1	0	0	0	0	0	1	2	0	1	0	0	1	0	4	0	11	Bacilli	Lactobacillaceae
Leuconostoc pseudomesenteroides	0	2	0	0	0	0	0	0	1	0	0	2	0	0	2	0	1	0	0	0	3	0	0	0	11	Bacilli	Lactobacillaceae
Listeria ivanovii	0	0	0	0	0	0	0	0	0	1	0	1	1	1	6	0	0	0	0	0	0	1	0	0	11	Bacilli	Listeriaceae
Luteitalea pratensis	0	0	0	0	0	0	0	0	0	1	1	0	0	0	1	0	0	0	0	3	2	0	0	3	11	Vicinamibacteria	Vicinamibacteraceae
Lysinibacillus varians	0	0	0	0	0	0	1	1	0	1	0	1	0	0	4	1	1	0	0	0	1	0	0	0	11	Bacilli	Bacillaceae
Marinitoga	0	0	0	0	0	0	0	0	0	0	2	2	0	1	0	1	0	0	2	0	0	1	1	1	11	Thermotogae	Petrotogaceae
Microbacteriaceae	0	0	0	0	0	0	0	0	0	0	0	2	0	0	0	0	0	0	0	4	1	2	0	2	11	Actinomycetia	Microbacteriaceae
Morganella morganii	0	1	1	0	0	0	0	4	1	0	2	0	0	0	1	0	0	0	0	0	0	0	1	0	11	Gammaproteobacteria	Morganellaceae
Mucilaginibacter xinganensis	1	0	0	0	0	1	0	0	0	1	2	1	0	0	1	1	0	0	0	0	1	0	0	2	11	Sphingobacteriia	Sphingobacteriaceae
Muribaculaceae	0	0	0	0	0	0	0	3	1	0	0	4	0	0	0	0	0	1	0	0	2	0	0	0	11	Bacteroidia	Muribaculaceae
Myroides fluvii	0	0	0	0	0	0	0	0	0	0	1	2	0	1	4	0	0	0	0	0	1	1	0	1	11	Flavobacteriia	Flavobacteriaceae
Neisseria shayeganii	0	0	0	0	0	0	0	0	1	0	0	3	1	1	0	0	0	1	1	0	0	1	1	1	11	Betaproteobacteria	Neisseriaceae
Nitrincola sp. KXZD1103	0	1	0	0	0	1	1	0	0	0	2	2	0	1	0	0	0	0	0	1	0	1	1	0	11	Gammaproteobacteria	Oceanospirillaceae
Paenibacillus sp. JDR-2	1	1	0	0	0	0	0	0	0	1	0	1	0	1	1	1	0	0	2	1	0	0	0	1	11	Bacilli	Paenibacillaceae
Paraliobacillus zengyii	0	0	0	0	0	0	0	2	1	0	0	2	0	0	1	0	0	0	0	0	4	0	0	1	11	Bacilli	Bacillaceae
Pediococcus acidilactici	0	0	0	0	0	1	0	1	0	1	0	0	0	0	1	1	0	2	0	0	2	2	0	0	11	Bacilli	Lactobacillaceae
Pedobacter cryoconitis	0	0	0	0	0	0	0	0	0	1	2	5	0	0	0	1	0	0	2	0	0	0	0	0	11	Sphingobacteriia	Sphingobacteriaceae
Pedobacter sp. CJ43	0	0	0	0	0	0	0	1	0	0	1	3	1	0	2	1	0	0	0	0	1	1	0	0	11	Sphingobacteriia	Sphingobacteriaceae
Pedobacter sp. JBR3-12	0	0	0	0	0	0	0	0	1	0	1	1	0	2	1	2	0	1	0	0	1	1	0	0	11	Sphingobacteriia	Sphingobacteriaceae
Pedobacter sp. SW-16	0	0	0	0	0	0	0	0	2	2	0	2	0	0	3	2	0	0	0	0	0	0	0	0	11	Sphingobacteriia	Sphingobacteriaceae
Peptostreptococcaceae	0	0	0	0	0	1	0	0	1	1	1	1	0	0	0	1	0	0	0	2	0	1	0	2	11	Clostridia	Peptostreptococcaceae
Peribacillus asahii	0	0	0	0	0	0	0	1	0	0	0	2	0	0	5	1	0	0	0	0	1	0	0	1	11	Bacilli	Bacillaceae
Phascolarctobacterium faecium	0	0	0	0	0	0	0	2	0	0	1	1	0	0	2	1	0	1	2	0	0	0	0	1	11	Negativicutes	Acidaminococcaceae
Planococcus versutus	0	0	0	0	0	0	0	0	0	1	0	1	0	3	3	1	0	1	0	0	1	0	0	0	11	Bacilli	Planococcaceae
Pseudomonas putida	0	0	0	0	0	1	0	0	0	0	2	1	0	0	2	1	0	0	1	1	0	0	2	0	11	Gammaproteobacteria	Pseudomonadaceae
Ruminococcus sp. JE7A12	0	0	0	0	0	0	0	3	0	2	0	3	0	0	2	1	0	0	0	0	0	0	0	0	11	Clostridia	Oscillospiraceae
Sediminicola sp. YIK13	0	0	0	0	0	0	0	0	0	0	0	1	0	2	5	1	0	0	0	0	0	0	2	0	11	Flavobacteriia	Flavobacteriaceae
Sphaerochaeta globosa str. Buddy	0	0	0	0	0	1	0	0	0	1	0	2	0	0	2	1	0	0	1	0	1	2	0	0	11	Spirochaetia	Sphaerochaetaceae
Sphingobacterium sp. dk4302	0	0	0	0	0	0	0	1	0	1	1	1	0	0	0	1	0	0	0	0	1	1	2	2	11	Sphingobacteriia	Sphingobacteriaceae
Sphingobium	0	0	0	0	0	0	1	0	0	0	0	3	0	0	1	1	0	0	0	1	1	2	1	0	11	Alphaproteobacteria	Sphingomonadaceae
Spirosoma aureum	0	0	0	0	0	0	0	0	0	0	0	0	0	1	0	2	0	0	0	2	1	3	0	2	11	Cytophagia	Cytophagaceae
Sporomusa termitida	0	0	0	0	0	0	0	1	0	0	0	4	0	2	0	1	0	0	1	0	1	0	1	0	11	Negativicutes	Sporomusaceae
Sporosarcina sp. PTS2304	1	1	0	0	0	0	0	0	0	1	0	0	0	0	7	0	0	0	0	0	0	1	0	0	11	Bacilli	Planococcaceae
Staphylococcus chromogenes	0	0	0	0	0	0	0	1	0	1	0	0	0	1	3	1	0	0	0	0	1	0	3	0	11	Bacilli	Staphylococcaceae
Staphylococcus kloosii	1	0	0	0	0	0	0	0	1	0	2	0	0	0	4	0	0	0	0	2	0	0	1	0	11	Bacilli	Staphylococcaceae
Streptococcus equi subsp. equi 4047	0	0	0	0	0	0	0	0	1	0	1	0	0	0	1	0	0	0	3	1	0	1	0	3	11	Bacilli	Streptococcaceae
Tissierellia sp. JN-28	0	0	0	0	0	0	0	0	0	1	2	1	0	0	0	1	0	0	0	2	3	0	1	0	11	Tissierellia	Tissierellaceae
Winogradskyella helgolandensis	0	0	0	0	0	0	0	1	0	2	2	2	0	0	1	0	0	1	1	0	0	0	0	1	11	Flavobacteriia	Flavobacteriaceae
Ndongobacter massiliensis	0	0	0	1	0	1	0	0	0	1	0	1	1	1	2	0	0	0	0	1	2	0	0	0	11	Ndongobacter
Acetobacterium woodii DSM 1030	1	0	0	0	0	0	0	0	0	0	1	3	0	0	1	1	0	0	0	2	1	0	0	0	10	Clostridia	Eubacteriaceae
Acinetobacter indicus	0	0	0	0	0	1	0	0	0	2	0	3	0	0	0	0	0	0	1	0	0	1	1	1	10	Gammaproteobacteria	Moraxellaceae
Acinetobacter pittii	0	1	0	0	0	0	0	2	0	1	0	1	0	1	1	1	0	0	0	0	1	0	0	1	10	Gammaproteobacteria	Moraxellaceae
Actinobacillus equuli	0	1	3	0	0	0	0	0	1	0	1	0	0	0	0	0	0	1	0	3	0	0	0	0	10	Gammaproteobacteria	Pasteurellaceae
Actinobacillus succinogenes 130Z	0	0	2	0	0	0	0	0	1	0	0	0	0	0	5	1	0	0	0	0	1	0	0	0	10	Gammaproteobacteria	Pasteurellaceae
Aequorivita sp. H23M31	0	2	1	0	0	0	0	0	0	1	0	2	0	0	2	1	0	0	0	0	1	0	0	0	10	Flavobacteriia	Flavobacteriaceae
Aequorivita sublithincola DSM 14238	0	2	0	0	0	3	0	0	0	0	0	0	0	0	3	0	0	0	0	0	0	1	1	0	10	Flavobacteriia	Flavobacteriaceae
Algibacter alginicilyticus	0	1	0	0	0	0	0	0	0	3	1	2	0	1	0	1	0	0	0	1	0	0	0	0	10	Flavobacteriia	Flavobacteriaceae
Algoriphagus sanaruensis	1	0	0	0	0	0	0	0	0	1	1	0	0	0	4	0	0	0	0	2	0	0	0	1	10	Cytophagia	Cyclobacteriaceae
Alteromonas	1	1	0	0	0	0	0	0	0	1	1	2	0	1	1	1	0	0	0	0	1	0	0	0	10	Gammaproteobacteria	Alteromonadaceae
Altibacter sp. ALE3EI	0	0	0	0	0	0	0	0	0	1	2	3	0	0	2	0	0	0	1	1	0	0	0	0	10	Flavobacteriia	Flavobacteriaceae
Anaerobacillus isosaccharinicus	0	0	0	0	0	0	0	0	1	1	0	0	0	1	4	2	0	0	0	0	0	1	0	0	10	Bacilli	Bacillaceae
Anaerostipes rhamnosivorans	0	0	0	1	0	0	0	0	1	0	1	1	0	0	1	1	0	0	0	0	1	2	1	0	10	Clostridia	Lachnospiraceae
Arcobacter butzleri	1	0	0	0	0	1	0	0	0	0	2	1	0	0	3	1	0	0	0	0	0	0	0	1	10	Epsilonproteobacteria	Arcobacteraceae
Bacteroides sp. A1C1	0	2	1	0	0	2	1	0	0	0	1	1	0	0	1	0	0	0	0	0	1	0	0	0	10	Bacteroidia	Bacteroidaceae
Bibersteinia trehalosi	0	0	2	0	0	0	0	0	4	0	0	0	0	0	0	0	0	0	0	2	0	0	1	1	10	Gammaproteobacteria	Pasteurellaceae
Bifidobacterium longum DJO10A	0	0	0	0	0	0	0	0	0	0	0	0	0	10	0	0	0	0	0	0	0	0	0	0	10	Actinomycetia	Bifidobacteriaceae
Bombilactobacillus bombi	0	0	0	0	0	0	0	0	1	2	0	2	0	0	2	2	0	0	0	0	0	0	0	1	10	Bacilli	Lactobacillaceae
Caldicellulosiruptor	0	0	0	1	0	0	0	0	0	0	1	1	0	0	3	0	0	0	0	0	4	0	0	0	10	Clostridia	Thermoanaerobacterales Family III. Incertae Sedis
Campylobacter hyointestinalis	0	1	0	0	0	0	0	0	0	0	0	1	0	1	5	0	0	0	0	0	0	1	0	1	10	Epsilonproteobacteria	Campylobacteraceae
Candidatus Sulfurimonas baltica	0	0	0	0	0	0	0	0	0	2	1	1	0	1	2	1	0	0	0	0	0	1	0	1	10	Epsilonproteobacteria	Thiovulaceae
Cedecea neteri	0	0	0	0	0	0	0	1	0	0	1	2	0	0	1	1	0	1	1	0	1	0	0	1	10	Gammaproteobacteria	Enterobacteriaceae
Chlamydia avium 10DC88	0	0	0	0	0	0	0	1	1	3	0	0	0	0	0	1	0	0	1	1	2	0	0	0	10	Chlamydiia	Chlamydiaceae
Chryseobacterium bernardetii	1	1	0	0	0	0	0	0	0	1	2	2	0	0	0	1	0	0	0	0	2	0	0	0	10	Flavobacteriia	Weeksellaceae
Chryseobacterium taihuense	0	0	0	0	0	0	0	0	0	3	1	1	0	0	1	0	0	0	0	0	2	1	1	0	10	Flavobacteriia	Weeksellaceae
Clostridium aceticum	0	0	0	0	0	0	0	0	1	2	0	1	0	0	1	0	0	1	0	1	0	0	0	3	10	Clostridia	Clostridiaceae
Clostridium formicaceticum	0	0	1	0	0	0	0	0	0	0	0	3	0	0	0	0	0	0	2	2	0	1	0	1	10	Clostridia	Clostridiaceae
Clostridium pasteurianum	0	1	0	0	0	1	0	1	0	0	0	3	0	0	1	0	0	0	2	1	0	0	0	0	10	Clostridia	Clostridiaceae
Clostridium sp. JN-9	0	0	0	0	0	0	0	1	0	1	0	1	0	0	1	2	1	0	0	1	0	0	1	1	10	Clostridia	Clostridiaceae
Cupriavidus oxalaticus	0	0	0	0	0	0	0	0	0	0	0	6	0	0	0	0	0	0	0	3	0	0	0	1	10	Betaproteobacteria	Burkholderiaceae
Denitrovibrio acetiphilus DSM 12809	0	0	0	0	0	0	0	0	0	0	1	3	0	0	1	0	0	0	0	0	0	3	1	1	10	Deferribacteres	Geovibrionaceae
Desulfitobacterium metallireducens DSM 15288	0	1	0	0	0	0	0	1	0	0	0	0	0	0	5	0	0	0	2	0	0	0	1	0	10	Clostridia	Desulfitobacteriaceae
Desulfomicrobium orale DSM 12838	0	0	0	0	0	1	0	3	0	1	1	2	0	0	2	0	0	0	0	0	0	0	0	0	10	Deltaproteobacteria	Desulfomicrobiaceae
Desulfovibrio sp. IOR2	0	0	0	0	0	1	0	0	0	0	1	1	0	0	1	0	0	0	1	0	3	0	2	0	10	Deltaproteobacteria	Desulfovibrionaceae
Dokdonia sp. 4H-3-7-5	1	0	0	0	0	0	0	0	0	1	0	1	0	0	4	0	0	0	0	0	2	0	1	0	10	Flavobacteriia	Flavobacteriaceae
Flavobacterium branchiophilum FL-15	1	0	0	0	0	0	0	0	0	1	1	1	0	1	5	0	0	0	0	0	0	0	0	0	10	Flavobacteriia	Flavobacteriaceae
Flavobacterium gilvum	2	0	0	0	0	0	0	0	0	1	2	0	0	0	3	1	0	0	1	0	0	0	0	0	10	Flavobacteriia	Flavobacteriaceae
Flavobacterium johnsoniae UW101	0	0	0	0	0	0	0	0	1	1	3	1	0	0	3	0	0	0	0	0	0	1	0	0	10	Flavobacteriia	Flavobacteriaceae
Flavobacterium sp. M31R6	0	0	0	0	0	0	0	0	0	1	0	3	0	0	1	1	0	1	0	0	1	1	1	0	10	Flavobacteriia	Flavobacteriaceae
Flexistipes sinusarabici DSM 4947	0	0	0	0	0	0	0	0	1	2	1	0	0	0	0	1	0	0	1	0	0	1	2	1	10	Deferribacteres	Flexistipitaceae
Fusobacterium ulcerans	0	0	0	0	0	1	0	1	0	0	0	2	0	0	1	1	0	0	0	1	2	1	0	0	10	Fusobacteriia	Fusobacteriaceae
Geobacillus subterraneus	0	0	0	0	0	1	0	1	0	1	0	3	0	0	0	1	0	1	1	1	0	0	0	0	10	Bacilli	Bacillaceae
Geobacter bemidjiensis Bem	0	0	0	0	0	1	0	1	0	0	0	1	0	0	0	1	0	0	0	1	0	2	1	2	10	Deltaproteobacteria	Geobacteraceae
Gramella fulva	1	0	1	0	0	0	0	0	0	0	2	2	0	0	2	0	0	0	0	1	1	0	0	0	10	Flavobacteriia	Flavobacteriaceae
Granulicella tundricola MP5ACTX9	0	1	1	0	0	0	0	0	0	0	1	1	0	1	0	0	0	0	1	0	0	2	1	1	10	Acidobacteriia	Acidobacteriaceae
Haemophilus influenzae Rd KW20	0	4	2	0	0	3	1	0	0	0	0	0	0	0	0	0	0	0	0	0	0	0	0	0	10	Gammaproteobacteria	Pasteurellaceae
Keratinibaculum paraultunense	0	0	0	0	0	0	0	1	1	1	1	2	0	0	1	0	0	0	2	0	1	0	0	0	10	Tissierellia	Tissierellaceae
Klebsiella aerogenes	0	1	0	0	0	0	1	0	0	0	0	0	0	2	0	1	0	0	0	2	0	0	3	0	10	Gammaproteobacteria	Enterobacteriaceae
Ktedonosporobacter rubrisoli	0	0	0	0	0	0	0	0	0	1	0	4	0	0	2	0	0	0	0	0	1	1	1	0	10	Ktedonobacteria	Ktedonosporobacteraceae
Kurthia sp. 11kri321	0	0	0	0	0	0	0	1	0	1	0	1	0	0	5	0	0	0	0	0	1	0	0	1	10	Bacilli	Planococcaceae
Lacinutrix sp. 5H-3-7-4	1	0	0	0	0	0	0	0	0	0	0	2	0	1	5	0	0	0	0	0	1	0	0	0	10	Flavobacteriia	Flavobacteriaceae
Lacinutrix sp. Bg11-31	0	0	0	0	0	1	0	1	0	0	0	2	0	2	3	0	0	0	0	0	0	0	1	0	10	Flavobacteriia	Flavobacteriaceae
Lactobacillus gasseri DSM 14869	0	3	0	1	0	0	0	0	0	0	0	1	0	2	0	1	0	0	0	0	0	1	0	1	10	Bacilli	Lactobacillaceae
Lactobacillus oligofermentans DSM 15707 = LMG 22743	0	0	0	0	0	0	0	0	0	0	0	0	0	0	8	0	1	0	0	0	0	1	0	0	10	Bacilli	Lactobacillaceae
Lacunisphaera limnophila	0	0	0	0	0	0	0	0	0	0	2	4	0	1	1	0	0	0	0	1	0	0	1	0	10	Opitutae	Opitutaceae
Legionella longbeachae	0	0	0	0	0	0	0	0	0	0	1	1	0	1	1	3	0	2	0	0	1	0	0	0	10	Gammaproteobacteria	Legionellaceae
Listeria seeligeri	0	0	0	0	0	0	0	0	0	1	0	0	0	0	5	1	0	1	0	0	2	0	0	0	10	Bacilli	Listeriaceae
Lysobacter antibioticus	0	1	0	0	0	1	0	1	0	0	0	1	0	0	1	0	0	0	0	0	1	3	1	0	10	Gammaproteobacteria	Xanthomonadaceae
Mammaliicoccus vitulinus	0	0	0	0	0	0	0	0	1	0	0	1	0	0	3	1	0	1	1	0	2	0	0	0	10	Bacilli	Staphylococcaceae
Mannheimia	0	0	1	0	0	0	0	0	2	1	1	1	0	0	0	2	0	0	1	1	0	0	0	0	10	Gammaproteobacteria	Pasteurellaceae
Mesobacillus foraminis	0	0	0	0	0	0	0	0	0	1	1	0	0	1	2	1	0	0	0	0	2	1	1	0	10	Bacilli	Bacillaceae
Metabacillus sp. KUDC1714	0	0	0	0	0	0	0	0	1	2	0	0	0	0	1	3	0	1	0	0	1	0	1	0	10	Bacilli	Bacillaceae
Moraxella osloensis	0	0	0	0	0	0	1	0	0	0	0	1	1	0	4	0	0	0	1	0	0	1	1	0	10	Gammaproteobacteria	Moraxellaceae
Neisseria meningitidis M01-240149	0	2	0	0	0	0	4	0	1	0	0	1	0	0	2	0	0	0	0	0	0	0	0	0	10	Betaproteobacteria	Neisseriaceae
Neisseria meningitidis M0579	0	1	0	0	0	0	3	0	0	1	1	1	0	0	3	0	0	0	0	0	0	0	0	0	10	Betaproteobacteria	Neisseriaceae
Nonlabens sp. MB-3u-79	0	1	0	0	0	0	0	1	0	1	0	1	0	0	2	3	0	0	1	0	0	0	0	0	10	Flavobacteriia	Flavobacteriaceae
Nonlabens sp. MIC269	0	1	0	0	0	0	0	0	0	2	1	0	0	1	3	0	0	0	0	1	1	0	0	0	10	Flavobacteriia	Flavobacteriaceae
Oxalobacter formigenes	0	0	0	0	0	0	0	1	0	0	2	0	0	2	3	1	0	0	0	0	0	0	0	1	10	Betaproteobacteria	Oxalobacteraceae
Paenibacillus sp. IHBB 10380	0	1	0	0	0	0	0	0	1	1	0	0	0	0	5	0	0	0	0	1	0	0	0	1	10	Bacilli	Paenibacillaceae
Pantoea vagans	0	0	0	1	0	1	0	0	0	0	1	1	0	1	3	2	0	0	0	0	0	0	0	0	10	Gammaproteobacteria	Erwiniaceae
Pedobacter heparinus DSM 2366	0	0	0	0	0	0	0	1	1	0	0	2	0	0	1	0	0	0	0	0	1	1	2	1	10	Sphingobacteriia	Sphingobacteriaceae
Pelodictyon luteolum DSM 273	0	0	0	0	0	0	0	0	0	0	2	0	0	0	0	2	0	0	1	1	1	2	0	1	10	Chlorobia	Chlorobiaceae
Petrocella atlantisensis	0	0	0	0	0	0	0	1	0	1	0	2	0	0	1	0	0	0	1	0	0	1	1	2	10	Clostridia	Vallitaleaceae
Polaribacter sp. L12M9	0	0	0	0	0	0	0	0	0	0	1	1	1	0	4	0	0	0	0	0	1	0	2	0	10	Flavobacteriia	Flavobacteriaceae
Polynucleobacter necessarius	0	0	0	0	0	0	0	0	0	1	1	3	0	0	3	0	0	0	1	0	0	1	0	0	10	Betaproteobacteria	Burkholderiaceae
Porphyrobacter sp. LM 6	0	1	0	0	0	0	0	0	0	0	1	1	0	1	0	0	0	0	0	1	3	0	0	2	10	Alphaproteobacteria	Erythrobacteraceae
Pradoshia sp. D12	0	1	0	0	0	0	0	0	1	0	1	1	0	0	4	0	0	0	0	1	0	0	0	1	10	Bacilli	Bacillaceae
Rufibacter tibetensis	0	0	0	0	0	2	1	1	0	0	1	0	0	1	1	1	0	0	0	1	0	0	0	1	10	Cytophagia	Hymenobacteraceae
Ruminococcus bicirculans	0	0	1	0	0	0	0	1	0	0	1	0	0	0	1	2	0	0	0	1	0	0	2	1	10	Clostridia	Oscillospiraceae
Ruthenibacterium lactatiformans	0	0	0	0	0	0	0	1	0	1	1	0	0	3	0	1	0	0	0	0	0	1	1	1	10	Clostridia	Oscillospiraceae
Snodgrassella alvi wkB2	0	0	0	0	0	0	0	0	0	1	2	1	0	0	0	1	0	0	2	0	0	2	0	1	10	Betaproteobacteria	Neisseriaceae
Sphingobacterium sp. DR205	0	1	0	0	0	1	0	2	0	0	1	3	0	0	0	0	0	0	0	0	1	0	1	0	10	Sphingobacteriia	Sphingobacteriaceae
Sporolactobacillus terrae	0	0	0	0	0	0	0	0	0	3	2	0	0	1	1	0	1	1	0	0	0	1	0	0	10	Bacilli	Sporolactobacillaceae
Staphylococcus caprae	0	0	0	0	0	0	0	0	0	0	0	0	0	0	2	2	0	0	1	0	4	0	0	1	10	Bacilli	Staphylococcaceae
Staphylococcus simiae	0	0	0	0	0	0	0	0	0	1	0	2	1	0	2	0	1	0	1	0	0	1	0	1	10	Bacilli	Staphylococcaceae
Streptococcus infantarius	0	0	0	0	0	0	0	0	2	0	1	1	0	0	2	1	0	0	1	0	1	1	0	0	10	Bacilli	Streptococcaceae
Streptococcus lutetiensis	0	1	0	0	0	0	0	0	0	0	0	1	0	0	4	1	0	0	0	0	0	3	0	0	10	Bacilli	Streptococcaceae
Streptococcus phage phiARI0131-2	0	0	1	0	0	1	0	1	1	0	1	0	0	0	1	1	0	0	3	0	0	0	0	0	10	Caudoviricetes	Siphoviridae
Streptococcus phage phiARI0746	0	3	0	0	0	0	0	0	0	0	0	0	0	0	6	0	0	1	0	0	0	0	0	0	10	Caudoviricetes	Siphoviridae
uncultured crAssphage	0	0	0	0	0	0	0	0	0	10	0	0	0	0	0	0	0	0	0	0	0	0	0	0	10	Caudoviricetes
Weissella hellenica	1	0	0	0	0	0	0	0	0	0	0	2	0	0	3	1	0	0	0	1	1	1	0	0	10	Bacilli	Lactobacillaceae
Weissella jogaejeotgali	0	0	0	0	0	2	0	0	1	0	0	0	0	0	5	1	0	0	0	0	0	0	0	1	10	Bacilli	Lactobacillaceae
Winogradskyella sp. PG-2	0	0	0	0	0	0	0	0	2	0	0	2	0	1	3	1	0	0	0	0	0	0	1	0	10	Flavobacteriia	Flavobacteriaceae
Acholeplasma palmae J233	0	0	0	0	0	1	0	1	0	0	0	1	0	0	2	2	1	0	1	0	0	0	0	1	10	Mollicutes	Acholeplasmataceae
endosymbiont 'TC1' of Trimyema compressum	0	0	0	0	0	0	0	1	1	1	0	2	0	1	0	0	0	0	0	1	1	1	1	0	10	endosymbiont
Mycoplasma anseris	1	0	0	0	0	0	0	0	1	0	0	0	0	2	4	0	0	0	0	1	1	0	0	0	10	Mollicutes	Mycoplasmataceae
Mycoplasma cloacale	0	0	0	0	0	1	0	0	0	0	0	1	0	1	4	0	0	0	0	2	1	0	0	0	10	Mollicutes	Mycoplasmataceae
Rhodothermus marinus	0	0	0	0	0	1	1	0	0	0	4	0	0	0	0	0	0	0	1	1	0	0	0	2	10	Rhodothermus	Rhodothermaceae
Acetobacter	0	1	0	0	0	1	0	0	0	0	2	1	0	1	2	0	0	0	0	0	0	1	0	0	9	Alphaproteobacteria	Acetobacteraceae
Acinetobacter seifertii	0	0	0	0	0	0	0	0	0	0	0	0	0	2	1	1	0	0	0	1	2	2	0	0	9	Gammaproteobacteria	Moraxellaceae
Aeromonas hydrophila	0	0	0	0	0	1	0	0	0	1	1	0	0	0	1	2	1	0	0	0	1	0	1	0	9	Gammaproteobacteria	Aeromonadaceae
Alkaliphilus oremlandii OhILAs	0	0	0	0	0	2	0	0	0	1	0	0	0	1	2	0	0	0	0	0	1	2	0	0	9	Clostridia	Clostridiaceae
Amphibacillus xylanus NBRC 15112	0	0	0	0	0	1	0	0	0	0	0	0	0	0	3	1	0	0	0	1	1	0	0	2	9	Bacilli	Bacillaceae
Aneurinibacillus soli	0	0	0	0	0	0	0	2	0	0	0	4	0	0	1	1	0	0	1	0	0	0	0	0	9	Bacilli	Paenibacillaceae
Anoxybacter fermentans	0	0	0	0	0	0	0	0	1	1	1	1	0	1	0	1	0	0	1	0	1	1	0	0	9	Clostridia
Apibacter raozihei	0	0	0	0	0	0	0	1	0	1	1	1	0	0	3	1	0	0	1	0	0	0	0	0	9	Flavobacteriia	Weeksellaceae
Apibacter sp. B3706	0	1	0	0	0	0	0	0	0	1	1	1	0	0	1	0	0	0	0	1	1	2	0	0	9	Flavobacteriia	Weeksellaceae
Atopobiaceae	0	0	0	0	0	0	0	1	0	1	0	0	0	4	1	1	0	0	0	0	1	0	0	0	9	Coriobacteriia	Atopobiaceae
Azospirillum thiophilum	0	1	0	0	0	0	0	0	0	0	1	2	0	0	0	1	0	0	0	0	0	3	0	1	9	Alphaproteobacteria	Azospirillaceae
Bacillus ciccensis	0	0	0	0	0	1	0	0	0	0	0	0	0	0	1	3	0	0	0	0	1	1	1	1	9	Bacilli	Bacillaceae
Bacillus dafuensis	0	0	0	0	0	0	0	0	2	0	0	2	0	0	0	1	0	0	2	0	0	1	0	1	9	Bacilli	Bacillaceae
Bordetella holmesii	0	0	0	1	0	0	0	0	0	0	0	0	0	1	3	1	0	0	0	0	2	0	0	1	9	Betaproteobacteria	Alcaligenaceae
Brachyspira murdochii DSM 12563	0	0	0	0	0	2	0	1	0	1	1	0	0	0	2	1	0	0	0	0	0	0	0	1	9	Spirochaetia	Brachyspiraceae
Brachyspira pilosicoli	0	0	0	0	0	0	0	0	0	2	1	1	0	1	2	1	0	0	0	0	1	0	0	0	9	Spirochaetia	Brachyspiraceae
Brevibacillus brevis	0	0	0	1	0	0	0	1	0	0	0	0	0	0	1	1	0	1	0	0	1	0	1	2	9	Bacilli	Paenibacillaceae
Campylobacter avium LMG 24591	0	0	0	0	0	0	0	1	0	1	0	1	0	0	3	1	0	1	0	0	0	0	0	1	9	Epsilonproteobacteria	Campylobacteraceae
Capnocytophaga sp. H2931	1	0	0	0	0	0	0	0	0	0	1	0	0	0	5	0	0	0	0	0	0	0	1	1	9	Flavobacteriia	Flavobacteriaceae
Caproiciproducens sp. 7D4C2	0	0	0	0	0	0	0	0	0	0	1	2	0	1	1	2	0	0	0	0	0	1	0	1	9	Clostridia	Oscillospiraceae
Cellulosilyticum sp. WCF-2	1	0	0	0	0	0	0	1	0	0	0	1	0	0	4	0	0	0	0	0	0	0	0	2	9	Clostridia	Lachnospiraceae
Chlorobaculum limnaeum	0	0	1	0	0	0	0	1	1	0	2	0	0	1	0	0	0	0	0	0	0	0	1	2	9	Chlorobia	Chlorobiaceae
Chlorobaculum parvum NCIB 8327	0	1	0	0	0	0	0	0	0	0	1	1	0	0	0	1	0	0	0	0	1	3	0	1	9	Chlorobia	Chlorobiaceae
Chryseobacterium sp. JV274	0	0	0	0	0	0	0	0	0	1	2	0	1	1	2	0	0	0	0	0	0	1	0	1	9	Flavobacteriia	Weeksellaceae
Clostridiaceae	0	0	0	0	0	1	0	0	0	2	0	1	0	1	0	1	0	0	0	2	0	0	0	1	9	Clostridia	Clostridiaceae
Clostridium acetobutylicum	0	0	0	0	0	0	0	2	0	0	0	0	0	2	1	0	0	0	1	0	1	0	0	2	9	Clostridia	Clostridiaceae
Clostridium baratii str. Sullivan	0	0	0	0	0	1	0	0	0	1	1	0	0	0	1	2	0	2	0	0	0	1	0	0	9	Clostridia	Clostridiaceae
Clostridium estertheticum subsp. estertheticum	0	0	1	0	0	0	0	1	0	1	0	0	0	0	1	0	0	0	1	3	0	1	0	0	9	Clostridia	Clostridiaceae
Clostridium sp. JN-1	0	0	0	0	0	1	0	0	0	1	0	4	0	1	0	0	0	0	0	1	0	0	0	1	9	Clostridia	Clostridiaceae
Cyclobacterium amurskyense	1	0	0	0	0	0	0	1	0	0	0	0	0	1	4	0	0	0	0	1	1	0	0	0	9	Cytophagia	Cyclobacteriaceae
Deferribacter desulfuricans SSM1	0	0	0	1	0	0	0	0	0	0	1	2	0	0	1	1	0	0	2	0	1	0	0	0	9	Deferribacteres	Deferribacteraceae
Desulfosporosinus acidiphilus SJ4	0	0	0	0	0	1	1	1	0	1	0	1	0	1	1	0	0	0	1	0	1	0	0	0	9	Clostridia	Desulfitobacteriaceae
Dyadobacter fermentans DSM 18053	0	0	0	0	0	0	0	0	1	0	2	1	0	1	3	0	0	1	0	0	0	0	0	0	9	Cytophagia	Spirosomaceae
Edwardsiella	1	0	0	0	0	0	0	1	0	0	0	3	0	0	1	1	0	0	1	0	1	0	0	0	9	Anthozoa	Edwardsiidae
Entomoplasma melaleucae	0	0	0	0	0	0	0	0	1	0	1	3	0	0	2	0	0	0	0	0	2	0	0	0	9	Mollicutes	Entomoplasmataceae
Erysipelothrix sp. HDW6B	0	0	0	1	0	0	0	1	2	0	0	0	0	0	3	1	1	0	0	0	0	0	0	0	9	Erysipelotrichia	Erysipelotrichaceae
Escherichia fergusonii	0	0	0	0	0	0	0	0	0	0	1	0	0	0	4	1	0	0	0	0	1	0	0	2	9	Gammaproteobacteria	Enterobacteriaceae
Ethanoligenens harbinense	0	0	0	0	0	1	0	3	0	0	0	0	0	1	0	0	0	0	0	0	1	1	1	1	9	Clostridia	Oscillospiraceae
Euzebyella marina	0	0	0	0	0	0	0	1	0	0	0	2	0	0	3	0	0	0	0	1	1	0	1	0	9	Flavobacteriia	Flavobacteriaceae
Flagellimonas maritima	0	1	0	0	0	1	0	1	0	0	1	1	0	1	2	0	0	0	0	1	0	0	0	0	9	Flavobacteriia	Flavobacteriaceae
Flavobacterium sp. Sr18	0	0	0	0	0	0	0	0	0	1	0	0	0	0	4	1	0	0	0	0	1	0	1	1	9	Flavobacteriia	Flavobacteriaceae
Frederiksenia canicola	0	0	3	0	0	0	3	0	1	0	1	0	0	0	0	0	0	0	0	1	0	0	0	0	9	Gammaproteobacteria	Pasteurellaceae
Gallibacterium anatis UMN179	0	0	0	0	0	1	0	0	1	0	1	0	0	1	1	0	0	0	2	1	0	0	0	1	9	Gammaproteobacteria	Pasteurellaceae
Gemmata massiliana	0	0	0	0	0	0	0	0	0	0	2	1	0	0	0	0	0	0	0	1	0	3	1	1	9	Planctomycetia	Gemmataceae
Gramella flava JLT2011	0	0	0	0	0	3	0	0	0	0	1	0	0	0	2	0	0	0	0	0	1	1	1	0	9	Flavobacteriia	Flavobacteriaceae
Hathewaya histolytica	0	0	0	0	0	0	0	0	0	1	1	1	0	2	1	0	0	0	0	1	2	0	0	0	9	Clostridia	Clostridiaceae
Human betaherpesvirus 7	3	3	0	0	0	0	0	0	0	0	0	0	0	0	0	2	1	0	0	0	0	0	0	0	9	Herviviricetes	Herpesviridae
Hymenobacter sp. BRD128	0	0	0	0	0	0	0	0	0	1	0	1	0	1	1	1	0	1	0	2	0	0	0	1	9	Cytophagia	Hymenobacteraceae
Hymenobacter sp. DG25A	0	1	0	0	0	2	0	1	0	0	0	3	0	0	0	0	0	0	0	1	0	1	0	0	9	Cytophagia	Hymenobacteraceae
Klebsiella oxytoca	0	0	0	0	0	1	0	1	1	0	0	0	0	0	1	2	0	0	0	0	1	0	1	1	9	Gammaproteobacteria	Enterobacteriaceae
Lacibacter sp. S13-6-6	0	0	0	0	0	0	0	0	0	3	0	3	0	0	1	0	0	0	1	0	0	1	0	0	9	Chitinophagia	Chitinophagaceae
Lactococcus sp. KACC 19320	0	0	0	0	0	0	0	0	1	0	1	0	0	0	3	2	0	1	0	0	0	1	0	0	9	Bacilli	Streptococcaceae
Leptospira interrogans	0	0	0	0	0	0	0	0	0	1	0	1	0	1	3	0	0	0	0	0	0	2	1	0	9	Spirochaetia	Leptospiraceae
Lysinibacillus sp. FJAT-51161	0	0	0	0	0	0	0	0	0	0	0	0	0	0	5	1	1	0	0	0	0	0	0	2	9	Bacilli	Bacillaceae
Macrococcus sp. IME1552	0	1	0	1	0	0	0	0	0	0	0	0	0	0	6	1	0	0	0	0	0	0	0	0	9	Bacilli	Staphylococcaceae
Maribacter sp. HTCC2170	0	0	0	0	0	0	0	2	0	1	0	0	1	0	0	2	0	0	0	0	1	1	1	0	9	Flavobacteriia	Flavobacteriaceae
Mesorhizobium	0	1	0	0	0	0	0	1	0	0	1	2	0	1	1	0	0	0	0	0	0	0	2	0	9	Alphaproteobacteria	Phyllobacteriaceae
Methylomusa anaerophila	0	0	0	0	0	2	0	0	0	0	0	2	0	0	0	0	0	0	0	2	1	1	0	1	9	Negativicutes	Sporomusaceae
Mobiluncus curtisii	0	0	0	0	0	0	0	0	0	1	0	0	0	1	1	0	0	0	0	4	0	2	0	0	9	Actinomycetia	Actinomycetaceae
Mucilaginibacter gotjawali	0	0	0	0	0	1	0	2	0	1	0	1	0	0	2	0	0	0	0	1	0	0	0	1	9	Sphingobacteriia	Sphingobacteriaceae
Mucilaginibacter mali	0	0	0	0	0	0	0	1	0	1	2	2	0	0	2	0	0	1	0	0	0	0	0	0	9	Sphingobacteriia	Sphingobacteriaceae
Mycoplasma struthionis	0	0	0	0	0	1	0	1	0	0	0	0	0	1	3	0	0	0	0	1	2	0	0	0	9	Mollicutes	Mycoplasmataceae
Neisseria meningitidis LNP21362	0	0	1	0	0	0	5	0	0	1	0	0	0	0	0	0	0	0	1	0	0	1	0	0	9	Betaproteobacteria	Neisseriaceae
Oceanobacillus sp. 160	0	0	0	0	0	0	0	0	1	0	1	0	0	0	2	1	0	1	0	0	1	1	0	1	9	Bacilli	Bacillaceae
Olivibacter sp. SDN3	0	0	0	0	0	0	0	0	0	2	0	0	0	0	2	0	0	0	2	0	2	1	0	0	9	Sphingobacteriia	Sphingobacteriaceae
Paenisporosarcina sp. K2R23-3	0	1	0	0	0	1	0	0	1	0	0	0	0	0	4	0	0	0	0	0	1	0	0	1	9	Bacilli	Planococcaceae
Pediococcus claussenii	0	0	0	0	0	0	0	1	0	0	0	0	0	0	6	0	0	0	0	0	0	1	0	1	9	Bacilli	Lactobacillaceae
Pelobacter propionicus DSM 2379	0	0	0	0	0	1	1	0	0	0	2	0	0	0	2	0	0	0	0	1	1	1	0	0	9	Deltaproteobacteria	Desulfuromonadaceae
Peptoclostridium acidaminophilum DSM 3953	1	1	0	0	0	0	0	0	0	0	0	2	0	1	1	0	0	0	0	0	2	0	1	0	9	Clostridia	Peptostreptococcaceae
Propionibacterium freudenreichii	0	0	0	0	0	0	1	2	0	0	0	3	0	0	0	2	0	0	0	0	0	1	0	0	9	Actinomycetia	Propionibacteriaceae
Ralstonia solanacearum	0	1	0	0	0	0	0	0	0	1	2	0	0	1	0	0	0	0	1	0	0	0	1	2	9	Betaproteobacteria	Burkholderiaceae
Rhizobium	0	1	0	0	0	1	0	0	1	0	2	2	0	0	0	0	0	0	0	2	0	0	0	0	9	Alphaproteobacteria	Rhizobiaceae
Rhodocytophaga rosea	0	0	0	0	0	0	0	0	0	2	2	1	0	1	2	0	0	0	0	0	0	1	0	0	9	Cytophagia	Cytophagaceae
Saliniradius amylolyticus	0	0	0	0	0	1	0	0	0	0	1	0	0	0	2	0	0	0	0	0	1	0	2	2	9	Gammaproteobacteria	Alteromonadaceae
Shewanella putrefaciens	1	0	0	0	0	0	0	0	0	0	0	1	0	3	3	1	0	0	0	0	0	0	0	0	9	Gammaproteobacteria	Shewanellaceae
Staphylococcus pettenkoferi	0	1	0	0	0	0	0	1	0	0	1	1	0	0	3	1	0	0	0	0	0	1	0	0	9	Bacilli	Staphylococcaceae
Stenotrophomonas maltophilia	0	1	0	0	0	0	0	0	1	0	3	1	0	0	0	0	0	0	0	0	2	1	0	0	9	Gammaproteobacteria	Xanthomonadaceae
Streptococcus merionis	0	1	0	0	0	0	0	0	1	0	1	1	0	0	2	3	0	0	0	0	0	0	0	0	9	Bacilli	Streptococcaceae
Streptococcus phage SpSL1	0	0	0	0	0	2	0	0	0	0	0	1	1	1	0	0	1	0	0	2	1	0	0	0	9	Caudoviricetes	Siphoviridae
Streptococcus pneumoniae AP200	0	2	0	0	0	0	0	2	1	0	0	1	0	0	0	0	0	0	0	0	1	1	0	1	9	Bacilli	Streptococcaceae
Streptococcus sobrinus	0	0	0	0	0	0	0	0	0	2	0	1	0	0	2	1	0	0	1	0	0	2	0	0	9	Bacilli	Streptococcaceae
Succinivibrio dextrinosolvens	0	0	1	0	0	1	0	0	0	0	1	4	0	0	0	1	0	0	0	1	0	0	0	0	9	Gammaproteobacteria	Succinivibrionaceae
Tannerella	0	0	0	0	0	2	0	1	0	0	1	3	0	0	1	1	0	0	0	0	0	0	0	0	9	Bacteroidia	Tannerellaceae
Tepidiforma bonchosmolovskayae	0	0	0	0	0	0	0	1	0	0	0	0	0	2	1	0	0	1	0	3	0	1	0	0	9	Tepidiformia	Tepidiformaceae
Terriglobus saanensis SP1PR4	0	0	1	0	0	0	0	0	0	0	1	1	0	0	0	0	0	1	0	2	2	0	0	1	9	Acidobacteriia	Acidobacteriaceae
Vibrio diabolicus	0	0	0	0	0	1	0	0	0	1	1	2	0	1	3	0	0	0	0	0	0	0	0	0	9	Gammaproteobacteria	Vibrionaceae
Vibrio furnissii	0	1	0	0	0	2	0	0	0	2	1	0	0	0	2	0	0	0	0	0	1	0	0	0	9	Gammaproteobacteria	Vibrionaceae
Weissella cibaria	1	0	0	0	0	1	0	0	1	0	0	1	0	0	4	0	0	0	0	0	1	0	0	0	9	Bacilli	Lactobacillaceae
Weissella confusa	0	0	0	0	0	0	0	0	1	0	0	3	0	0	2	1	0	0	0	0	0	0	1	1	9	Bacilli	Lactobacillaceae
Bacillus cellulosilyticus DSM 2522	0	0	0	0	0	1	0	0	0	1	0	2	0	1	2	1	0	0	0	0	0	0	0	1	9	Insecta	Bacillidae
Crinalium epipsammum PCC 9333	0	0	0	0	0	0	0	0	0	0	0	2	0	0	4	0	0	1	0	0	0	2	0	0	9	Crinalium	Gomontiellaceae
Mycoplasma alkalescens	0	0	0	0	0	5	0	0	0	0	0	0	0	1	2	0	0	0	0	0	1	0	0	0	9	Mollicutes	Mycoplasmataceae
Mycoplasma phocicerebrale	0	0	0	0	0	1	0	0	0	0	0	0	0	1	6	0	0	0	0	0	1	0	0	0	9	Mollicutes	Mycoplasmataceae
Rhodothermus marinus DSM 4252	0	0	0	0	0	0	0	1	0	0	2	1	0	0	1	0	0	0	0	0	0	3	1	0	9	Rhodothermus	Rhodothermaceae
Salinibacter ruber	0	1	0	0	0	0	0	0	0	0	2	2	0	1	1	0	0	0	0	0	1	0	0	1	9	Salinibacter	Rhodothermaceae
Acholeplasma brassicae	1	0	0	0	0	0	0	1	0	0	0	1	0	0	3	1	0	0	0	0	0	0	0	1	8	Mollicutes	Acholeplasmataceae
Alteromonas sp. RKMC-009	0	0	0	0	0	0	0	2	0	2	1	0	0	0	1	0	0	0	0	1	0	0	0	1	8	Gammaproteobacteria	Alteromonadaceae
Arachidicoccus	0	0	0	0	0	0	0	0	1	1	0	2	0	1	0	0	0	0	0	0	1	0	1	1	8	Chitinophagia	Chitinophagaceae
Arcobacter	0	1	1	0	0	0	0	0	0	0	0	0	0	2	1	2	0	0	0	1	0	0	0	0	8	Epsilonproteobacteria	Arcobacteraceae
Arcobacter nitrofigilis DSM 7299	0	0	0	0	0	0	0	0	0	1	4	1	0	0	1	0	0	0	0	0	1	0	0	0	8	Epsilonproteobacteria	Arcobacteraceae
Avibacterium volantium	0	0	1	0	0	0	1	1	0	1	0	0	0	0	1	1	0	0	0	0	1	0	0	1	8	Gammaproteobacteria	Pasteurellaceae
Azotobacter vinelandii	0	0	0	0	0	0	0	0	0	0	1	2	0	0	0	0	0	0	0	2	0	2	1	0	8	Gammaproteobacteria	Pseudomonadaceae
Bacillus luti	0	0	0	0	0	0	1	1	0	0	0	2	0	0	2	0	0	0	1	0	1	0	0	0	8	Bacilli	Bacillaceae
Bacillus sp. CS13	0	0	0	0	0	0	0	0	0	0	0	1	0	0	2	1	1	1	0	0	1	1	0	0	8	Bacilli	Bacillaceae
Bacillus sp. S3	0	1	0	0	0	0	0	0	0	0	1	1	0	0	2	0	0	1	1	0	0	1	0	0	8	Bacilli	Bacillaceae
Bacillus thermoamylovorans	0	1	0	0	0	0	0	1	0	1	0	0	0	1	2	1	0	0	0	0	0	1	0	0	8	Bacilli	Bacillaceae
Bacteroides thetaiotaomicron VPI-5482	0	3	0	0	0	3	0	0	0	0	1	1	0	0	0	0	0	0	0	0	0	0	0	0	8	Bacteroidia	Bacteroidaceae
Bartonella apis	0	0	1	0	0	0	0	0	0	1	0	3	0	0	2	0	0	0	0	0	1	0	0	0	8	Alphaproteobacteria	Bartonellaceae
Basilea psittacipulmonis DSM 24701	0	0	0	0	0	1	0	1	0	1	2	0	0	0	0	1	0	0	1	0	1	0	0	0	8	Betaproteobacteria	Alcaligenaceae
Brettanomyces nanus	0	0	0	0	0	0	0	1	0	0	0	1	0	0	2	2	0	0	2	0	0	0	0	0	8	Saccharomycetes	Pichiaceae
Burkholderia	0	0	0	0	0	0	0	0	0	0	2	3	0	0	0	1	0	0	0	0	0	2	0	0	8	Betaproteobacteria	Burkholderiaceae
Campylobacter helveticus	0	0	0	0	0	0	0	1	1	0	0	4	0	0	2	0	0	0	0	0	0	0	0	0	8	Epsilonproteobacteria	Campylobacteraceae
Campylobacter insulaenigrae	0	0	0	0	0	0	0	0	0	1	1	1	0	1	4	0	0	0	0	0	0	0	0	0	8	Epsilonproteobacteria	Campylobacteraceae
Campylobacter pinnipediorum subsp. caledonicus	0	0	0	0	0	0	0	0	0	0	0	2	0	1	4	0	0	0	0	1	0	0	0	0	8	Epsilonproteobacteria	Campylobacteraceae
Campylobacter sp. RM6137	0	0	0	0	0	0	0	0	0	0	0	3	0	1	3	0	0	0	0	0	0	1	0	0	8	Epsilonproteobacteria	Campylobacteraceae
Campylobacter upsaliensis	0	0	0	0	0	0	0	0	0	0	0	0	0	0	3	1	0	0	1	0	3	0	0	0	8	Epsilonproteobacteria	Campylobacteraceae
Candidatus Kinetoplastibacterium blastocrithidii	0	0	0	0	0	0	0	0	2	1	1	3	0	0	1	0	0	0	0	0	0	0	0	0	8	Betaproteobacteria
Candidatus Thioglobus sp. NP1	0	0	1	0	0	0	0	0	0	1	1	1	0	1	0	0	0	0	1	0	2	0	0	0	8	Gammaproteobacteria
Caproiciproducens sp. NJN-50	0	0	0	0	0	0	0	0	0	1	1	2	0	0	1	1	1	0	0	0	1	0	0	0	8	Clostridia	Oscillospiraceae
Cellulophaga baltica	0	0	0	0	0	0	0	0	0	1	1	1	0	0	5	0	0	0	0	0	0	0	0	0	8	Flavobacteriia	Flavobacteriaceae
Chitinophaga caeni	0	0	0	0	0	1	0	0	1	0	1	1	0	1	1	0	0	0	0	1	0	1	0	0	8	Chitinophagia	Chitinophagaceae
Chryseobacterium camelliae	0	0	0	0	0	0	0	0	0	0	0	0	0	0	5	0	0	0	0	0	1	1	1	0	8	Flavobacteriia	Weeksellaceae
Chryseobacterium joostei	1	1	0	0	0	0	0	0	0	0	0	0	0	0	3	1	0	0	0	1	0	0	1	0	8	Flavobacteriia	Weeksellaceae
Citrobacter freundii complex	0	0	1	0	0	0	0	0	1	0	2	1	0	1	1	0	0	0	0	0	0	0	0	1	8	Gammaproteobacteria	Enterobacteriaceae
Clostridium drakei	0	0	0	0	0	0	0	0	0	0	1	2	0	0	0	4	0	0	0	0	0	1	0	0	8	Clostridia	Clostridiaceae
Collinsella aerofaciens	0	0	0	0	0	1	0	0	0	0	0	1	0	1	1	0	0	0	0	1	1	1	1	0	8	Coriobacteriia	Coriobacteriaceae
Corynebacteriales	0	0	0	0	0	0	0	0	0	0	0	3	0	1	1	0	0	0	1	0	0	2	0	0	8	Actinomycetia
Croceibacter atlanticus HTCC2559	0	0	0	0	0	0	0	0	0	1	0	1	0	0	5	1	0	0	0	0	0	0	0	0	8	Flavobacteriia	Flavobacteriaceae
Cystobacter fuscus	0	1	0	0	0	0	0	0	0	0	0	1	0	0	0	0	1	0	0	2	0	3	0	0	8	Deltaproteobacteria	Archangiaceae
Dehalobacterium formicoaceticum	0	1	0	0	0	0	0	0	0	0	0	0	0	2	1	3	0	0	1	0	0	0	0	0	8	Clostridia	Peptococcaceae
Echinicola strongylocentroti	0	0	0	0	0	0	0	1	0	0	0	0	1	0	3	0	0	0	1	0	1	0	1	0	8	Cytophagia	Cyclobacteriaceae
endosymbiont of Pachyrhynchus infernalis	1	0	0	0	0	0	0	0	0	0	1	1	0	0	0	0	0	0	0	0	4	0	0	1	8	Gammaproteobacteria
Enterobacter	0	0	0	0	0	0	0	1	0	1	1	1	0	0	1	0	0	0	0	0	1	0	0	2	8	Gammaproteobacteria	Enterobacteriaceae
Escherichia albertii	0	0	0	0	0	0	0	1	0	0	0	1	0	0	1	0	0	1	0	0	0	0	2	2	8	Gammaproteobacteria	Enterobacteriaceae
Eubacterium	0	0	0	0	0	0	0	0	1	1	1	0	0	0	1	0	0	0	0	1	0	2	0	1	8	Clostridia	Eubacteriaceae
Flintibacter sp. KGMB00164	0	1	0	0	0	0	0	0	0	0	1	1	0	1	1	1	0	0	0	0	1	1	0	0	8	Clostridia
Formosa sp. Hel3_A1_48	1	0	0	0	0	0	0	0	0	2	1	3	0	0	1	0	0	0	0	0	0	0	0	0	8	Flavobacteriia	Flavobacteriaceae
Gemmatimonas sp. TET16	0	0	0	0	0	1	1	0	0	0	1	1	0	0	0	0	0	1	0	0	0	2	0	1	8	Gemmatimonadetes	Gemmatimonadaceae
Halobacteroides halobius DSM 5150	0	0	0	0	0	0	0	0	0	1	0	1	0	1	2	3	0	0	0	0	0	0	0	0	8	Clostridia	Halobacteroidaceae
Helicobacter suis	0	0	0	0	0	0	0	1	0	4	0	0	0	0	1	1	0	0	0	0	1	0	0	0	8	Epsilonproteobacteria	Helicobacteraceae
Hungateiclostridium saccincola	0	0	0	0	0	0	0	0	0	0	0	1	0	0	2	2	0	0	0	1	2	0	0	0	8	Clostridia	Oscillospiraceae
Hymenobacter sp. BRD67	0	0	0	0	0	0	0	0	0	0	0	2	0	0	2	1	0	0	0	1	0	1	0	1	8	Cytophagia	Hymenobacteraceae
Hymenobacter sp. BT18	0	1	0	1	0	3	3	0	0	0	0	0	0	0	0	0	0	0	0	0	0	0	0	0	8	Cytophagia	Hymenobacteraceae
Hymenobacter sp. TS19	0	0	0	0	0	0	0	0	0	0	1	0	0	1	1	0	0	0	0	0	0	2	1	2	8	Cytophagia	Hymenobacteraceae
Hyphomicrobium denitrificans 1NES1	0	0	0	0	0	0	0	0	0	0	1	2	0	0	0	0	0	0	0	0	0	2	0	3	8	Alphaproteobacteria	Hyphomicrobiaceae
Ichthyobacterium seriolicida	0	1	1	0	0	0	0	0	0	0	0	3	0	0	2	1	0	0	0	0	0	0	0	0	8	Flavobacteriia	Ichthyobacteriaceae
Intestinimonas butyriciproducens	0	0	0	0	0	0	0	0	0	0	1	1	0	1	0	1	0	0	1	1	0	1	1	0	8	Clostridia
Kaistella daneshvariae	0	0	0	0	0	0	0	0	0	0	1	2	0	0	2	0	0	0	0	1	0	0	1	1	8	Flavobacteriia	Weeksellaceae
Lactiplantibacillus pentosus	0	0	0	0	0	0	0	2	0	0	0	0	0	0	3	2	0	0	0	0	0	0	0	1	8	Bacilli	Lactobacillaceae
Lactobacillus gasseri	0	0	0	0	0	0	0	0	0	0	0	0	0	1	4	0	0	0	0	1	0	0	0	2	8	Bacilli	Lactobacillaceae
Lactobacillus salivarius str. Ren	0	0	0	1	0	0	0	0	0	0	0	0	0	6	0	0	0	0	0	0	0	0	0	1	8	Bacilli	Lactobacillaceae
Lactococcus piscium MKFS47	0	0	0	0	0	0	0	0	0	0	0	1	0	0	4	1	0	0	0	0	0	0	0	2	8	Bacilli	Streptococcaceae
Leuconostoc citreum	0	1	0	0	0	0	1	0	0	0	2	1	0	0	1	1	0	0	0	0	1	0	0	0	8	Bacilli	Lactobacillaceae
Ligilactobacillus acidipiscis	0	0	0	0	0	0	0	0	0	0	1	0	0	0	2	3	0	0	0	0	1	0	0	1	8	Bacilli	Lactobacillaceae
Listeria grayi	0	0	0	0	0	0	0	0	0	1	0	2	0	1	1	0	0	0	0	0	1	0	2	0	8	Bacilli	Listeriaceae
Listeria innocua	0	1	0	0	0	1	0	0	0	0	0	0	0	1	4	0	0	0	0	0	1	0	0	0	8	Bacilli	Listeriaceae
Mariniflexile sp. TRM1-10	0	0	0	0	0	2	0	0	0	1	1	0	0	0	1	1	0	0	0	0	0	0	1	1	8	Flavobacteriia	Flavobacteriaceae
Marinobacterium sp. LSUCC0821	0	0	1	0	0	0	0	0	1	1	0	4	0	0	0	1	0	0	0	0	0	0	0	0	8	Gammaproteobacteria	Oceanospirillaceae
Marinomonas posidonica IVIA-Po-181	0	1	0	0	0	0	0	0	0	0	2	0	0	0	0	0	0	0	1	0	0	2	1	1	8	Gammaproteobacteria	Oceanospirillaceae
Megasphaera elsdenii 14-14	0	0	0	0	0	0	0	1	0	0	1	1	0	3	0	0	0	0	0	0	0	0	1	1	8	Negativicutes	Veillonellaceae
Megasphaera elsdenii DSM 20460	0	0	0	0	0	0	0	1	0	1	1	0	0	0	3	0	0	0	1	0	0	0	0	1	8	Negativicutes	Veillonellaceae
Mesoplasma lactucae ATCC 49193	0	0	0	0	0	0	0	0	0	1	0	1	0	0	2	2	0	0	0	1	1	0	0	0	8	Mollicutes	Entomoplasmataceae
Metabacillus litoralis	0	0	0	0	0	0	0	1	0	0	0	1	0	1	3	0	0	0	0	0	0	0	0	2	8	Bacilli	Bacillaceae
Microbacterium foliorum	0	0	0	0	0	0	0	0	0	0	0	0	0	0	2	0	0	0	0	1	0	3	2	0	8	Actinomycetia	Microbacteriaceae
Mucilaginibacter rubeus	0	0	2	0	0	0	0	0	0	1	1	1	0	1	1	0	0	0	0	0	0	0	1	0	8	Sphingobacteriia	Sphingobacteriaceae
Muricauda lutaonensis	0	0	0	0	0	1	0	0	0	0	1	0	0	2	2	0	0	0	0	1	0	0	1	0	8	Flavobacteriia	Flavobacteriaceae
Mycoplasma anatis	0	0	0	0	0	0	0	0	0	1	0	0	0	0	1	1	0	0	1	1	3	0	0	0	8	Mollicutes	Mycoplasmataceae
Mycoplasma gallinaceum	0	0	0	0	0	0	0	0	1	0	2	1	0	0	0	0	0	0	0	0	1	0	2	1	8	Mollicutes	Mycoplasmataceae
Mycoplasma gallisepticum	0	0	0	0	0	0	1	1	0	1	0	0	0	0	0	0	0	0	0	0	0	5	0	0	8	Mollicutes	Mycoplasmataceae
Negativicutes	0	0	0	0	0	0	0	2	0	0	1	2	0	0	0	1	0	0	1	0	1	0	0	0	8	Negativicutes
Nibribacter ruber	0	0	0	0	0	0	0	1	0	0	0	2	0	2	0	1	0	0	0	0	0	1	1	0	8	Cytophagia	Hymenobacteraceae
Nibricoccus aquaticus	0	0	0	0	0	2	0	0	0	0	0	0	0	0	0	0	0	0	0	2	1	1	2	0	8	Opitutae	Opitutaceae
Nitratifractor salsuginis DSM 16511	0	0	0	0	0	1	0	1	0	1	2	0	0	0	1	0	1	0	0	0	0	0	1	0	8	Epsilonproteobacteria	Sulfurovaceae
Oceanihabitans sp. IOP_32	1	0	0	0	0	0	0	0	1	0	0	0	0	1	2	0	0	0	0	0	2	1	0	0	8	Flavobacteriia	Flavobacteriaceae
Paenibacillus lycopersici	0	0	0	0	0	0	0	0	0	0	0	0	1	0	2	1	0	0	1	0	0	2	0	1	8	Bacilli	Paenibacillaceae
Paenibacillus protaetiae	0	0	0	0	0	0	0	0	0	0	1	1	0	1	1	1	0	0	0	0	1	1	0	1	8	Bacilli	Paenibacillaceae
Pectinatus frisingensis	0	0	0	0	0	0	0	0	0	0	1	2	0	3	1	1	0	0	0	0	0	0	0	0	8	Negativicutes	Selenomonadaceae
Pedobacter	0	0	0	0	0	0	0	1	0	0	0	3	0	2	1	0	0	0	0	0	0	0	0	1	8	Sphingobacteriia	Sphingobacteriaceae
Peptoniphilus ivorii	0	0	0	0	0	0	0	1	0	0	0	2	0	0	0	2	0	0	0	1	0	1	1	0	8	Tissierellia	Peptoniphilaceae
Persicimonas caeni	0	0	0	0	0	0	0	0	0	0	1	2	0	0	3	0	0	1	0	1	0	0	0	0	8	Deltaproteobacteria	Bradymonadaceae
Piscirickettsia salmonis	0	0	0	0	0	0	0	0	0	0	3	1	0	2	1	0	0	0	0	0	0	1	0	0	8	Gammaproteobacteria	Piscirickettsiaceae
Planococcus donghaensis	0	1	0	0	0	0	0	0	0	0	0	2	0	0	2	0	0	1	0	0	1	1	0	0	8	Bacilli	Planococcaceae
Planococcus halocryophilus	0	0	0	0	0	0	0	0	0	0	0	0	0	1	5	0	0	0	0	0	2	0	0	0	8	Bacilli	Planococcaceae
Planococcus sp. PAMC 21323	0	0	0	0	0	0	0	0	0	0	0	1	0	0	4	1	0	0	0	1	1	0	0	0	8	Bacilli	Planococcaceae
Pontibacter akesuensis	0	0	0	0	0	0	0	0	0	0	0	0	0	1	2	1	0	0	0	0	0	2	1	1	8	Cytophagia	Hymenobacteraceae
Prevotella melaninogenica ATCC 25845	0	3	0	0	0	0	0	0	0	0	0	4	0	0	0	1	0	0	0	0	0	0	0	0	8	Bacteroidia	Prevotellaceae
Proteus	0	0	0	0	0	0	1	0	0	1	1	0	0	1	1	0	0	0	0	1	1	1	0	0	8	Amphibia	Proteidae
Providencia	0	0	0	0	0	0	0	1	1	0	2	1	0	0	1	0	0	0	0	1	1	0	0	0	8	Gammaproteobacteria	Morganellaceae
Pseudoalteromonas tunicata	0	0	0	0	0	2	0	0	0	0	1	2	0	0	1	0	0	0	0	0	1	1	0	0	8	Gammaproteobacteria	Pseudoalteromonadaceae
Rhodococcus pyridinivorans	0	0	1	0	0	1	0	0	0	0	0	2	0	0	0	0	0	0	0	0	0	2	1	1	8	Actinomycetia	Nocardiaceae
Shewanella baltica	0	0	0	0	0	0	0	0	1	2	0	0	0	0	2	0	0	0	0	0	1	1	1	0	8	Gammaproteobacteria	Shewanellaceae
Sphingobacterium lactis	0	0	0	0	0	1	0	0	1	0	2	1	0	0	0	0	0	0	1	0	0	1	0	1	8	Sphingobacteriia	Sphingobacteriaceae
Sphingomonadales	0	0	0	0	0	0	0	0	0	0	0	1	0	0	2	1	0	0	0	1	1	1	0	1	8	Alphaproteobacteria
Spiroplasma sp. TIUS-1	0	0	0	0	0	0	0	0	0	1	0	1	0	0	1	3	0	0	0	0	0	0	1	1	8	Mollicutes	Spiroplasmataceae
Spirosoma pollinicola	0	0	0	0	0	1	0	0	0	0	1	2	0	1	0	2	0	0	0	1	0	0	0	0	8	Cytophagia	Cytophagaceae
Staphylococcus arlettae	1	0	0	0	0	0	0	0	0	1	2	0	0	0	2	0	0	0	1	0	1	0	0	0	8	Bacilli	Staphylococcaceae
Staphylococcus capitis subsp. capitis	0	0	0	0	0	0	0	0	1	1	0	1	0	0	5	0	0	0	0	0	0	0	0	0	8	Bacilli	Staphylococcaceae
Staphylococcus lugdunensis	0	0	0	0	0	0	0	0	0	0	1	0	0	1	4	1	0	0	0	1	0	0	0	0	8	Bacilli	Staphylococcaceae
Staphylococcus muscae	0	0	1	0	0	0	0	0	1	1	0	2	0	0	2	0	0	0	0	0	1	0	0	0	8	Bacilli	Staphylococcaceae
Staphylococcus sp. M0911	0	0	1	0	0	0	0	0	0	0	0	0	0	2	4	1	0	0	0	0	0	0	0	0	8	Bacilli	Staphylococcaceae
Staphylococcus succinus	0	0	0	0	0	0	0	0	0	1	0	1	0	0	4	0	0	1	0	0	1	0	0	0	8	Bacilli	Staphylococcaceae
Streptococcus phage CP-7	0	0	0	0	0	0	0	3	0	0	0	1	0	0	0	0	4	0	0	0	0	0	0	0	8	Caudoviricetes	Salasmaviridae
Streptococcus pneumoniae INV104	0	0	0	0	0	2	0	0	1	0	0	1	0	0	1	1	0	0	0	0	1	1	0	0	8	Bacilli	Streptococcaceae
Streptococcus troglodytae	0	0	0	0	0	0	0	1	0	0	0	0	0	0	2	0	0	0	1	0	4	0	0	0	8	Bacilli	Streptococcaceae
Suicoccus acidiformans	0	0	0	0	0	0	0	0	0	1	1	0	0	0	5	0	0	0	0	0	0	0	0	1	8	Bacilli	Aerococcaceae
Sulfurovum sp. NBC37-1	0	1	0	0	0	0	0	2	0	0	0	0	0	0	1	0	0	0	0	0	1	0	3	0	8	Epsilonproteobacteria	Sulfurovaceae
Thermoanaerobacterium aotearoense	0	0	0	0	0	0	0	0	1	0	0	0	0	1	2	3	0	0	0	0	0	0	0	1	8	Clostridia	Thermoanaerobacterales Family III. Incertae Sedis
Thermosipho melanesiensis	0	0	0	0	0	0	0	0	0	2	5	1	0	0	0	0	0	0	0	0	0	0	0	0	8	Thermotogae	Fervidobacteriaceae
Thioflavicoccus mobilis 8321	0	0	1	0	0	0	1	2	0	0	3	0	0	0	0	0	0	0	0	0	0	1	0	0	8	Gammaproteobacteria	Chromatiaceae
Turneriella parva DSM 21527	0	1	0	0	0	1	1	0	0	1	1	1	0	0	0	0	0	0	1	1	0	0	0	0	8	Spirochaetia	Leptospiraceae
unclassified Campylobacter	0	0	0	0	0	0	0	1	0	0	0	3	0	0	2	1	0	0	0	0	1	0	0	0	8	Epsilonproteobacteria	Campylobacteraceae
unclassified Microbacterium	0	0	0	0	0	1	0	0	0	0	1	2	0	0	0	0	0	0	0	0	2	2	0	0	8	Actinomycetia	Microbacteriaceae
unclassified Paenibacillus	0	1	0	0	0	0	0	1	0	0	0	2	0	1	0	0	0	0	0	0	0	2	0	1	8	Bacilli	Paenibacillaceae
Vibrio cincinnatiensis	0	0	0	0	0	0	0	0	0	0	1	2	0	0	1	1	0	0	1	0	1	0	0	1	8	Gammaproteobacteria	Vibrionaceae
[Clostridium] scindens ATCC 35704	0	0	0	0	0	0	0	0	0	1	0	2	0	0	0	0	0	0	0	0	3	0	2	0	8	Clostridia	Clostridiaceae
Candidatus Cyclonatronum proteinivorum	0	0	0	0	0	0	0	0	0	1	1	0	0	0	0	1	0	0	2	0	0	0	2	1	8	Candidatus
Mycoplasma bovigenitalium	0	0	0	0	0	1	0	0	0	0	1	3	0	1	1	0	0	0	0	0	0	0	1	0	8	Mollicutes	Mycoplasmataceae
Mycoplasma canadense	0	0	0	0	0	1	0	1	0	1	0	0	0	1	3	0	0	0	0	1	0	0	0	0	8	Mollicutes	Mycoplasmataceae
Mycoplasma hyosynoviae	0	0	0	0	0	0	0	1	0	0	0	0	0	2	3	0	0	0	1	0	1	0	0	0	8	Mollicutes	Mycoplasmataceae
Mycoplasma maculosum	0	0	0	0	0	1	0	0	0	1	0	1	0	1	2	0	0	0	0	0	1	1	0	0	8	Mollicutes	Mycoplasmataceae
Mycoplasma phocidae	0	0	0	0	0	0	0	0	0	1	0	0	0	2	1	0	0	0	0	1	2	1	0	0	8	Mollicutes	Mycoplasmataceae
Rhodothermus marinus SG0.5JP17-172	0	0	0	0	0	1	0	0	0	0	1	0	0	1	0	0	0	0	0	2	1	0	1	1	8	Rhodothermus	Rhodothermaceae
Synechococcus sp. ROS8604	0	0	0	0	0	0	0	0	0	0	0	2	0	0	0	1	0	0	0	0	2	3	0	0	8	Synechococcus	Synechococcaceae
unclassified Synechococcus	0	0	0	0	0	1	0	0	0	0	2	3	0	0	1	0	0	0	0	0	0	0	1	0	8	Synechococcus	Synechococcaceae
Abyssicoccus albus	0	0	0	0	0	0	0	0	0	0	0	0	0	0	3	2	0	0	0	1	0	1	0	0	7	Bacilli	Staphylococcaceae
Acetobacter aceti	0	0	0	0	0	0	0	0	1	0	1	1	0	0	1	1	0	0	0	0	0	1	0	1	7	Alphaproteobacteria	Acetobacteraceae
Acholeplasma hippikon	0	0	0	0	0	0	0	0	0	1	0	0	0	1	1	2	0	0	0	1	0	0	0	1	7	Mollicutes	Acholeplasmataceae
Achromobacter denitrificans	0	1	0	0	0	0	0	0	0	1	2	1	0	0	0	0	0	0	0	0	0	2	0	0	7	Betaproteobacteria	Alcaligenaceae
Acidiferrobacter sp. SPIII_3	0	0	0	0	0	2	0	0	0	0	2	0	0	0	0	1	0	0	0	0	1	0	1	0	7	Gammaproteobacteria	Acidiferrobacteraceae
Acinetobacter lanii	0	0	0	0	0	0	0	0	0	0	2	0	0	0	3	0	0	0	0	0	0	2	0	0	7	Gammaproteobacteria	Moraxellaceae
Acinetobacter schindleri	0	0	0	0	0	0	0	0	0	2	0	0	0	3	0	1	0	0	0	0	1	0	0	0	7	Gammaproteobacteria	Moraxellaceae
Acinetobacter sp. TGL-Y2	0	0	0	0	0	0	0	0	1	0	0	4	0	0	1	0	0	0	0	0	0	0	0	1	7	Gammaproteobacteria	Moraxellaceae
Acinetobacter sp. WCHA45	0	1	0	0	0	0	0	0	0	2	1	1	0	0	0	1	0	0	1	0	0	0	0	0	7	Gammaproteobacteria	Moraxellaceae
Actinobacillus delphinicola	0	0	0	0	0	0	0	2	1	0	0	0	0	1	1	0	0	0	0	2	0	0	0	0	7	Gammaproteobacteria	Pasteurellaceae
Actinobacillus lignieresii	0	0	1	0	0	0	0	0	2	1	1	0	0	1	0	1	0	0	0	0	0	0	0	0	7	Gammaproteobacteria	Pasteurellaceae
Actinomyces oris	0	0	0	0	0	0	0	0	0	0	0	2	0	0	0	2	1	1	0	0	1	0	0	0	7	Actinomycetia	Actinomycetaceae
Aeribacillus pallidus	0	0	0	0	0	0	0	0	1	0	0	0	0	2	3	0	0	0	1	0	0	0	0	0	7	Bacilli	Bacillaceae
Alkaliphilus metalliredigens QYMF	0	0	0	1	0	0	0	0	1	0	1	2	0	0	0	0	0	0	1	0	0	1	0	0	7	Clostridia	Clostridiaceae
Allopseudarcicella aquatilis	0	0	0	0	0	0	0	0	0	1	0	0	0	1	4	0	0	0	0	0	0	1	0	0	7	Cytophagia	Cytophagaceae
Alteromonadales	0	1	1	0	0	0	0	0	1	0	3	0	0	0	0	0	0	0	0	0	0	0	0	1	7	Gammaproteobacteria
Anoxybacillus amylolyticus	0	0	0	0	0	0	0	0	0	0	1	0	0	1	4	1	0	0	0	0	0	0	0	0	7	Bacilli	Bacillaceae
Arcobacter defluvii	0	0	0	0	0	0	0	0	0	0	1	1	0	0	1	2	0	0	0	0	0	1	0	1	7	Epsilonproteobacteria	Arcobacteraceae
Arcobacter ellisii	0	1	1	0	0	1	0	1	0	0	0	0	0	1	0	1	0	0	0	0	0	1	0	0	7	Epsilonproteobacteria	Arcobacteraceae
Azoarcus communis	0	0	0	0	0	0	0	0	0	0	1	3	0	0	0	0	0	0	0	1	2	0	0	0	7	Betaproteobacteria	Zoogloeaceae
Bacillus altitudinis	0	0	0	0	0	0	0	0	0	1	1	0	0	0	2	1	0	0	1	0	0	1	0	0	7	Bacilli	Bacillaceae
Bacillus smithii	0	0	0	0	0	0	0	0	1	0	0	0	0	1	2	1	0	0	0	0	0	1	0	1	7	Bacilli	Bacillaceae
Bacteroides sp. CACC 737	0	0	0	0	0	0	0	0	0	1	0	5	0	1	0	0	0	0	0	0	0	0	0	0	7	Bacteroidia	Bacteroidaceae
Bifidobacterium longum NCC2705	0	0	0	0	0	0	0	0	0	0	0	0	0	7	0	0	0	0	0	0	0	0	0	0	7	Actinomycetia	Bifidobacteriaceae
Blattabacterium	0	0	0	0	0	0	0	2	1	1	1	0	0	0	1	0	0	0	0	0	0	0	0	1	7	Flavobacteriia	Blattabacteriaceae
Bordetella genomosp. 9	0	0	0	0	0	0	0	0	0	0	0	1	0	0	0	1	0	0	0	0	1	2	1	1	7	Betaproteobacteria	Alcaligenaceae
Bordetella hinzii	0	0	0	0	0	0	0	0	0	0	0	1	0	1	0	3	0	0	0	1	0	1	0	0	7	Betaproteobacteria	Alcaligenaceae
Botrytis cinerea B05.10	0	0	0	0	0	0	0	0	1	1	0	1	0	0	0	1	0	0	1	1	0	0	0	1	7	Leotiomycetes	Sclerotiniaceae
Bradyrhizobium diazoefficiens	0	0	0	0	0	0	0	0	0	0	0	1	0	0	1	1	0	0	1	0	1	0	0	2	7	Alphaproteobacteria	Nitrobacteraceae
Brevibacillus agri	0	0	0	0	0	0	0	0	0	0	1	1	0	0	4	0	0	0	0	0	0	1	0	0	7	Bacilli	Paenibacillaceae
Buchnera aphidicola	0	0	0	0	0	0	0	0	0	0	1	0	0	0	0	3	0	0	1	0	2	0	0	0	7	Gammaproteobacteria	Erwiniaceae
Campylobacter hyointestinalis subsp. lawsonii CCUG 27631	0	0	1	0	0	0	0	0	0	0	0	0	0	2	2	1	0	0	1	0	0	0	0	0	7	Epsilonproteobacteria	Campylobacteraceae
Campylobacter sp. RM8964	0	0	0	0	0	0	0	1	0	0	1	1	0	0	2	1	0	0	0	0	1	0	0	0	7	Epsilonproteobacteria	Campylobacteraceae
Candida dubliniensis CD36	0	0	0	0	0	0	0	0	0	0	0	1	0	0	5	1	0	0	0	0	0	0	0	0	7	Saccharomycetes	Debaryomycetaceae
Candidatus Amoebophilus asiaticus 5a2	0	0	0	0	0	0	0	0	0	1	0	0	0	0	4	0	0	0	0	0	1	1	0	0	7	Cytophagia	Amoebophilaceae
Candidatus Portiera aleyrodidarum	0	0	0	0	0	0	0	0	0	2	0	1	0	0	0	3	0	0	0	0	0	0	0	1	7	Gammaproteobacteria	Halomonadaceae
Candidatus Symbiobacter mobilis CR	0	0	0	0	0	0	0	0	0	0	1	0	1	0	2	1	0	0	0	1	0	0	0	1	7	Betaproteobacteria	Comamonadaceae
Cellulosilyticum lentocellum DSM 5427	0	0	0	0	0	0	0	0	0	1	1	0	0	0	1	1	0	0	0	0	1	1	1	0	7	Clostridia	Lachnospiraceae
Chitinophaga	0	0	1	0	0	0	0	1	0	2	0	0	0	0	0	0	0	1	0	0	0	1	0	1	7	Chitinophagia	Chitinophagaceae
Chlorobium phaeovibrioides DSM 265	0	0	1	0	0	0	0	0	0	0	0	1	0	2	0	1	0	0	1	1	0	0	0	0	7	Chlorobia	Chlorobiaceae
Chloroherpeton thalassium ATCC 35110	0	0	0	0	0	0	0	1	0	0	2	1	0	0	0	2	0	0	0	0	0	0	0	1	7	Chlorobia	Chlorobiaceae
Christensenella minuta	0	0	0	0	0	0	0	1	0	0	0	0	0	1	1	1	0	0	0	0	1	1	0	1	7	Clostridia	Christensenellaceae
Chryseobacterium antarcticum	0	2	0	0	0	0	0	0	0	0	0	2	0	0	1	0	0	0	1	0	0	0	1	0	7	Flavobacteriia	Weeksellaceae
Chryseobacterium nakagawai	0	1	0	0	0	0	0	0	0	0	0	2	0	1	1	1	0	0	0	1	0	0	0	0	7	Flavobacteriia	Weeksellaceae
Clostridium sp. AWRP	0	0	0	0	0	1	0	0	0	0	1	1	0	0	1	2	0	0	0	1	0	0	0	0	7	Clostridia	Clostridiaceae
Clostridium sp. BNL1100	0	1	0	0	0	1	0	0	0	0	0	2	0	0	0	1	0	0	0	0	1	1	0	0	7	Clostridia	Clostridiaceae
Cohnella abietis	0	0	0	0	0	1	0	0	0	0	0	3	0	0	2	0	0	0	0	0	0	1	0	0	7	Bacilli	Paenibacillaceae
Collimonas arenae	0	0	0	0	0	0	0	0	0	0	1	1	0	0	2	0	0	0	0	1	0	1	0	1	7	Betaproteobacteria	Oxalobacteraceae
Companilactobacillus	0	0	0	0	0	0	0	0	0	0	0	1	0	1	3	0	0	0	1	0	0	0	1	0	7	Bacilli	Lactobacillaceae
Corynebacterium glutamicum	0	0	0	0	0	0	0	0	0	1	1	2	0	0	0	2	0	0	0	0	1	0	0	0	7	Actinomycetia	Corynebacteriaceae
Cupriavidus necator	0	0	0	0	0	0	0	3	0	0	0	0	0	0	1	0	0	2	0	1	0	0	0	0	7	Betaproteobacteria	Burkholderiaceae
Cutibacterium avidum	0	0	0	0	0	0	0	0	0	0	2	1	0	0	0	1	0	0	0	0	0	0	1	2	7	Actinomycetia	Propionibacteriaceae
Cyclobacterium marinum DSM 745	0	0	0	0	0	0	0	1	0	0	1	0	0	0	3	0	0	0	0	0	1	0	0	1	7	Cytophagia	Cyclobacteriaceae
Desulfallas gibsoniae DSM 7213	1	0	0	0	0	1	0	0	0	0	1	1	0	0	1	0	0	0	0	0	1	0	1	0	7	Clostridia	Desulfallaceae
Desulfocapsa sulfexigens DSM 10523	0	0	0	0	0	0	0	0	0	1	1	1	0	1	3	0	0	0	0	0	0	0	0	0	7	Deltaproteobacteria	Desulfocapsaceae
Dickeya zeae	0	0	0	0	0	0	0	1	0	0	1	1	0	1	0	2	0	0	0	0	0	0	1	0	7	Gammaproteobacteria	Pectobacteriaceae
Echinicola rosea	0	0	0	0	0	0	0	0	0	3	0	0	0	0	0	0	0	0	0	3	0	0	0	1	7	Cytophagia	Cyclobacteriaceae
Eggerthella sp. YY7918	0	0	0	0	0	0	0	0	0	1	2	1	0	2	0	0	0	0	0	0	0	0	1	0	7	Coriobacteriia	Eggerthellaceae
Erysipelothrix piscisicarius	0	0	0	0	0	0	0	0	0	1	0	1	0	1	0	2	0	1	0	0	0	1	0	0	7	Erysipelotrichia	Erysipelotrichaceae
Faecalibacterium prausnitzii A2-165	0	0	0	0	0	0	0	0	0	0	1	1	0	0	2	2	0	0	0	0	0	1	0	0	7	Clostridia	Oscillospiraceae
Fictibacillus arsenicus	0	0	0	0	0	0	0	0	0	1	0	1	0	0	4	1	0	0	0	0	0	0	0	0	7	Bacilli	Bacillaceae
Flavihumibacter sp. SB-02	0	0	0	0	0	1	0	0	0	0	0	1	0	1	1	1	0	0	1	1	0	0	0	0	7	Chitinophagia	Chitinophagaceae
Flavobacterium nitrogenifigens	1	0	0	0	0	0	0	0	0	0	0	0	0	2	3	0	0	0	0	0	1	0	0	0	7	Flavobacteriia	Flavobacteriaceae
Formosa sp. Hel1_33_131	0	1	0	0	0	0	0	0	0	0	0	1	0	1	2	0	0	0	0	0	2	0	0	0	7	Flavobacteriia	Flavobacteriaceae
Gloeobacter kilaueensis JS1	0	0	0	0	0	2	0	0	0	1	0	2	0	1	0	0	0	0	0	0	0	1	0	0	7	Gloeobacteria	Gloeobacteraceae
Gordonibacter urolithinfaciens	0	0	0	0	0	1	0	0	0	0	2	0	0	0	0	0	0	0	0	0	1	0	1	2	7	Coriobacteriia	Eggerthellaceae
Gudongella oleilytica	0	0	0	0	0	0	0	0	0	0	2	1	0	1	1	0	0	0	1	1	0	0	0	0	7	Tissierellia	Tissierellaceae
Halarcobacter bivalviorum	0	0	0	0	0	0	0	0	0	1	0	1	0	1	0	1	0	0	1	1	0	1	0	0	7	Epsilonproteobacteria	Arcobacteraceae
Halomonas	0	2	0	0	0	0	0	0	0	0	0	2	0	0	0	0	0	0	0	0	2	0	0	1	7	Gammaproteobacteria	Halomonadaceae
Halomonas meridiana	0	0	0	0	0	0	1	0	0	0	1	1	0	0	0	0	0	0	0	2	1	0	1	0	7	Gammaproteobacteria	Halomonadaceae
Histophilus somni 129PT	0	0	0	0	0	0	0	1	0	0	0	0	0	1	0	2	0	0	0	2	0	0	0	1	7	Gammaproteobacteria	Pasteurellaceae
Hymenobacteraceae	0	0	0	0	0	1	0	0	0	1	1	0	0	0	1	0	0	0	0	1	0	0	1	1	7	Cytophagia	Hymenobacteraceae
Hyphomonas neptunium ATCC 15444	0	0	0	0	0	0	0	1	0	0	0	1	0	0	3	0	0	0	0	0	0	1	1	0	7	Alphaproteobacteria	Hyphomonadaceae
Ignavibacterium album JCM 16511	0	0	0	0	0	1	0	1	0	0	0	2	0	0	1	0	0	1	0	0	0	1	0	0	7	Ignavibacteria	Ignavibacteriaceae
Ilumatobacter coccineus YM16-304	0	0	0	0	0	0	0	0	1	0	0	1	0	0	0	0	0	0	0	3	0	1	1	0	7	Acidimicrobiia	Ilumatobacteraceae
Ilyobacter polytropus DSM 2926	0	0	0	0	0	1	0	0	0	0	0	2	0	0	0	1	0	0	0	1	0	1	1	0	7	Fusobacteriia	Fusobacteriaceae
Klebsiella quasipneumoniae	0	0	0	0	0	1	0	1	0	0	0	2	1	1	0	0	0	1	0	0	0	0	0	0	7	Gammaproteobacteria	Enterobacteriaceae
Kluyveromyces marxianus DMKU3-1042	0	0	0	0	0	0	0	1	0	0	0	1	0	1	1	0	0	0	0	0	1	1	0	1	7	Saccharomycetes	Saccharomycetaceae
Lactobacillus amylolyticus	0	0	0	0	0	1	0	0	1	0	1	0	0	0	3	0	0	0	0	0	0	0	0	1	7	Bacilli	Lactobacillaceae
Lactobacillus mali	0	0	0	0	0	0	0	1	0	0	0	0	0	0	2	2	0	0	0	1	1	0	0	0	7	Bacilli	Lactobacillaceae
Lactococcus allomyrinae	0	0	0	0	0	0	0	0	0	0	1	0	0	1	4	0	0	0	0	1	0	0	0	0	7	Bacilli	Streptococcaceae
Lactococcus lactis subsp. cremoris A76	0	0	0	0	0	0	0	0	0	0	0	1	0	1	1	0	0	0	0	0	3	1	0	0	7	Bacilli	Streptococcaceae
Lactococcus lactis subsp. lactis	1	0	0	0	0	0	0	0	0	0	2	0	0	0	0	0	0	0	0	1	1	2	0	0	7	Bacilli	Streptococcaceae
Legionella sainthelensi	0	0	0	0	0	0	0	1	0	3	1	0	0	0	0	0	0	0	0	0	1	0	0	1	7	Gammaproteobacteria	Legionellaceae
Leuconostoc gelidum subsp. gasicomitatum	0	0	0	0	0	1	0	0	0	0	0	0	0	0	1	3	0	0	0	0	1	1	0	0	7	Bacilli	Lactobacillaceae
Ligilactobacillus saerimneri	0	0	0	0	0	0	0	0	0	0	0	4	0	0	2	0	0	0	0	0	0	1	0	0	7	Bacilli	Lactobacillaceae
Mammaliicoccus stepanovicii	0	0	0	0	0	0	0	0	1	0	2	2	0	0	1	0	0	0	1	0	0	0	0	0	7	Bacilli	Staphylococcaceae
Maribacter sp. MJ134	0	0	0	0	0	0	0	0	0	0	0	0	0	0	3	0	0	0	0	0	3	0	1	0	7	Flavobacteriia	Flavobacteriaceae
Microbacterium sp. 4R-513	0	0	0	0	0	0	0	0	0	0	1	1	0	0	0	0	0	2	0	1	1	0	0	1	7	Actinomycetia	Microbacteriaceae
Mucilaginibacter sp. HMF7856	0	0	0	0	0	0	0	1	0	0	1	0	0	2	0	1	0	0	1	1	0	0	0	0	7	Sphingobacteriia	Sphingobacteriaceae
Mycoplasma capricolum	0	1	0	0	0	0	0	1	1	0	0	2	0	1	1	0	0	0	0	0	0	0	0	0	7	Mollicutes	Mycoplasmataceae
Mycoplasma crocodyli MP145	0	1	0	0	0	1	0	0	0	0	0	0	0	0	3	0	0	0	0	0	0	0	0	2	7	Mollicutes	Mycoplasmataceae
Mycoplasma edwardii	0	0	0	0	0	1	0	0	0	1	0	2	0	0	1	0	0	1	0	0	1	0	0	0	7	Mollicutes	Mycoplasmataceae
Myroides profundi	0	0	0	0	0	0	0	0	0	2	1	0	0	0	1	0	0	0	0	0	2	0	1	0	7	Flavobacteriia	Flavobacteriaceae
Niabella ginsenosidivorans	0	0	0	0	0	1	0	0	0	0	1	1	0	1	0	0	0	0	0	0	0	2	1	0	7	Chitinophagia	Chitinophagaceae
Olsenella sp. oral taxon 807	0	0	0	0	0	0	0	1	0	0	0	0	0	4	1	0	0	0	0	0	1	0	0	0	7	Coriobacteriia	Atopobiaceae
Opitutus terrae PB90-1	0	0	0	0	0	1	1	0	0	0	1	1	0	0	2	0	0	0	0	0	0	0	1	0	7	Opitutae	Opitutaceae
Paenibacillus crassostreae	0	0	0	0	0	0	0	0	0	0	0	0	0	0	3	0	0	0	1	0	1	0	1	1	7	Bacilli	Paenibacillaceae
Paenibacillus larvae	0	0	0	0	0	0	0	0	1	1	2	0	0	0	0	2	0	0	0	0	1	0	0	0	7	Bacilli	Paenibacillaceae
Paenibacillus mucilaginosus	0	0	0	0	0	0	0	1	0	0	0	4	0	0	2	0	0	0	0	0	0	0	0	0	7	Bacilli	Paenibacillaceae
Paenibacillus sp. CAA11	0	1	0	0	0	0	0	0	0	1	0	1	0	0	0	0	1	0	0	0	1	1	0	1	7	Bacilli	Paenibacillaceae
Paenibacillus sp. DCT19	0	0	0	0	0	0	0	0	0	0	0	0	0	0	3	2	0	0	0	0	1	0	0	1	7	Bacilli	Paenibacillaceae
Pantoea ananatis	0	0	0	0	0	0	0	0	0	2	1	2	0	0	0	0	0	0	0	0	0	1	1	0	7	Gammaproteobacteria	Erwiniaceae
Paraburkholderia	0	0	0	0	0	0	0	0	0	1	0	0	0	0	1	0	0	1	0	2	0	1	0	1	7	Betaproteobacteria	Burkholderiaceae
Parolsenella catena	0	0	0	0	0	0	0	0	1	0	1	0	0	3	0	0	0	0	0	0	2	0	0	0	7	Coriobacteriia	Atopobiaceae
Parvibaculum lavamentivorans DS-1	0	0	0	0	0	0	0	1	0	2	0	0	0	0	0	0	0	0	1	0	1	1	1	0	7	Alphaproteobacteria	Parvibaculaceae
Pasteurella	0	0	0	0	0	0	0	0	1	0	1	1	0	0	0	2	0	0	2	0	0	0	0	0	7	Gammaproteobacteria	Pasteurellaceae
Pectobacterium	0	0	0	0	0	0	0	0	0	0	0	0	0	1	3	0	0	0	0	0	0	1	0	2	7	Gammaproteobacteria	Pectobacteriaceae
Pedobacter steynii	0	0	0	0	0	1	0	0	0	0	1	3	0	0	0	1	0	0	0	1	0	0	0	0	7	Sphingobacteriia	Sphingobacteriaceae
Pelobacter carbinolicus DSM 2380	0	0	1	0	0	0	0	0	1	0	0	2	0	0	0	0	0	0	0	0	0	1	2	0	7	Deltaproteobacteria	Syntrophotaleaceae
Peribacillus butanolivorans	0	0	0	0	0	0	0	0	0	2	0	1	0	0	3	1	0	0	0	0	0	0	0	0	7	Bacilli	Bacillaceae
Peribacillus simplex	0	0	0	0	0	0	0	0	0	0	0	1	0	0	4	1	0	0	0	0	0	0	0	1	7	Bacilli	Bacillaceae
Phaeobacter gallaeciensis	0	0	0	0	0	0	1	0	0	1	1	1	0	1	0	1	0	0	0	0	0	0	1	0	7	Alphaproteobacteria	Roseobacteraceae
Photobacterium damselae	0	0	0	0	0	0	0	0	0	0	0	2	0	1	2	0	0	0	0	0	1	0	0	1	7	Gammaproteobacteria	Vibrionaceae
Planctomyces sp. SH-PL14	0	0	0	0	0	0	0	1	0	0	2	2	0	0	0	0	0	0	0	0	1	0	0	1	7	Planctomycetia	Planctomycetaceae
Planococcus antarcticus DSM 14505	0	0	0	0	0	1	0	1	0	0	0	1	0	1	1	1	0	0	0	0	0	0	0	1	7	Bacilli	Planococcaceae
Poseidonibacter parvus	0	0	0	0	0	0	0	2	0	0	0	2	0	0	1	1	0	0	0	0	0	1	0	0	7	Epsilonproteobacteria	Arcobacteraceae
Prosthecochloris sp. GSB1	1	0	0	0	0	0	0	0	1	1	0	0	0	1	2	0	0	0	0	0	1	0	0	0	7	Chlorobia	Chlorobiaceae
Pseudoalteromonas piscicida	0	0	0	0	0	0	0	0	0	0	0	1	0	1	1	2	0	0	0	0	2	0	0	0	7	Gammaproteobacteria	Pseudoalteromonadaceae
Pseudoalteromonas sp. A25	0	0	0	0	0	0	1	1	0	0	0	1	0	0	1	0	0	0	0	0	2	0	0	1	7	Gammaproteobacteria	Pseudoalteromonadaceae
Psychroflexus torquis ATCC 700755	0	0	0	0	0	0	0	0	0	0	2	1	0	1	2	0	0	0	0	0	0	0	1	0	7	Flavobacteriia	Flavobacteriaceae
Radiobacillus deserti	0	0	0	0	0	0	0	0	0	1	0	1	0	0	1	2	0	0	0	0	1	1	0	0	7	Bacilli	Bacillaceae
Rhodopseudomonas palustris	0	0	1	0	0	1	0	0	1	0	1	1	0	0	0	0	0	0	0	0	0	1	0	1	7	Alphaproteobacteria	Nitrobacteraceae
Rickettsia prowazekii	0	0	0	0	0	0	0	0	0	2	0	2	0	1	0	1	0	0	0	0	1	0	0	0	7	Alphaproteobacteria	Rickettsiaceae
Rodentibacter sp. DSM 111151	0	0	0	0	0	0	0	0	0	0	1	3	0	0	0	1	0	0	0	2	0	0	0	0	7	Gammaproteobacteria	Pasteurellaceae
Salimicrobium jeotgali	0	0	0	0	0	1	0	1	0	0	0	0	0	1	2	0	0	1	1	0	0	0	0	0	7	Bacilli	Bacillaceae
Salmonella bongori	0	0	0	0	0	1	0	0	1	1	0	1	0	0	2	0	0	0	0	0	0	0	0	1	7	Gammaproteobacteria	Enterobacteriaceae
Sandaracinus amylolyticus	0	0	0	0	0	0	0	0	0	0	1	2	0	0	0	1	0	2	0	0	0	1	0	0	7	Deltaproteobacteria	Sandaracinaceae
Shewanella loihica PV-4	0	0	0	0	0	0	0	0	0	0	0	0	0	0	0	0	0	0	0	0	0	3	2	2	7	Gammaproteobacteria	Shewanellaceae
Shewanella piezotolerans WP3	0	0	0	0	0	0	0	1	0	2	1	1	0	0	1	1	0	0	0	0	0	0	0	0	7	Gammaproteobacteria	Shewanellaceae
Spirosoma radiotolerans	0	0	0	0	0	1	0	0	0	0	0	0	0	0	0	1	0	1	0	0	1	0	1	2	7	Cytophagia	Cytophagaceae
Staphylococcus condimenti	0	0	0	0	0	0	0	0	0	0	1	1	0	0	1	4	0	0	0	0	0	0	0	0	7	Bacilli	Staphylococcaceae
Staphylococcus pseudoxylosus	0	0	0	0	0	0	0	0	0	0	0	1	0	0	2	1	1	0	0	1	0	1	0	0	7	Bacilli	Staphylococcaceae
Staphylococcus sp. 23_2_7_LY	0	0	0	0	0	0	0	0	1	0	0	0	0	0	4	0	0	0	0	0	1	1	0	0	7	Bacilli	Staphylococcaceae
Staphylococcus sp. MI 10-1553	0	1	0	0	0	0	0	0	0	0	1	1	0	0	1	1	0	1	0	1	0	0	0	0	7	Bacilli	Staphylococcaceae
Staphylospora marina	0	1	0	0	0	0	0	0	0	0	0	1	0	0	5	0	0	0	0	0	0	0	0	0	7	Bacilli	Thermoactinomycetaceae
Streptococcus chenjunshii	0	0	0	0	0	0	0	1	0	1	0	0	0	0	3	0	0	0	0	1	1	0	0	0	7	Bacilli	Streptococcaceae
Streptococcus pantholopis	1	0	0	0	0	0	0	0	0	1	0	0	0	2	1	0	0	0	0	1	0	0	1	0	7	Bacilli	Streptococcaceae
Streptococcus pneumoniae SPN032672	0	0	0	0	0	0	0	0	2	0	0	0	0	0	1	0	0	0	1	1	1	1	0	0	7	Bacilli	Streptococcaceae
Syntrophomonas wolfei subsp. wolfei str. Goettingen G311	0	0	0	0	0	0	0	0	0	0	0	1	0	2	2	0	0	0	0	0	0	1	0	1	7	Clostridia	Syntrophomonadaceae
Talaromyces rugulosus	0	0	0	0	0	0	0	0	0	0	1	2	0	0	0	0	0	0	0	1	2	0	1	0	7	Eurotiomycetes	Trichocomaceae
Tenacibaculum todarodis	0	0	0	0	0	0	0	0	0	1	0	0	0	0	4	0	0	0	0	0	2	0	0	0	7	Flavobacteriia	Flavobacteriaceae
Thermoactinomyces vulgaris	0	0	0	0	0	0	0	0	2	0	0	0	0	2	0	0	0	0	0	2	0	0	0	1	7	Bacilli	Thermoactinomycetaceae
Thermoanaerobacter kivui	0	0	0	0	0	0	0	0	1	0	1	0	0	0	1	0	0	0	1	0	1	1	1	0	7	Clostridia	Thermoanaerobacteraceae
Thermoanaerobacterium thermosaccharolyticum	0	0	0	0	0	0	0	0	0	0	0	3	0	0	1	0	0	0	0	0	2	1	0	0	7	Clostridia	Thermoanaerobacterales Family III. Incertae Sedis
Thermoclostridium stercorarium	0	0	0	0	0	0	0	1	0	0	0	0	0	1	3	0	0	0	0	2	0	0	0	0	7	Clostridia	Oscillospiraceae
Thermothelomyces thermophilus ATCC 42464	0	0	0	0	0	0	0	1	0	1	0	1	0	0	0	2	0	0	0	0	0	1	0	1	7	Sordariomycetes	Chaetomiaceae
Thiomicrorhabdus sediminis	0	0	0	0	0	0	0	0	0	0	0	2	0	1	1	1	0	0	0	0	2	0	0	0	7	Gammaproteobacteria	Piscirickettsiaceae
unclassified Alteromonas	0	0	0	0	0	0	0	0	0	2	0	1	0	1	2	0	0	0	0	0	1	0	0	0	7	Gammaproteobacteria	Alteromonadaceae
unclassified Bacillus	0	0	0	0	0	0	0	0	0	0	1	0	0	0	5	0	0	0	0	0	0	0	0	1	7	Insecta	Bacillidae
unclassified Candidatus Arthromitus	0	0	0	0	0	1	0	0	0	0	1	0	0	1	0	0	0	1	1	1	0	0	1	0	7	Clostridia	Clostridiaceae
unclassified Pseudomonas	0	0	0	0	0	1	0	0	0	0	4	0	0	0	0	0	0	0	0	1	0	0	1	0	7	Gammaproteobacteria	Pseudomonadaceae
Vagococcus sp. MN-17	4	2	0	0	1	0	0	0	0	0	0	0	0	0	0	0	0	0	0	0	0	0	0	0	7	Bacilli	Enterococcaceae
Vibrio harveyi group	0	1	0	0	0	0	0	0	0	0	0	2	0	1	1	1	0	0	0	0	0	0	1	0	7	Gammaproteobacteria	Vibrionaceae
Vibrionaceae	0	0	0	0	0	0	0	1	0	0	0	3	0	0	0	2	0	0	0	0	0	0	0	1	7	Gammaproteobacteria	Vibrionaceae
Virgibacillus phasianinus	0	0	1	0	0	0	0	0	1	0	1	0	0	0	2	0	0	0	0	0	1	1	0	0	7	Bacilli	Bacillaceae
Weeksella virosa DSM 16922	0	0	0	0	0	0	0	1	1	0	0	0	0	0	3	1	0	0	0	0	1	0	0	0	7	Flavobacteriia	Weeksellaceae
Weissella sp. HDW19	0	0	0	0	0	0	0	0	0	0	0	0	0	0	7	0	0	0	0	0	0	0	0	0	7	Bacilli	Lactobacillaceae
Xenorhabdus doucetiae	0	0	0	0	0	1	1	0	0	0	1	0	0	0	1	0	0	1	1	0	0	0	0	1	7	Gammaproteobacteria	Morganellaceae
Yersinia	0	0	1	0	0	0	0	0	0	0	0	1	0	1	0	2	0	0	1	0	0	0	0	1	7	Insecta	Amelidae
Acholeplasma axanthum	0	0	0	0	0	0	0	0	0	0	0	2	0	0	1	1	0	0	0	0	2	0	0	1	7	Mollicutes	Acholeplasmataceae
Candidatus Izimaplasma sp. HR1	0	0	0	0	0	0	0	0	1	0	0	3	0	0	0	0	0	0	1	0	1	0	0	1	7	Candidatus
Chondrocystis sp. NIES-4102	1	0	0	0	0	0	0	1	0	0	0	2	0	1	0	0	0	0	0	1	0	0	1	0	7	Chondrocystis	Chroococcaceae
Corynebacterium choanis	0	0	0	1	0	1	0	0	0	0	2	0	0	0	2	0	0	0	0	0	1	0	0	0	7	Actinomycetia	Corynebacteriaceae
Fischerella sp. NIES-3754	0	0	0	0	0	0	0	2	0	2	0	0	0	0	1	1	0	0	0	0	1	0	0	0	7	Fischerella	Hapalosiphonaceae
Lactobacillus sakei	1	6	0	0	0	0	0	0	0	0	0	0	0	0	0	0	0	0	0	0	0	0	0	0	7	Bacilli	Lactobacillaceae
Microcystis	0	0	0	0	0	1	0	1	0	0	0	1	0	0	3	0	0	0	1	0	0	0	0	0	7	Microcystis	Microcystaceae
Mycoplasma agalactiae	0	1	0	0	0	2	0	0	0	0	0	0	0	0	2	1	0	0	0	0	1	0	0	0	7	Mollicutes	Mycoplasmataceae
Mycoplasma arthritidis	0	0	0	0	0	3	0	1	0	0	0	0	0	0	1	1	0	0	0	0	1	0	0	0	7	Mollicutes	Mycoplasmataceae
Nostocales	1	0	0	0	0	1	0	2	0	0	0	2	0	0	1	0	0	0	0	0	0	0	0	0	7	Nostocales
Acetobacter aceti NBRC 14818	0	0	0	0	0	0	0	0	0	0	0	1	0	0	1	0	0	0	0	0	2	0	2	0	6	Alphaproteobacteria	Acetobacteraceae
Acidithiobacillus ferrivorans	0	0	0	0	0	0	0	1	0	0	1	0	0	0	2	1	0	0	0	0	0	0	1	0	6	Acidithiobacillia	Acidithiobacillaceae
Acinetobacter bereziniae	0	0	1	0	0	1	0	0	1	0	1	0	0	0	1	0	0	0	0	0	1	0	0	0	6	Gammaproteobacteria	Moraxellaceae
Acinetobacter haemolyticus	0	1	0	0	0	1	0	0	0	0	0	2	0	0	0	0	0	0	1	0	1	0	0	0	6	Gammaproteobacteria	Moraxellaceae
Actinomyces slackii	0	0	0	0	0	0	0	1	1	0	0	0	0	0	0	1	0	0	2	0	0	0	1	0	6	Actinomycetia	Actinomycetaceae
Actinomyces tangfeifanii	0	1	0	0	0	0	0	1	0	1	1	1	0	0	1	0	0	0	0	0	0	0	0	0	6	Actinomycetia	Actinomycetaceae
Aeromonas salmonicida	0	0	0	0	0	0	1	0	0	0	1	0	0	0	1	0	0	0	0	0	2	0	1	0	6	Gammaproteobacteria	Aeromonadaceae
Agrobacterium vitis	0	0	0	0	0	0	0	1	0	1	0	0	0	1	1	0	0	0	0	0	0	2	0	0	6	Alphaproteobacteria	Rhizobiaceae
Ahniella affigens	0	0	0	0	0	0	0	0	0	0	0	1	0	0	0	1	0	0	0	0	1	1	2	0	6	Gammaproteobacteria	Rhodanobacteraceae
Alicycliphilus denitrificans	0	0	0	0	0	1	1	0	0	0	0	1	0	0	0	1	0	0	0	0	2	0	0	0	6	Betaproteobacteria	Comamonadaceae
Anaerococcus vaginalis	0	0	0	0	0	0	0	0	0	0	0	0	0	2	0	0	0	2	0	0	0	1	1	0	6	Tissierellia	Peptoniphilaceae
Anaerostipes	0	0	0	0	0	1	0	0	0	1	0	0	0	0	0	2	0	0	1	0	0	1	0	0	6	Clostridia	Lachnospiraceae
Anoxybacillus gonensis	0	1	0	0	0	1	0	0	0	0	0	1	0	2	1	0	0	0	0	0	0	0	0	0	6	Bacilli	Bacillaceae
Antarcticibacterium flavum	0	0	0	0	0	1	0	0	0	0	1	0	0	0	2	1	0	0	0	0	0	0	1	0	6	Flavobacteriia	Flavobacteriaceae
Apibacter sp. B2966	1	0	0	0	0	0	0	0	0	0	2	2	0	0	1	0	0	0	0	0	0	0	0	0	6	Flavobacteriia	Weeksellaceae
Arcanobacterium haemolyticum	0	0	0	0	0	0	0	2	0	0	0	1	0	1	0	0	0	0	0	0	1	1	0	0	6	Actinomycetia	Actinomycetaceae
Arcobacter anaerophilus	0	0	0	0	0	0	0	0	0	0	1	0	0	0	3	1	0	0	0	0	0	0	0	1	6	Epsilonproteobacteria	Arcobacteraceae
Arcobacter lanthieri	0	0	0	0	0	0	0	0	0	1	0	2	0	0	1	0	0	0	0	0	1	0	0	1	6	Epsilonproteobacteria	Arcobacteraceae
Arcobacter trophiarum LMG 25534	0	0	0	0	0	0	0	1	0	1	1	2	0	0	0	0	0	0	0	0	1	0	0	0	6	Epsilonproteobacteria	Arcobacteraceae
Azospira oryzae PS	0	0	1	0	0	2	0	0	0	0	0	0	0	0	0	0	0	0	0	2	1	0	0	0	6	Betaproteobacteria	Rhodocyclaceae
Bacillus beveridgei	0	0	0	0	0	0	0	1	0	0	0	1	1	1	0	0	0	0	1	0	1	0	0	0	6	Bacilli	Bacillaceae
Bacillus lehensis G1	0	0	1	0	0	0	0	0	0	0	0	1	0	0	3	0	0	0	1	0	0	0	0	0	6	Bacilli	Bacillaceae
Bacillus licheniformis	0	0	0	0	0	1	0	0	1	0	1	0	0	1	1	0	0	0	0	0	0	0	0	1	6	Bacilli	Bacillaceae
Bacillus megaterium Q3	1	0	0	0	0	0	0	0	0	0	0	1	0	0	2	1	0	0	0	0	1	0	0	0	6	Bacilli	Bacillaceae
Bacillus paralicheniformis	0	0	0	0	0	1	0	0	0	0	0	0	0	1	4	0	0	0	0	0	0	0	0	0	6	Bacilli	Bacillaceae
Bacillus sp. Cs-700	0	0	0	0	0	0	0	0	0	0	1	1	0	0	2	0	0	0	0	0	0	1	0	1	6	Bacilli	Bacillaceae
Bacillus sp. HD4P25	0	0	0	0	0	0	0	0	0	0	0	0	0	0	2	2	1	1	0	0	0	0	0	0	6	Bacilli	Bacillaceae
Bacillus sp. NSP9.1	0	1	0	0	0	0	0	0	0	0	0	1	0	0	3	0	0	0	0	1	0	0	0	0	6	Bacilli	Bacillaceae
Bacillus sp. V3	0	0	0	0	0	0	0	0	0	1	0	0	0	0	1	1	1	0	1	1	0	0	0	0	6	Bacilli	Bacillaceae
Bacteriovorax stolpii	0	1	1	0	0	0	0	0	0	0	0	0	0	0	3	1	0	0	0	0	0	0	0	0	6	Oligoflexia	Bacteriovoracaceae
Bdellovibrio bacteriovorus	0	0	0	0	0	0	0	0	0	0	2	0	0	1	3	0	0	0	0	0	0	0	0	0	6	Oligoflexia	Bdellovibrionaceae
Bifidobacterium angulatum	0	0	0	0	1	0	0	1	0	0	0	0	0	3	1	0	0	0	0	0	0	0	0	0	6	Actinomycetia	Bifidobacteriaceae
Bifidobacterium longum subsp. longum BBMN68	0	0	0	0	0	0	0	0	0	0	0	0	0	6	0	0	0	0	0	0	0	0	0	0	6	Actinomycetia	Bifidobacteriaceae
Borrelia miyamotoi	0	0	0	0	0	0	0	0	0	1	2	2	0	1	0	0	0	0	0	0	0	0	0	0	6	Spirochaetia	Borreliaceae
Brachyspira hyodysenteriae	0	0	0	0	0	1	0	0	0	1	1	1	0	0	1	1	0	0	0	0	0	0	0	0	6	Spirochaetia	Brachyspiraceae
Brevibacillus laterosporus DSM 25	0	0	0	0	0	0	0	0	1	0	0	1	0	1	2	0	0	0	1	0	0	0	0	0	6	Bacilli	Paenibacillaceae
Brevundimonas	0	0	1	0	0	0	0	0	0	0	1	1	0	0	0	0	0	0	0	0	1	1	1	0	6	Alphaproteobacteria	Caulobacteraceae
Burkholderia multivorans	0	0	0	0	0	0	0	1	1	1	0	0	0	0	1	0	0	0	0	0	1	1	0	0	6	Betaproteobacteria	Burkholderiaceae
Burkholderia pseudomallei MSHR146	0	0	0	0	0	0	0	0	0	0	0	0	0	1	4	0	0	0	0	0	0	1	0	0	6	Betaproteobacteria	Burkholderiaceae
Caminibacter mediatlanticus TB-2	0	0	0	0	0	1	0	0	0	0	0	0	0	0	0	2	0	0	1	0	1	0	0	1	6	Epsilonproteobacteria	Nautiliaceae
Campylobacter mucosalis CCUG 21559	0	0	0	0	0	0	0	1	0	0	0	3	0	0	1	1	0	0	0	0	0	0	0	0	6	Epsilonproteobacteria	Campylobacteraceae
Candidatus Liberibacter africanus PTSAPSY	0	0	0	0	0	1	0	0	0	0	0	1	0	0	1	0	0	0	0	0	2	0	0	1	6	Alphaproteobacteria	Rhizobiaceae
Candidatus Methylopumilus turicensis	0	0	0	0	0	0	0	0	0	0	2	0	0	1	2	0	0	0	0	0	1	0	0	0	6	Betaproteobacteria	Methylophilaceae
Cellvibrio japonicus Ueda107	0	0	0	0	0	0	0	0	1	2	0	1	0	0	1	0	0	0	0	1	0	0	0	0	6	Gammaproteobacteria	Cellvibrionaceae
Chryseobacterium sp. 7-3A	0	0	0	0	0	0	0	0	0	0	1	0	0	0	1	0	0	1	0	1	0	2	0	0	6	Flavobacteriia	Weeksellaceae
Clostridium beijerinckii NRRL B-598	0	0	0	0	0	0	0	1	0	1	0	0	0	0	0	3	0	0	0	0	1	0	0	0	6	Clostridia	Clostridiaceae
Companilactobacillus crustorum	0	0	0	0	0	0	0	0	1	0	1	0	0	0	0	1	0	0	0	0	2	0	1	0	6	Bacilli	Lactobacillaceae
Companilactobacillus heilongjiangensis	0	0	0	0	0	0	0	0	1	0	0	0	0	0	3	1	0	0	0	0	1	0	0	0	6	Bacilli	Lactobacillaceae
Corynebacterium endometrii	0	0	0	0	0	0	0	0	0	1	0	1	0	1	1	0	0	0	0	1	0	1	0	0	6	Actinomycetia	Corynebacteriaceae
Corynebacterium striatum	0	3	0	0	0	0	0	0	0	0	0	0	0	0	0	2	0	0	0	0	0	0	0	1	6	Actinomycetia	Corynebacteriaceae
Corynebacterium urealyticum	0	0	0	0	0	0	0	0	0	0	0	1	0	1	0	0	0	0	0	0	1	0	3	0	6	Actinomycetia	Corynebacteriaceae
Coxiella burnetii	0	0	0	0	0	0	0	0	0	0	1	2	0	0	0	3	0	0	0	0	0	0	0	0	6	Gammaproteobacteria	Coxiellaceae
Delftia	0	0	0	0	0	0	0	0	1	1	1	0	0	1	0	0	0	0	0	2	0	0	0	0	6	Betaproteobacteria	Comamonadaceae
Desulfitobacterium dichloroeliminans LMG P-21439	0	0	0	0	0	0	0	0	0	0	1	2	0	1	0	1	0	0	0	1	0	0	0	0	6	Clostridia	Desulfitobacteriaceae
Desulfobulbus oligotrophicus	0	0	0	0	0	0	0	0	0	0	1	2	0	0	1	0	0	0	0	0	0	0	2	0	6	Deltaproteobacteria	Desulfobulbaceae
Desulfofarcimen acetoxidans DSM 771	0	0	0	0	0	1	0	1	0	0	0	0	0	3	1	0	0	0	0	0	0	0	0	0	6	Clostridia	Peptococcaceae
Desulfovibrio alaskensis G20	0	0	1	0	0	0	0	0	0	0	0	1	0	0	1	1	0	1	0	0	0	0	0	1	6	Deltaproteobacteria	Desulfovibrionaceae
Desulfovibrio desulfuricans	0	0	0	0	0	0	0	0	0	1	2	0	0	0	1	1	0	0	0	0	0	0	1	0	6	Deltaproteobacteria	Desulfovibrionaceae
Desulfovibrio sp. G11	0	0	0	0	0	0	0	0	0	0	0	0	1	2	0	0	0	0	1	1	0	0	1	0	6	Deltaproteobacteria	Desulfovibrionaceae
Desulfurobacterium thermolithotrophum DSM 11699	0	0	0	0	0	0	0	1	0	0	0	1	0	0	0	1	0	0	1	0	1	0	1	0	6	Aquificae	Desulfurobacteriaceae
Dickeya paradisiaca Ech703	0	0	0	0	0	1	0	1	0	0	0	0	0	2	0	0	1	0	1	0	0	0	0	0	6	Gammaproteobacteria	Pectobacteriaceae
Dokdonia donghaensis DSW-1	0	0	0	0	0	1	0	0	0	0	2	0	0	0	3	0	0	0	0	0	0	0	0	0	6	Flavobacteriia	Flavobacteriaceae
Eggerthella lenta	0	0	0	1	0	0	0	0	0	0	0	0	0	0	1	1	0	0	0	0	0	3	0	0	6	Coriobacteriia	Eggerthellaceae
Eikenella	0	1	0	0	0	1	0	0	0	0	2	0	0	0	1	0	0	0	0	0	0	1	0	0	6	Betaproteobacteria	Neisseriaceae
Elizabethkingia ursingii	0	2	0	0	0	0	0	0	0	0	1	0	0	0	3	0	0	0	0	0	0	0	0	0	6	Flavobacteriia	Weeksellaceae
endosymbiont of Acanthamoeba sp. UWC8	0	0	0	0	0	0	0	0	0	0	1	0	0	0	0	0	0	0	1	0	3	1	0	0	6	Alphaproteobacteria	Holosporaceae
Ensifer adhaerens	0	0	0	0	0	0	0	0	0	0	0	0	0	0	0	0	0	0	0	3	2	0	1	0	6	Alphaproteobacteria	Rhizobiaceae
Enterobacter roggenkampii	0	0	0	0	0	0	0	0	0	1	1	0	0	0	3	0	0	0	0	0	0	0	1	0	6	Gammaproteobacteria	Enterobacteriaceae
Flaviflexus salsibiostraticola	0	0	0	0	0	0	0	0	0	0	1	0	0	1	0	0	0	0	0	0	3	0	0	1	6	Actinomycetia	Actinomycetaceae
Flavobacterium kingsejongi	0	0	0	1	0	0	0	1	0	0	0	0	0	0	1	0	0	0	0	0	2	0	0	1	6	Flavobacteriia	Flavobacteriaceae
Gardnerella vaginalis 409-05	0	0	0	0	0	0	0	1	1	0	0	1	0	1	0	0	0	0	0	1	0	0	1	0	6	Actinomycetia	Bifidobacteriaceae
Geoalkalibacter subterraneus	0	0	0	0	0	0	0	1	0	1	0	1	0	2	0	0	0	0	0	1	0	0	0	0	6	Deltaproteobacteria	Geobacteraceae
Geobacter	0	1	0	0	0	0	0	0	0	0	0	0	0	0	0	1	0	0	0	0	1	1	1	1	6	Deltaproteobacteria	Geobacteraceae
Geobacter lovleyi SZ	0	0	0	0	0	0	0	0	0	1	1	3	0	0	0	0	0	0	0	0	0	1	0	0	6	Deltaproteobacteria	Geobacteraceae
Gordonia terrae	0	0	0	1	0	0	0	0	1	0	2	0	0	0	0	0	0	0	0	0	2	0	0	0	6	Actinomycetia	Gordoniaceae
Haemophilus influenzae R2846	0	3	0	0	0	0	0	0	0	0	3	0	0	0	0	0	0	0	0	0	0	0	0	0	6	Gammaproteobacteria	Pasteurellaceae
Halanaerobium hydrogeniformans	0	0	1	1	0	0	0	0	1	0	0	0	0	0	1	1	0	0	0	0	0	1	0	0	6	Clostridia	Halanaerobiaceae
Jeotgalibacillus malaysiensis	0	0	0	0	0	0	0	1	0	1	0	0	0	1	1	0	0	0	1	0	0	0	1	0	6	Bacilli	Planococcaceae
Jeotgalicoccus sp. ATCC 8456	0	0	0	0	0	0	0	1	0	0	0	1	0	1	1	1	0	0	0	0	0	1	0	0	6	Bacilli	Staphylococcaceae
Komagataeibacter medellinensis NBRC 3288	0	0	0	0	0	0	0	1	0	0	1	0	0	1	0	0	0	1	0	0	0	1	0	1	6	Alphaproteobacteria	Acetobacteraceae
Lactobacillus malefermentans	0	0	0	0	0	0	0	1	0	0	0	1	0	0	2	1	0	0	0	0	0	0	0	1	6	Bacilli	Lactobacillaceae
Lactobacillus salivarius	1	3	1	0	0	1	0	0	0	0	0	0	0	0	0	0	0	0	0	0	0	0	0	0	6	Bacilli	Lactobacillaceae
Legionella cherrii	0	0	0	0	0	1	0	0	0	1	2	1	0	1	0	0	0	0	0	0	0	0	0	0	6	Gammaproteobacteria	Legionellaceae
Leminorella richardii	0	0	0	0	0	0	0	0	1	1	0	0	0	0	0	0	0	0	0	1	1	0	2	0	6	Gammaproteobacteria	Budviciaceae
Leucobacter denitrificans	0	0	0	0	0	0	0	1	1	0	0	1	0	1	1	0	0	0	0	0	0	1	0	0	6	Actinomycetia	Microbacteriaceae
Ligilactobacillus	0	0	0	0	0	0	0	0	0	0	0	0	0	2	3	0	1	0	0	0	0	0	0	0	6	Bacilli	Lactobacillaceae
Liquorilactobacillus nagelii	0	0	0	0	0	0	0	0	0	0	0	2	0	0	2	1	0	1	0	0	0	0	0	0	6	Bacilli	Lactobacillaceae
Lysinibacillus	0	0	0	0	0	0	0	0	0	0	0	1	0	0	1	1	0	1	0	0	1	0	1	0	6	Bacilli	Bacillaceae
Malaciobacter halophilus	0	0	0	0	0	0	0	0	0	0	2	2	0	1	1	0	0	0	0	0	0	0	0	0	6	Epsilonproteobacteria	Arcobacteraceae
Mannheimia pernigra	0	0	0	0	0	0	0	0	0	4	0	0	0	0	0	1	0	0	1	0	0	0	0	0	6	Gammaproteobacteria	Pasteurellaceae
Mannheimia sp. ZY170218	0	0	6	0	0	0	0	0	0	0	0	0	0	0	0	0	0	0	0	0	0	0	0	0	6	Gammaproteobacteria	Pasteurellaceae
Marinomonas primoryensis	0	0	0	0	0	0	0	0	0	0	0	0	0	2	0	0	0	0	0	1	1	2	0	0	6	Gammaproteobacteria	Oceanospirillaceae
Massilia putida	0	0	0	0	0	2	0	0	0	0	0	0	0	0	0	0	0	0	0	2	1	0	0	1	6	Betaproteobacteria	Oxalobacteraceae
Methanobacterium paludis	0	1	0	0	0	0	0	0	0	0	0	0	0	0	1	0	0	0	0	0	1	2	0	1	6	Methanobacteria	Methanobacteriaceae
Methylobacterium nodulans ORS 2060	0	0	0	0	0	0	0	0	0	0	1	1	0	0	2	0	0	0	0	0	1	0	1	0	6	Alphaproteobacteria	Methylobacteriaceae
Methylosinus trichosporium OB3b	0	2	0	0	0	1	0	0	0	0	0	0	0	0	1	2	0	0	0	0	0	0	0	0	6	Alphaproteobacteria	Methylocystaceae
Microbulbifer sp. A4B17	0	0	0	0	0	0	0	0	0	1	0	0	0	0	1	2	0	0	1	0	0	0	0	1	6	Gammaproteobacteria	Microbulbiferaceae
Microvirga ossetica	0	0	0	0	0	0	0	0	0	0	0	1	0	1	1	1	0	0	0	0	0	0	0	2	6	Alphaproteobacteria	Methylobacteriaceae
Mixta intestinalis	0	0	0	0	0	0	0	0	0	3	0	0	0	0	1	0	0	0	1	0	0	1	0	0	6	Gammaproteobacteria	Erwiniaceae
Moraxella bovoculi	0	0	0	0	0	1	0	0	1	0	0	0	0	0	0	3	0	0	0	0	0	0	1	0	6	Gammaproteobacteria	Moraxellaceae
Mucilaginibacter ginsenosidivorax	0	0	0	0	0	0	0	0	0	0	1	3	0	0	1	1	0	0	0	0	0	0	0	0	6	Sphingobacteriia	Sphingobacteriaceae
Mycobacteriaceae	0	0	0	0	0	1	1	0	0	0	0	3	0	0	0	0	0	0	0	0	0	1	0	0	6	Actinomycetia	Mycobacteriaceae
Mycoplasma sp. Mirounga ES2806-NAS	0	0	0	0	0	1	0	0	0	0	0	0	0	2	1	0	0	0	0	0	1	0	0	1	6	Mollicutes	Mycoplasmataceae
Neobacillus mesonae	0	0	0	0	0	0	0	0	0	0	0	1	0	1	2	1	0	0	0	0	0	1	0	0	6	Bacilli	Bacillaceae
Nonlabens ponticola	0	0	0	0	0	0	0	0	0	1	1	2	1	0	0	0	0	0	0	0	0	1	0	0	6	Flavobacteriia	Flavobacteriaceae
Oceanispirochaeta crateris	0	0	0	0	0	0	0	0	0	0	1	0	0	0	1	2	0	0	0	0	1	0	0	1	6	Spirochaetia	Spirochaetaceae
Oceanobacillus iheyensis	0	0	0	0	0	0	0	0	0	0	2	0	0	0	3	0	0	0	0	0	0	1	0	0	6	Bacilli	Bacillaceae
Octadecabacter antarcticus 307	0	0	0	0	0	0	0	0	0	0	1	1	0	0	0	0	0	0	0	0	0	4	0	0	6	Alphaproteobacteria	Roseobacteraceae
Oenococcus sicerae	0	0	0	0	0	0	0	0	0	1	3	1	0	0	1	0	0	0	0	0	0	0	0	0	6	Bacilli	Lactobacillaceae
Olsenella sp. GAM18	0	0	0	0	0	1	0	0	0	0	0	1	0	2	0	0	0	0	1	0	0	0	1	0	6	Coriobacteriia	Atopobiaceae
Olsenella sp. LZLJ-2	0	0	0	0	0	0	0	0	1	1	0	0	0	1	0	0	0	0	0	1	0	1	1	0	6	Coriobacteriia	Atopobiaceae
Ornithobacterium rhinotracheale ORT-UMN 88	0	1	0	0	1	1	0	0	0	0	0	1	0	0	1	0	0	0	1	0	0	0	0	0	6	Flavobacteriia	Weeksellaceae
Oscillibacter valericigenes Sjm18-20	0	0	0	0	0	0	1	0	0	1	0	0	0	0	0	1	0	0	0	0	0	2	0	1	6	Clostridia	Oscillospiraceae
Oscillospiraceae	0	0	0	0	0	0	0	0	0	0	0	1	0	1	1	0	0	0	0	2	1	0	0	0	6	Clostridia	Oscillospiraceae
Paenibacillus antarcticus	0	0	0	0	0	0	0	0	0	0	0	2	0	0	1	1	0	0	1	0	0	0	0	1	6	Bacilli	Paenibacillaceae
Paenibacillus baekrokdamisoli	0	0	0	0	0	0	0	2	0	0	0	0	0	0	1	0	0	1	0	1	0	0	0	1	6	Bacilli	Paenibacillaceae
Paenibacillus kribbensis	0	0	0	0	0	0	0	0	0	0	1	2	0	1	1	0	0	0	0	0	0	1	0	0	6	Bacilli	Paenibacillaceae
Paenibacillus xylanilyticus	0	1	0	0	0	1	0	0	0	1	0	2	0	0	1	0	0	0	0	0	0	0	0	0	6	Bacilli	Paenibacillaceae
Pasteurella dagmatis	0	0	3	0	0	0	0	0	0	0	0	0	0	0	0	0	0	0	0	1	1	0	1	0	6	Gammaproteobacteria	Pasteurellaceae
Pediococcus inopinatus	1	0	0	0	0	0	0	0	0	0	0	0	0	1	3	0	0	0	0	0	0	1	0	0	6	Bacilli	Lactobacillaceae
Pelistega sp. NLN63	0	0	0	0	0	1	0	0	0	0	0	1	0	0	3	0	0	0	0	0	0	0	0	1	6	Betaproteobacteria	Alcaligenaceae
Pelosinus fermentans JBW45	0	0	1	0	0	0	0	0	0	2	0	0	0	0	1	0	0	0	0	0	1	1	0	0	6	Negativicutes	Sporomusaceae
Pirellula staleyi DSM 6068	0	0	0	0	0	0	0	0	0	0	1	1	0	0	0	0	0	0	0	1	1	0	1	1	6	Planctomycetia	Pirellulaceae
Planococcus kocurii	0	0	0	0	0	0	0	0	0	0	0	1	0	0	1	0	0	0	1	1	1	1	0	0	6	Bacilli	Planococcaceae
Planococcus sp. Y42	0	0	0	0	0	0	0	0	0	0	0	0	0	2	3	0	0	0	0	0	1	0	0	0	6	Bacilli	Planococcaceae
Poseidonibacter lekithochrous	0	0	0	0	0	0	0	0	0	0	1	0	0	0	1	0	0	0	0	1	1	0	0	2	6	Epsilonproteobacteria	Arcobacteraceae
Pragia fontium	0	1	0	0	0	0	0	1	0	0	0	0	0	1	2	0	0	0	1	0	0	0	0	0	6	Gammaproteobacteria	Budviciaceae
Providencia alcalifaciens	0	1	0	0	0	0	0	0	0	1	2	2	0	0	0	0	0	0	0	0	0	0	0	0	6	Gammaproteobacteria	Morganellaceae
Providencia vermicola	0	0	0	0	0	2	0	0	2	0	0	2	0	0	0	0	0	0	0	0	0	0	0	0	6	Gammaproteobacteria	Morganellaceae
Pseudoclostridium thermosuccinogenes	0	0	0	0	0	1	0	0	0	0	0	0	0	0	1	2	0	0	0	0	1	0	1	0	6	Clostridia	Oscillospiraceae
Pseudodesulfovibrio indicus	0	0	0	0	0	0	0	0	0	0	1	0	0	0	2	0	0	0	0	1	0	0	0	2	6	Deltaproteobacteria	Desulfovibrionaceae
Pseudodesulfovibrio profundus	0	0	0	0	0	0	0	1	1	0	0	1	0	1	1	0	0	0	0	0	0	0	1	0	6	Deltaproteobacteria	Desulfovibrionaceae
Pseudomonas fluorescens	0	0	0	0	0	0	0	0	0	0	0	0	0	0	1	0	0	0	0	2	1	0	1	1	6	Gammaproteobacteria	Pseudomonadaceae
Ralstonia pickettii 12D	0	0	1	0	0	0	0	0	0	0	0	1	0	0	1	0	0	0	0	2	0	0	0	1	6	Betaproteobacteria	Burkholderiaceae
Raoultella	0	0	0	0	0	0	1	0	0	0	0	0	0	0	2	0	0	0	1	0	0	1	0	1	6	Gammaproteobacteria	Enterobacteriaceae
Rhizobiaceae	0	0	0	0	0	0	0	0	0	0	1	0	0	0	1	0	0	0	0	1	0	0	2	1	6	Alphaproteobacteria	Rhizobiaceae
Rhizobium leguminosarum	0	0	0	0	0	2	0	0	0	0	0	0	0	0	0	0	0	0	0	1	1	0	1	1	6	Alphaproteobacteria	Rhizobiaceae
Rhizobium/Agrobacterium group	0	0	0	0	0	0	0	0	1	0	0	0	0	2	1	0	0	0	0	1	0	1	0	0	6	Alphaproteobacteria	Rhizobiaceae
Rickettsiales endosymbiont of Stachyamoeba lipophora	0	0	0	0	0	1	0	1	0	0	0	1	0	1	1	1	0	0	0	0	0	0	0	0	6	Alphaproteobacteria
Roseivirga pacifica	0	0	0	0	0	0	0	1	0	0	1	0	0	0	1	1	0	0	1	0	0	0	1	0	6	Cytophagia	Roseivirgaceae
Rufibacter radiotolerans	0	0	0	0	0	0	0	0	0	0	0	0	0	0	1	0	0	1	0	0	0	3	0	1	6	Cytophagia	Hymenobacteraceae
Saccharibacillus brassicae	0	0	0	0	0	0	0	0	0	0	2	1	0	1	0	0	0	0	0	1	0	1	0	0	6	Bacilli	Paenibacillaceae
Salicibibacter kimchii	0	0	0	0	0	0	0	2	1	1	0	0	0	0	2	0	0	0	0	0	0	0	0	0	6	Bacilli	Bacillaceae
Salinicoccus halodurans	0	0	0	0	0	0	0	0	0	0	0	0	0	0	0	0	0	0	0	1	3	1	0	1	6	Bacilli	Staphylococcaceae
Schaalia	0	1	0	0	0	0	0	0	0	0	0	0	0	1	0	1	0	0	0	0	0	0	0	3	6	Actinomycetia	Actinomycetaceae
Serratia fonticola	0	0	0	0	0	0	0	0	0	1	0	1	0	0	1	1	0	0	1	1	0	0	0	0	6	Gammaproteobacteria	Yersiniaceae
Shewanella amazonensis SB2B	0	0	0	0	0	0	0	0	1	0	0	2	0	0	1	0	0	0	0	0	0	0	2	0	6	Gammaproteobacteria	Shewanellaceae
Sphaerochaeta coccoides DSM 17374	0	0	0	0	0	0	0	1	1	0	1	0	0	1	1	1	0	0	0	0	0	0	0	0	6	Spirochaetia	Sphaerochaetaceae
Spirochaeta thermophila DSM 6578	0	0	0	0	0	1	0	0	0	0	2	0	0	1	1	0	0	0	0	0	1	0	0	0	6	Spirochaetia	Spirochaetaceae
Spiroplasma chrysopicola DF-1	0	0	0	0	0	0	0	0	0	0	0	0	0	0	3	0	0	0	0	0	3	0	0	0	6	Mollicutes	Spiroplasmataceae
Spirosoma sp. KCTC 42546	0	0	0	0	0	1	1	0	0	0	2	0	0	0	0	0	0	0	0	1	0	1	0	0	6	Cytophagia	Cytophagaceae
Staphylococcus argenteus	1	0	0	0	0	0	0	0	0	0	0	0	0	0	2	0	0	2	0	1	0	0	0	0	6	Bacilli	Staphylococcaceae
Staphylococcus pasteuri	1	1	0	0	0	2	0	0	0	0	0	0	0	0	0	0	0	2	0	0	0	0	0	0	6	Bacilli	Staphylococcaceae
Staphylococcus schleiferi	1	0	0	0	0	0	0	0	0	0	0	0	0	1	2	0	0	0	0	0	2	0	0	0	6	Bacilli	Staphylococcaceae
Stenotrophomonas acidaminiphila	0	0	0	0	0	0	0	0	0	0	0	1	0	0	1	0	0	0	0	1	0	3	0	0	6	Gammaproteobacteria	Xanthomonadaceae
Streptococcus dysgalactiae subsp. equisimilis GGS_124	0	0	0	0	0	1	0	0	0	0	0	0	0	0	1	0	0	0	0	1	2	0	1	0	6	Bacilli	Streptococcaceae
Streptococcus infantarius subsp. infantarius CJ18	1	0	0	0	0	0	0	0	0	1	0	0	0	0	0	2	0	0	0	0	0	2	0	0	6	Bacilli	Streptococcaceae
Streptococcus phage PH15	0	0	0	0	0	0	0	1	0	0	0	1	2	0	0	0	0	0	0	1	0	1	0	0	6	Caudoviricetes	Siphoviridae
Streptococcus phage phiARI0462	0	0	0	0	0	0	0	1	2	0	0	0	0	0	1	0	0	0	0	0	1	1	0	0	6	Caudoviricetes	Siphoviridae
Streptomyces prasinus	0	0	0	0	0	1	0	0	0	0	0	2	0	0	0	0	0	0	0	0	1	0	0	2	6	Actinomycetia	Streptomycetaceae
Streptomyces venezuelae	0	0	0	0	1	0	0	1	0	0	0	1	0	0	0	0	0	0	0	0	0	0	0	3	6	Actinomycetia	Streptomycetaceae
Sulfitobacter sp. BSw21498	0	0	0	0	0	0	0	1	0	0	0	1	0	0	3	0	0	0	0	0	0	1	0	0	6	Alphaproteobacteria	Roseobacteraceae
Sulfuricurvum kujiense DSM 16994	0	0	0	0	0	0	0	0	0	0	0	2	0	0	1	2	0	0	0	0	0	0	0	1	6	Epsilonproteobacteria	Thiovulaceae
Sutterella wadsworthensis	0	0	0	0	0	0	0	0	0	0	0	1	0	0	3	1	1	0	0	0	0	0	0	0	6	Betaproteobacteria	Sutterellaceae
Thalassospira sp. A40-3	0	0	0	0	0	0	0	0	0	1	1	0	0	0	1	1	0	0	0	0	1	1	0	0	6	Alphaproteobacteria	Thalassospiraceae
Thalassotalea sp. HSM 43	1	0	0	0	0	1	0	0	0	0	0	0	0	0	1	0	0	0	1	0	1	0	0	1	6	Gammaproteobacteria	Colwelliaceae
unclassified Exiguobacterium	0	0	0	0	0	0	0	0	0	0	1	1	0	0	1	2	0	0	0	1	0	0	0	0	6	Bacilli
unclassified Nitratiruptor	0	0	0	0	0	0	0	0	0	0	0	1	0	2	2	0	0	0	0	0	1	0	0	0	6	Epsilonproteobacteria	Nitratiruptoraceae
unclassified Sphingobacterium	0	0	1	0	0	1	0	0	0	0	0	0	0	0	3	0	0	0	0	0	0	0	0	1	6	Sphingobacteriia	Sphingobacteriaceae
Vitreoscilla sp. C1	0	0	0	0	0	0	2	1	0	0	2	1	0	0	0	0	0	0	0	0	0	0	0	0	6	Betaproteobacteria	Neisseriaceae
Vulgatibacter incomptus	0	0	0	0	0	0	0	0	0	1	1	0	0	0	2	1	0	0	1	0	0	0	0	0	6	Deltaproteobacteria	Vulgatibacteraceae
Weissella ceti	0	0	0	0	0	0	0	0	0	0	0	0	0	0	5	0	0	0	0	0	0	0	0	1	6	Bacilli	Lactobacillaceae
Weissella koreensis	0	0	0	0	0	0	0	0	0	0	0	0	0	0	2	1	0	0	0	0	2	0	0	1	6	Bacilli	Lactobacillaceae
Wolinella succinogenes	0	0	0	0	0	0	0	0	0	1	0	0	0	0	0	0	0	0	0	0	2	0	1	2	6	Epsilonproteobacteria	Helicobacteraceae
Xanthomonas	0	1	0	0	0	0	0	0	0	0	1	0	0	1	1	2	0	0	0	0	0	0	0	0	6	Gammaproteobacteria	Xanthomonadaceae
Yersinia enterocolitica	0	1	0	0	0	0	0	1	0	1	0	0	0	0	2	0	0	0	1	0	0	0	0	0	6	Gammaproteobacteria	Yersiniaceae
[Phormidium] sp. ETS-05	0	0	0	0	0	0	0	0	0	0	0	0	0	2	4	0	0	0	0	0	0	0	0	0	6	Phormidium	Oscillatoriaceae
Anabaena sp. WA102	0	0	0	0	0	0	0	0	0	0	0	0	0	0	4	2	0	0	0	0	0	0	0	0	6	Anabaena	Nostocaceae
Blattabacterium sp. (Mastotermes darwiniensis) str. MADAR	0	0	0	0	0	0	0	0	0	0	0	2	0	0	0	1	0	0	0	0	0	0	3	0	6	Flavobacteriia	Blattabacteriaceae
Clostridium saccharoperbutylacetonicum N1-4(HMT)	0	0	0	0	0	1	0	1	0	1	0	0	0	0	1	1	0	0	0	0	0	1	0	0	6	Clostridia	Clostridiaceae
Cylindrospermopsis curvispora GIHE-G1	0	0	0	0	0	0	0	1	0	0	1	0	0	0	4	0	0	0	0	0	0	0	0	0	6	Cylindrospermopsis	Aphanizomenonaceae
Desulfotomaculum ruminis DSM 2154	0	0	0	0	0	0	0	0	0	0	1	0	0	0	3	0	0	0	0	0	0	1	0	1	6	Clostridia	Desulfotomaculaceae
Geminocystis sp. NIES-3709	1	0	0	0	0	1	0	0	0	0	0	0	0	0	0	1	0	0	0	0	1	0	0	2	6	Geminocystis	Chroococcaceae
Lactobacillus alimentarius DSM 20249	0	1	0	0	0	0	0	0	1	0	0	0	0	0	1	1	0	1	0	0	0	0	0	1	6	Bacilli	Lactobacillaceae
Mycoplasma conjunctivae	0	0	0	0	0	0	0	0	0	1	0	0	0	0	1	1	0	1	0	1	0	1	0	0	6	Mollicutes	Mycoplasmataceae
Nostoc punctiforme PCC 73102	0	0	0	0	0	0	0	0	0	0	2	2	0	0	0	0	0	0	0	2	0	0	0	0	6	Nostoc	Nostocaceae
Nostoc sp. C052	0	0	0	0	0	0	0	0	0	1	1	1	0	1	1	0	0	0	0	0	0	0	0	1	6	Nostoc	Nostocaceae
Nostoc sp. NIES-3756	0	0	1	0	0	0	0	0	0	0	2	0	0	1	0	0	0	0	0	1	0	0	0	1	6	Nostoc	Nostocaceae
Nostoc sp. PCC 7120 = FACHB-418	0	1	0	0	0	1	0	0	0	0	0	0	0	0	2	1	0	0	0	0	0	0	0	1	6	Nostoc	Nostocaceae
Nostocaceae	1	0	0	0	0	1	0	0	0	0	2	1	0	0	1	0	0	0	0	0	0	0	0	0	6	Nostocaceae	Nostocaceae
Prochlorococcus marinus str. MIT 9515	0	0	0	0	0	0	0	0	0	0	1	1	0	0	0	1	0	0	1	0	0	0	0	2	6	Prochlorococcus	Prochlorococcaceae
Pseudanabaena sp. ABRG5-3	0	0	0	0	0	0	0	0	0	1	1	0	0	0	1	0	0	0	0	0	1	0	0	2	6	Pseudanabaena	Pseudanabaenaceae
Stanieria cyanosphaera PCC 7437	0	0	0	0	0	0	0	2	0	0	0	2	0	0	0	2	0	0	0	0	0	0	0	0	6	Stanieria	Dermocarpellaceae
Trichodesmium erythraeum IMS101	0	0	0	0	0	1	0	0	0	0	1	0	0	0	3	0	0	0	0	0	1	0	0	0	6	Trichodesmium	Microcoleaceae
Acetobacter orientalis	0	0	0	0	0	2	0	0	0	0	0	0	0	0	1	0	0	0	0	0	0	2	0	0	5	Alphaproteobacteria	Acetobacteraceae
Acetohalobium arabaticum DSM 5501	0	0	0	0	0	0	0	0	0	0	0	1	0	0	1	0	0	0	0	1	0	2	0	0	5	Clostridia	Halobacteroidaceae
Achromobacter	0	0	0	0	0	0	0	0	0	1	0	0	0	0	2	0	0	0	0	0	1	0	0	1	5	Betaproteobacteria	Alcaligenaceae
Achromobacter insolitus	0	0	0	0	0	0	0	1	0	0	1	0	0	0	0	0	0	0	0	2	0	1	0	0	5	Betaproteobacteria	Alcaligenaceae
Acinetobacter calcoaceticus/baumannii complex	0	0	0	0	0	0	0	0	1	0	0	1	0	1	0	0	0	0	0	0	1	0	0	1	5	Gammaproteobacteria	Moraxellaceae
Acinetobacter guillouiae	0	0	0	0	0	0	0	0	0	1	0	1	0	0	1	1	0	0	0	1	0	0	0	0	5	Gammaproteobacteria	Moraxellaceae
Acinetobacter junii	0	0	0	0	0	0	0	0	0	2	0	1	0	0	1	0	0	0	1	0	0	0	0	0	5	Gammaproteobacteria	Moraxellaceae
Acinetobacter lwoffii	0	0	0	0	0	0	0	0	0	1	1	0	0	1	1	0	0	0	0	0	1	0	0	0	5	Gammaproteobacteria	Moraxellaceae
Acinetobacter radioresistens	0	0	1	0	0	1	1	0	0	0	1	0	0	0	0	0	0	0	0	0	1	0	0	0	5	Gammaproteobacteria	Moraxellaceae
Acinetobacter sp. TTH0-4	1	0	0	0	0	0	0	0	0	0	0	1	0	0	0	1	0	0	0	1	0	1	0	0	5	Gammaproteobacteria	Moraxellaceae
Actinobaculum sp. 313	0	0	0	0	0	0	0	0	0	0	0	1	0	1	0	0	0	0	0	0	0	1	2	0	5	Actinomycetia	Actinomycetaceae
Actinomyces	0	1	0	0	0	0	0	0	0	0	0	1	0	1	0	1	0	0	1	0	0	0	0	0	5	Actinomycetia	Actinomycetaceae
Actinomyces sp. ZJ750	0	0	0	0	0	0	0	0	2	0	0	0	0	0	0	0	0	0	0	1	1	1	0	0	5	Actinomycetia	Actinomycetaceae
Actinomycetaceae	0	0	0	0	0	0	0	0	0	0	0	1	0	1	0	1	0	0	0	1	0	0	0	1	5	Actinomycetia	Actinomycetaceae
Adlercreutzia sp. 8CFCBH1	0	0	0	0	0	0	0	0	1	0	0	0	0	1	0	0	0	0	0	0	0	2	1	0	5	Coriobacteriia	Eggerthellaceae
Aeromonas simiae	0	0	0	0	0	0	0	0	0	2	0	0	0	0	0	0	0	0	0	1	0	0	1	1	5	Gammaproteobacteria	Aeromonadaceae
Agarivorans gilvus	0	0	0	0	0	0	0	0	0	1	0	2	0	0	1	0	0	0	0	1	0	0	0	0	5	Gammaproteobacteria	Alteromonadaceae
Agrobacterium tumefaciens	0	1	0	0	0	0	0	0	0	3	1	0	0	0	0	0	0	0	0	0	0	0	0	0	5	Alphaproteobacteria	Rhizobiaceae
Alteromonas sp. BL110	0	0	0	0	0	0	0	0	0	0	1	1	0	0	1	0	0	0	0	0	1	0	1	0	5	Gammaproteobacteria	Alteromonadaceae
Aminipila	0	0	0	0	0	0	0	1	0	0	0	1	0	1	2	0	0	0	0	0	0	0	0	0	5	Clostridia	Eubacteriales Family XIII. Incertae Sedis
Anaerolinea sp. 'rifampicinis'	0	0	0	0	0	0	0	0	0	0	0	2	0	0	1	0	0	0	0	0	0	1	1	0	5	Candidatus Thermofonsia	Phototrophicaceae
Anoxybacillus flavithermus WK1	0	0	0	0	0	0	0	0	1	0	0	1	0	0	2	0	0	0	1	0	0	0	0	0	5	Bacilli	Bacillaceae
Arcobacter cryaerophilus ATCC 43158	0	0	0	0	0	0	0	1	0	0	2	0	0	0	1	0	0	0	0	0	1	0	0	0	5	Epsilonproteobacteria	Arcobacteraceae
Arthrobacter crystallopoietes	0	0	0	0	0	0	1	0	0	0	0	2	0	0	1	0	0	0	0	0	1	0	0	0	5	Actinomycetia	Micrococcaceae
Azoarcus sp. CIB	0	0	0	0	0	0	0	0	0	1	0	1	0	0	1	1	0	0	0	0	0	1	0	0	5	Betaproteobacteria	Zoogloeaceae
Bacillus amyloliquefaciens	0	0	0	0	0	0	0	1	0	0	0	0	0	0	3	0	0	0	0	1	0	0	0	0	5	Bacilli	Bacillaceae
Bacillus atrophaeus	0	0	0	0	0	0	0	1	0	0	0	0	0	0	2	0	0	0	1	0	1	0	0	0	5	Bacilli	Bacillaceae
Bacillus horikoshii	0	2	0	0	0	0	0	0	0	0	0	0	0	0	2	1	0	0	0	0	0	0	0	0	5	Bacilli	Bacillaceae
Bacillus sp. 1NLA3E	0	0	0	0	0	0	0	0	0	0	0	2	0	1	1	1	0	0	0	0	0	0	0	0	5	Bacilli	Bacillaceae
Bacillus tequilensis	0	0	0	0	0	0	0	0	0	0	1	0	0	0	3	0	0	0	1	0	0	0	0	0	5	Bacilli	Bacillaceae
Bacillus thuringiensis MC28	0	1	0	0	0	0	0	0	0	0	0	0	0	0	3	1	0	0	0	0	0	0	0	0	5	Bacilli	Bacillaceae
Bacillus vietnamensis	0	0	0	0	0	1	0	0	0	1	0	0	0	1	2	0	0	0	0	0	0	0	0	0	5	Bacilli	Bacillaceae
Bartonella quintana	0	0	0	0	0	0	0	0	0	0	0	3	0	0	2	0	0	0	0	0	0	0	0	0	5	Alphaproteobacteria	Bartonellaceae
Bdellovibrio sp. KM01	0	0	0	0	0	0	0	0	0	0	0	0	0	0	1	1	0	1	0	1	1	0	0	0	5	Oligoflexia	Bdellovibrionaceae
Beggiatoa leptomitoformis	0	0	0	0	0	0	0	0	0	0	0	1	0	0	0	0	0	0	0	1	0	0	3	0	5	Gammaproteobacteria	Thiotrichaceae
Bifidobacterium thermophilum	0	0	0	0	0	0	0	0	0	0	0	0	0	1	1	0	0	0	0	0	0	0	2	1	5	Actinomycetia	Bifidobacteriaceae
Bisgaardia hudsonensis	0	0	0	0	0	0	0	0	0	0	2	0	1	0	0	0	0	0	0	0	2	0	0	0	5	Gammaproteobacteria	Pasteurellaceae
Blastochloris viridis	0	0	0	0	0	1	0	1	0	2	0	0	0	0	0	0	0	0	0	0	1	0	0	0	5	Alphaproteobacteria	Blastochloridaceae
Brachybacterium saurashtrense	0	0	0	0	0	0	0	0	0	0	0	1	1	0	0	0	0	0	0	0	0	1	2	0	5	Actinomycetia	Dermabacteraceae
Brachyspira	0	0	0	0	0	0	0	0	0	2	0	0	0	0	1	1	0	0	0	0	0	0	0	1	5	Spirochaetia	Brachyspiraceae
Brevibacterium linens	0	0	0	0	0	0	0	0	0	0	1	0	0	0	2	0	0	0	0	0	0	1	0	1	5	Actinomycetia	Brevibacteriaceae
Burkholderia gladioli	0	0	0	0	0	0	0	0	0	0	1	0	0	0	2	0	0	0	0	0	1	1	0	0	5	Betaproteobacteria	Burkholderiaceae
Burkholderia pseudomallei	0	0	0	0	0	0	0	0	0	0	1	1	0	0	0	1	0	1	0	0	0	0	0	1	5	Betaproteobacteria	Burkholderiaceae
Caldimicrobium thiodismutans	0	0	0	0	0	0	0	0	1	1	2	0	0	0	0	0	0	0	0	0	1	0	0	0	5	Thermodesulfobacteria	Thermodesulfobacteriaceae
Caldithrix abyssi DSM 13497	0	0	0	0	0	0	0	0	0	0	1	1	0	0	0	1	0	1	0	0	0	0	1	0	5	Calditrichia	Calditrichaceae
Campylobacter blaseri	0	0	0	0	0	0	0	2	0	0	0	1	0	1	1	0	0	0	0	0	0	0	0	0	5	Epsilonproteobacteria	Campylobacteraceae
Campylobacter fetus subsp. testudinum	0	0	0	0	0	1	0	0	0	0	0	2	0	0	0	1	0	0	0	0	0	1	0	0	5	Epsilonproteobacteria	Campylobacteraceae
Campylobacter hyointestinalis subsp. lawsonii	0	0	0	0	0	0	0	1	0	0	0	2	0	0	1	0	0	0	1	0	0	0	0	0	5	Epsilonproteobacteria	Campylobacteraceae
Campylobacter peloridis	0	0	0	0	0	0	0	1	0	0	0	1	0	0	2	0	0	0	0	0	1	0	0	0	5	Epsilonproteobacteria	Campylobacteraceae
Candidatus Koribacter versatilis Ellin345	0	0	0	0	0	0	0	0	0	1	2	1	0	0	1	0	0	0	0	0	0	0	0	0	5	Acidobacteriia	Acidobacteriaceae
Candidatus Kuenenia stuttgartiensis	0	0	0	0	0	0	0	1	0	1	0	1	0	1	0	0	0	0	0	1	0	0	0	0	5	Candidatus Brocadiia	Candidatus Brocadiaceae
Candidatus Methylopumilus planktonicus	2	0	0	0	0	0	1	1	0	0	0	1	0	0	0	0	0	0	0	0	0	0	0	0	5	Betaproteobacteria	Methylophilaceae
Candidatus Nitrosoglobus terrae	0	0	0	0	0	0	0	0	0	0	0	0	0	0	4	1	0	0	0	0	0	0	0	0	5	Gammaproteobacteria	Chromatiaceae
Candidatus Planktophila dulcis	0	0	0	0	0	0	0	0	0	0	0	0	0	0	3	1	0	0	0	1	0	0	0	0	5	Actinomycetia	Candidatus Nanopelagicaceae
Candidatus Protochlamydia amoebophila UWE25	0	0	0	0	0	0	0	0	0	0	1	0	0	0	3	0	0	0	1	0	0	0	0	0	5	Chlamydiia	Parachlamydiaceae
Candidatus Solibacter usitatus Ellin6076	0	0	0	0	0	0	0	0	1	0	0	1	0	1	0	0	0	0	1	0	1	0	0	0	5	Acidobacteriia	Solibacteraceae
Candidatus Syntrophocurvum alkaliphilum	0	0	1	0	0	0	0	1	0	0	0	0	0	0	1	0	0	1	0	0	1	0	0	0	5	Clostridia	Syntrophomonadaceae
Capnocytophaga canimorsus Cc5	0	0	0	0	0	1	0	0	0	0	1	0	0	1	1	0	0	0	0	1	0	0	0	0	5	Flavobacteriia	Flavobacteriaceae
Carnobacterium maltaromaticum LMA28	0	0	0	0	0	0	0	0	0	0	0	0	0	0	4	0	0	0	1	0	0	0	0	0	5	Bacilli	Carnobacteriaceae
Cellulophaga	0	0	0	0	0	0	0	0	0	0	0	1	0	1	1	1	0	0	0	1	0	0	0	0	5	Flavobacteriia	Flavobacteriaceae
Cellvibrio sp. KY-GH-1	0	0	0	0	0	0	0	0	0	0	0	0	0	1	2	1	0	0	0	0	0	0	1	0	5	Gammaproteobacteria	Cellvibrionaceae
Chlorobium limicola DSM 245	0	0	0	0	0	1	0	0	0	0	0	0	0	0	0	1	0	0	1	1	0	1	0	0	5	Chlorobia	Chlorobiaceae
Citrobacter sp. SNU WT2	0	0	0	0	0	1	0	0	0	0	1	0	0	1	0	0	0	1	0	0	0	1	0	0	5	Gammaproteobacteria	Enterobacteriaceae
Clostridium fermenticellae	0	0	0	0	0	0	0	0	0	0	0	1	0	0	0	1	0	0	0	0	3	0	0	0	5	Clostridia	Clostridiaceae
Clostridium novyi	0	0	1	0	0	3	0	0	0	0	0	0	0	0	0	0	0	1	0	0	0	0	0	0	5	Clostridia	Clostridiaceae
Cohnella candidum	0	0	0	0	0	0	0	0	1	0	0	1	0	0	1	0	0	0	1	0	1	0	0	0	5	Bacilli	Paenibacillaceae
Colwellia sp. MT41	0	0	0	0	0	0	0	1	0	0	0	0	0	1	0	0	0	0	0	1	2	0	0	0	5	Gammaproteobacteria	Colwelliaceae
Coraliomargarita akajimensis DSM 45221	0	0	0	0	0	0	1	1	0	0	0	0	0	0	1	1	0	0	0	0	0	1	0	0	5	Opitutae	Puniceicoccaceae
Corynebacterium glucuronolyticum	0	0	0	0	0	0	0	0	0	0	1	1	0	0	0	1	0	0	0	0	0	1	0	1	5	Actinomycetia	Corynebacteriaceae
Corynebacterium jeikeium	0	0	0	0	0	0	0	0	0	0	0	1	0	0	0	0	0	0	0	0	0	2	2	0	5	Actinomycetia	Corynebacteriaceae
Corynebacterium pseudotuberculosis	0	0	0	0	1	0	0	0	0	1	0	0	0	0	0	1	0	0	0	1	1	0	0	0	5	Actinomycetia	Corynebacteriaceae
Corynebacterium simulans	0	1	0	0	0	1	0	0	0	0	0	1	0	0	0	0	0	2	0	0	0	0	0	0	5	Actinomycetia	Corynebacteriaceae
Corynebacterium vitaeruminis DSM 20294	0	0	0	0	0	0	0	0	0	0	0	0	0	1	0	0	0	0	0	1	0	0	1	2	5	Actinomycetia	Corynebacteriaceae
Cronobacter sakazakii	0	1	0	0	0	1	0	0	0	0	2	0	0	0	1	0	0	0	0	0	0	0	0	0	5	Gammaproteobacteria	Enterobacteriaceae
Cycloclasticus sp. P1	0	0	0	0	0	0	0	0	0	1	0	1	0	0	0	0	0	0	1	0	1	1	0	0	5	Gammaproteobacteria	Piscirickettsiaceae
Deinococcus sp. NW-56	0	0	0	0	0	0	0	0	0	0	1	0	0	0	0	0	0	0	0	0	0	2	1	1	5	Deinococci	Deinococcaceae
Deltaproteobacteria	0	0	1	0	0	0	0	0	0	0	0	0	0	1	0	1	0	0	0	0	0	2	0	0	5	Deltaproteobacteria
Desulfitobacterium hafniense Y51	0	0	0	0	0	0	0	0	0	0	0	0	0	0	0	0	0	0	1	1	2	0	0	1	5	Clostridia	Desulfitobacteriaceae
Desulfocurvibacter africanus subsp. africanus str. Walvis Bay	0	0	0	0	0	0	0	0	0	1	1	0	0	1	1	0	0	0	0	0	0	0	0	1	5	Deltaproteobacteria	Desulfovibrionaceae
Desulfosporosinus meridiei DSM 13257	0	1	0	0	0	1	0	0	0	0	0	1	0	1	1	0	0	0	0	0	0	0	0	0	5	Clostridia	Desulfitobacteriaceae
Desulfovibrio piger	0	0	1	0	0	0	0	0	0	0	1	1	0	0	0	0	0	0	0	1	0	0	0	1	5	Deltaproteobacteria	Desulfovibrionaceae
Diaphorobacter aerolatus	0	0	0	0	0	0	0	0	0	0	1	0	0	0	0	0	0	0	0	1	0	2	0	1	5	Betaproteobacteria	Comamonadaceae
Dictyoglomus thermophilum H-6-12	0	0	0	0	0	0	0	0	0	1	0	0	0	2	0	0	0	0	0	0	1	0	1	0	5	Dictyoglomia	Dictyoglomaceae
Dietzia timorensis	0	1	0	0	0	0	0	0	0	0	1	0	0	1	1	1	0	0	0	0	0	0	0	0	5	Actinomycetia	Dietziaceae
Enterobacter bugandensis	0	0	1	0	0	0	1	0	0	1	2	0	0	0	0	0	0	0	0	0	0	0	0	0	5	Gammaproteobacteria	Enterobacteriaceae
Enterobacter cloacae complex	0	0	2	0	0	0	0	0	1	1	0	0	0	0	0	0	0	0	0	1	0	0	0	0	5	Gammaproteobacteria	Enterobacteriaceae
Enterococcus sp. FDAARGOS_375	0	0	0	0	0	0	0	0	0	0	1	0	0	0	3	0	0	1	0	0	0	0	0	0	5	Bacilli	Enterococcaceae
Entomomonas sp. F2A	0	0	0	0	0	0	0	0	0	0	2	0	0	1	1	0	0	0	0	0	0	0	0	1	5	Gammaproteobacteria	Pseudomonadaceae
Escherichia marmotae	0	0	0	0	0	0	0	0	0	0	0	2	0	0	0	0	0	0	0	0	1	0	0	2	5	Gammaproteobacteria	Enterobacteriaceae
Eubacterium maltosivorans	0	0	0	0	0	0	0	0	0	0	1	0	0	0	1	1	0	0	2	0	0	0	0	0	5	Clostridia	Eubacteriaceae
Exiguobacterium sp. AT1b	0	0	0	0	0	0	0	0	0	0	1	0	0	0	2	0	0	1	0	0	1	0	0	0	5	Bacilli
Faecalibaculum rodentium	0	0	0	0	0	0	0	0	0	0	0	1	0	2	2	0	0	0	0	0	0	0	0	0	5	Erysipelotrichia	Erysipelotrichaceae
Flaviflexus sp. H23T48	0	0	0	0	0	0	0	0	0	1	1	0	0	0	0	1	0	0	0	2	0	0	0	0	5	Actinomycetia	Actinomycetaceae
Flavobacterium sp. P2-65	0	0	0	0	0	0	0	0	0	0	2	1	0	0	1	0	0	0	0	0	0	0	1	0	5	Flavobacteriia	Flavobacteriaceae
Fluviibacter phosphoraccumulans	0	0	0	0	0	0	0	0	0	2	1	0	0	0	2	0	0	0	0	0	0	0	0	0	5	Betaproteobacteria	Fluviibacteraceae
Francisella philomiragia	0	0	0	0	0	1	0	0	1	0	0	2	0	0	1	0	0	0	0	0	0	0	0	0	5	Gammaproteobacteria	Francisellaceae
Francisella sp. FSC1006	0	0	0	0	0	0	0	1	0	0	0	2	0	0	0	1	0	0	1	0	0	0	0	0	5	Gammaproteobacteria	Francisellaceae
Francisella tularensis	0	0	0	0	0	1	0	1	0	0	0	0	0	0	1	0	0	1	0	0	0	1	0	0	5	Gammaproteobacteria	Francisellaceae
Francisella uliginis	0	0	1	0	0	0	0	0	0	1	0	0	0	0	1	2	0	0	0	0	0	0	0	0	5	Gammaproteobacteria	Francisellaceae
Fructilactobacillus lindneri	0	0	0	0	0	0	0	0	0	0	0	0	0	0	3	1	0	0	0	0	0	0	0	1	5	Bacilli	Lactobacillaceae
Gardnerella vaginalis HMP9231	0	0	0	0	0	0	0	0	0	0	0	1	0	0	0	0	0	0	4	0	0	0	0	0	5	Actinomycetia	Bifidobacteriaceae
Geobacter bremensis	0	0	0	0	0	0	0	0	0	0	1	2	0	0	0	0	0	0	0	1	1	0	0	0	5	Deltaproteobacteria	Geobacteraceae
Geobacter sp. M18	0	1	0	0	0	0	0	0	0	0	1	1	0	1	0	0	0	0	0	0	0	0	1	0	5	Deltaproteobacteria	Geobacteraceae
Geobacter sulfurreducens	0	0	0	0	0	1	0	0	0	0	1	0	0	0	0	0	0	0	1	0	0	1	1	0	5	Deltaproteobacteria	Geobacteraceae
Gluconobacter albidus	0	1	0	0	0	0	0	0	0	0	0	0	0	1	0	0	0	0	0	2	1	0	0	0	5	Alphaproteobacteria	Acetobacteraceae
Halobacillus litoralis	0	0	0	0	0	0	0	0	1	0	0	1	0	0	1	0	0	0	0	1	0	1	0	0	5	Bacilli	Bacillaceae
Halobacteriovorax sp. BALOs_7	0	0	0	0	0	1	0	0	0	0	0	1	0	0	2	0	0	0	1	0	0	0	0	0	5	Oligoflexia	Halobacteriovoraceae
Halomonas sp. A40-4	0	0	0	0	0	0	0	0	0	0	0	1	0	0	1	0	0	0	0	0	1	0	1	1	5	Gammaproteobacteria	Halomonadaceae
Halothiobacillus neapolitanus c2	0	0	0	0	0	0	0	0	0	1	0	2	0	0	2	0	0	0	0	0	0	0	0	0	5	Gammaproteobacteria	Halothiobacillaceae
Helicobacter apodemus	0	0	0	0	0	0	0	0	0	0	0	1	0	0	1	2	0	0	0	1	0	0	0	0	5	Epsilonproteobacteria	Helicobacteraceae
Helicobacter cetorum MIT 00-7128	1	0	0	0	0	0	0	1	0	0	0	1	0	0	2	0	0	0	0	0	0	0	0	0	5	Epsilonproteobacteria	Helicobacteraceae
Helicobacter cholecystus	0	0	0	0	0	2	0	0	0	0	0	2	0	0	0	0	0	0	0	0	0	1	0	0	5	Epsilonproteobacteria	Helicobacteraceae
Helicobacter hepaticus ATCC 51449	0	0	0	0	0	1	0	1	0	1	0	0	0	0	0	0	0	0	1	0	0	0	0	1	5	Epsilonproteobacteria	Helicobacteraceae
Hydrogenimonas urashimensis	0	0	0	0	0	0	0	0	0	0	0	2	0	0	1	1	0	0	0	1	0	0	0	0	5	Epsilonproteobacteria	Hydrogenimonaceae
Hymenobacter sp. DG01	0	0	0	0	0	0	0	0	0	2	0	0	0	0	0	0	0	1	1	1	0	0	0	0	5	Cytophagia	Hymenobacteraceae
Hymenobacter sp. PAMC 26554	0	0	0	0	0	0	0	0	0	0	1	1	0	1	0	0	0	0	0	0	0	0	0	2	5	Cytophagia	Hymenobacteraceae
Hypericibacter terrae	0	0	0	0	0	0	0	0	0	0	0	1	0	0	0	0	0	1	0	1	1	0	1	0	5	Alphaproteobacteria	Rhodospirillaceae
Hyphomicrobium sp. MC1	0	0	0	0	0	0	0	0	0	1	0	0	0	0	0	1	0	0	0	0	1	1	0	1	5	Alphaproteobacteria	Hyphomicrobiaceae
Jannaschia sp. CCS1	0	0	0	0	0	0	0	0	0	0	0	1	0	0	1	1	0	0	1	1	0	0	0	0	5	Alphaproteobacteria	Roseobacteraceae
Kineobactrum salinum	0	0	0	0	0	0	0	0	0	1	0	0	0	0	2	0	0	0	0	0	0	1	0	1	5	Gammaproteobacteria	Halieaceae
Kosakonia sp. SMBL-WEM22	0	0	0	0	0	0	0	1	0	0	1	0	0	0	1	1	0	0	0	0	0	1	0	0	5	Gammaproteobacteria	Enterobacteriaceae
Laceyella sacchari	0	0	0	0	0	0	0	0	0	2	0	0	0	0	1	0	0	0	0	1	1	0	0	0	5	Bacilli	Thermoactinomycetaceae
Lactiplantibacillus	0	0	0	0	0	0	0	0	0	0	0	1	0	1	1	0	0	0	0	1	0	1	0	0	5	Bacilli	Lactobacillaceae
Lactobacillus fermentum 3872	0	2	0	0	0	0	0	0	0	0	0	0	0	3	0	0	0	0	0	0	0	0	0	0	5	Bacilli	Lactobacillaceae
Lactobacillus gastricus	0	0	0	0	0	0	0	0	0	0	1	0	0	1	2	0	0	0	0	0	1	0	0	0	5	Bacilli	Lactobacillaceae
Lactobacillus hordei	0	0	0	1	0	0	0	0	0	0	0	0	0	0	3	0	0	0	0	0	0	0	0	1	5	Bacilli	Lactobacillaceae
Lactobacillus mucosae LM1	0	0	0	0	0	0	0	0	0	0	0	0	0	1	2	1	0	0	0	0	1	0	0	0	5	Bacilli	Lactobacillaceae
Lactobacillus sp. CBA3605	0	0	0	0	0	0	0	1	0	0	0	1	0	0	0	2	0	0	0	1	0	0	0	0	5	Bacilli	Lactobacillaceae
Lactobacillus sp. CBA3606	0	0	0	1	0	0	0	0	0	1	0	1	0	1	1	0	0	0	0	0	0	0	0	0	5	Bacilli	Lactobacillaceae
Lactococcus carnosus	0	0	0	0	0	0	0	0	0	0	0	0	0	0	3	0	0	0	1	0	1	0	0	0	5	Bacilli	Streptococcaceae
Laribacter hongkongensis	0	0	0	0	0	0	0	1	0	0	1	0	0	0	0	0	0	0	0	0	1	2	0	0	5	Betaproteobacteria	Chromobacteriaceae
Latilactobacillus	0	0	0	0	0	0	0	1	0	1	0	0	0	1	2	0	0	0	0	0	0	0	0	0	5	Bacilli	Lactobacillaceae
Legionella waltersii	0	0	1	0	0	0	0	0	0	1	2	0	0	1	0	0	0	0	0	0	0	0	0	0	5	Gammaproteobacteria	Legionellaceae
Leptospira kmetyi	0	0	0	0	0	0	0	0	0	0	0	0	0	1	2	0	0	0	0	0	0	0	1	1	5	Spirochaetia	Leptospiraceae
Leuconostoc kimchii IMSNU 11154	0	0	0	0	0	1	0	1	1	0	0	0	0	0	1	0	0	0	0	0	1	0	0	0	5	Bacilli	Lactobacillaceae
Listeria ivanovii subsp. londoniensis	0	0	0	0	0	0	0	0	0	0	0	0	0	1	1	1	0	0	0	1	1	0	0	0	5	Bacilli	Listeriaceae
Longibaculum sp. KGMB06250	0	0	0	0	0	3	0	0	0	0	0	0	0	0	1	0	0	1	0	0	0	0	0	0	5	Erysipelotrichia	Erysipelotrichaceae
Luteolibacter luteus	0	0	0	0	0	0	0	0	0	0	1	0	0	0	0	2	0	0	0	0	0	0	1	1	5	Verrucomicrobiae	Verrucomicrobiaceae
Lysinibacillus fusiformis	0	0	0	0	0	0	0	0	0	0	0	0	0	0	3	0	0	0	0	0	1	1	0	0	5	Bacilli	Bacillaceae
Marinilabiliales	0	1	1	0	0	1	0	0	0	0	1	0	0	0	1	0	0	0	0	0	0	0	0	0	5	Bacteroidia
Marinobacter fonticola	0	1	0	0	0	0	0	0	0	0	1	0	0	0	1	0	0	0	0	0	1	0	1	0	5	Gammaproteobacteria	Marinobacteraceae
Marinomonas mediterranea MMB-1	0	2	1	0	0	0	0	0	0	0	1	0	0	0	0	1	0	0	0	0	0	0	0	0	5	Gammaproteobacteria	Oceanospirillaceae
Massilia albidiflava	0	0	0	0	0	0	0	0	0	0	0	0	0	0	1	0	0	0	0	0	0	1	2	1	5	Betaproteobacteria	Oxalobacteraceae
Mesoplasma	0	1	0	0	0	0	0	1	1	0	0	0	0	0	0	2	0	0	0	0	0	0	0	0	5	Mollicutes	Entomoplasmataceae
Methylocaldum marinum	0	0	0	0	0	1	0	0	0	0	0	1	0	0	1	0	0	0	0	0	0	0	1	1	5	Gammaproteobacteria	Methylococcaceae
Microbacterium oleivorans	0	0	0	0	1	0	0	0	0	0	0	3	0	0	0	0	0	0	0	0	0	0	1	0	5	Actinomycetia	Microbacteriaceae
Microbacterium sp. HY82	0	0	0	0	0	0	0	0	0	0	0	0	0	0	0	5	0	0	0	0	0	0	0	0	5	Actinomycetia	Microbacteriaceae
Microbulbifer sp. GL-2	0	0	0	0	0	3	0	0	0	0	1	0	0	0	0	0	0	0	0	0	0	0	1	0	5	Gammaproteobacteria	Microbulbiferaceae
Minicystis rosea	0	0	0	0	0	0	0	1	0	0	2	0	0	0	0	0	0	1	0	0	0	0	1	0	5	Deltaproteobacteria
Mucilaginibacter sp. 14171R-50	0	0	0	0	0	1	0	0	0	0	0	1	0	0	0	0	0	0	0	0	2	0	1	0	5	Sphingobacteriia	Sphingobacteriaceae
Mycobacterium avium	0	1	0	0	0	0	0	1	0	0	0	0	0	1	1	1	0	0	0	0	0	0	0	0	5	Actinomycetia	Mycobacteriaceae
Mycoplasma arginini	0	0	0	0	0	0	0	0	0	0	0	1	0	0	1	0	0	0	1	0	2	0	0	0	5	Mollicutes	Mycoplasmataceae
Mycoplasma pullorum	0	0	0	0	0	0	0	0	0	0	0	0	0	0	3	0	0	0	0	1	1	0	0	0	5	Mollicutes	Mycoplasmataceae
Mycoplasma sp. 1654_15	0	0	0	0	0	1	0	1	0	0	0	0	0	0	2	0	0	0	0	1	0	0	0	0	5	Mollicutes	Mycoplasmataceae
Mycoplasma sp. Phocoena C-264-GEN	0	0	0	0	0	1	0	1	1	0	0	0	0	0	0	1	0	0	1	0	0	0	0	0	5	Mollicutes	Mycoplasmataceae
Myxococcus stipitatus DSM 14675	0	1	0	0	0	0	0	0	0	0	3	0	0	0	0	0	0	0	0	0	0	1	0	0	5	Deltaproteobacteria	Myxococcaceae
Neisseria dentiae	0	0	0	0	0	0	0	1	0	1	0	0	0	0	1	0	0	0	1	0	0	1	0	0	5	Betaproteobacteria	Neisseriaceae
Neisseria gonorrhoeae MS11	0	0	0	0	0	0	0	0	0	0	1	1	0	0	3	0	0	0	0	0	0	0	0	0	5	Betaproteobacteria	Neisseriaceae
Neisseriales	0	0	0	0	0	0	3	0	0	0	0	0	0	0	1	0	0	0	0	0	1	0	0	0	5	Betaproteobacteria
Niabella soli DSM 19437	0	1	0	0	0	1	0	0	0	0	1	0	0	1	0	1	0	0	0	0	0	0	0	0	5	Chitinophagia	Chitinophagaceae
Nitrosomonas eutropha C91	0	1	0	0	0	1	0	0	0	0	1	0	0	0	0	1	0	0	0	0	0	0	1	0	5	Betaproteobacteria	Nitrosomonadaceae
Orbus sp. IPMB12	0	0	0	0	0	1	0	0	0	1	0	0	0	0	0	1	0	0	0	1	0	0	1	0	5	Gammaproteobacteria	Orbaceae
Orientia tsutsugamushi	0	0	0	0	0	0	0	0	0	0	0	1	0	0	0	1	0	0	0	0	2	0	1	0	5	Alphaproteobacteria	Rickettsiaceae
Paenibacillus beijingensis	0	0	0	0	0	0	0	0	0	1	0	0	0	0	2	0	1	0	0	0	0	0	0	1	5	Bacilli	Paenibacillaceae
Paenibacillus guangzhouensis	0	0	0	0	0	0	0	0	0	0	3	0	0	0	2	0	0	0	0	0	0	0	0	0	5	Bacilli	Paenibacillaceae
Paenibacillus ihbetae	0	0	0	0	0	0	0	0	0	0	2	1	1	1	0	0	0	0	0	0	0	0	0	0	5	Bacilli	Paenibacillaceae
Paenibacillus larvae subsp. larvae	0	0	0	0	0	0	0	0	0	1	1	1	0	0	1	1	0	0	0	0	0	0	0	0	5	Bacilli	Paenibacillaceae
Paenibacillus odorifer	0	0	0	0	0	0	0	0	0	1	0	1	0	0	3	0	0	0	0	0	0	0	0	0	5	Bacilli	Paenibacillaceae
Paenibacillus polymyxa SC2	0	0	0	0	0	0	0	0	0	0	0	1	0	0	0	0	0	0	2	0	2	0	0	0	5	Bacilli	Paenibacillaceae
Paenibacillus sp. B01	0	0	0	0	0	0	0	0	0	0	0	1	0	0	0	1	0	0	0	0	1	1	0	1	5	Bacilli	Paenibacillaceae
Paenibacillus sp. FSL P4-0081	0	0	0	0	0	0	0	0	0	0	0	2	0	0	0	0	0	0	0	0	1	0	1	1	5	Bacilli	Paenibacillaceae
Paenibacillus yonginensis	0	0	0	0	0	0	1	0	0	0	1	0	0	1	1	0	0	0	0	0	1	0	0	0	5	Bacilli	Paenibacillaceae
Paludibaculum fermentans	0	0	0	0	0	0	0	0	0	0	0	0	0	1	1	0	0	0	0	0	0	2	1	0	5	Acidobacteriia	Bryobacteraceae
Paludisphaera borealis	0	0	0	0	0	1	0	0	0	1	0	0	0	0	0	1	0	0	0	0	1	1	0	0	5	Planctomycetia	Isosphaeraceae
Pandoraea pnomenusa	0	0	0	0	0	0	0	1	0	0	1	1	0	0	2	0	0	0	0	0	0	0	0	0	5	Betaproteobacteria	Burkholderiaceae
Pantoea sp. 201603H	0	0	1	0	0	0	0	0	0	0	1	1	0	0	0	0	0	0	0	1	0	1	0	0	5	Gammaproteobacteria	Erwiniaceae
Paraburkholderia atlantica	0	0	0	0	0	0	0	0	0	1	1	1	0	0	1	0	0	0	0	0	0	0	1	0	5	Betaproteobacteria	Burkholderiaceae
Paraburkholderia xenovorans LB400	0	1	0	0	0	0	0	0	0	1	0	0	0	1	0	0	0	0	0	0	0	2	0	0	5	Betaproteobacteria	Burkholderiaceae
Paraglaciecola psychrophila 170	0	0	0	0	0	0	0	0	1	0	0	2	0	0	1	0	0	0	1	0	0	0	0	0	5	Gammaproteobacteria	Alteromonadaceae
Parashewanella tropica	0	2	1	0	0	0	0	0	0	0	0	0	0	0	1	0	0	0	0	0	0	0	1	0	5	Gammaproteobacteria	Shewanellaceae
Pasteurella multocida subsp. multocida OH4807	0	0	1	0	0	0	0	0	0	0	0	1	0	0	1	1	0	0	0	1	0	0	0	0	5	Gammaproteobacteria	Pasteurellaceae
Pectobacterium polaris	0	0	0	0	0	0	1	0	0	1	1	1	0	1	0	0	0	0	0	0	0	0	0	0	5	Gammaproteobacteria	Pectobacteriaceae
Peptoniphilaceae	0	0	0	0	0	0	0	0	0	0	0	0	0	0	2	1	0	0	0	1	0	0	1	0	5	Tissierellia	Peptoniphilaceae
Peribacillus psychrosaccharolyticus	0	0	0	0	0	0	0	0	0	0	0	0	0	0	2	1	0	0	1	0	0	1	0	0	5	Bacilli	Bacillaceae
Photobacterium profundum SS9	0	0	1	0	0	0	0	0	2	0	0	0	0	1	0	0	0	0	1	0	0	0	0	0	5	Gammaproteobacteria	Vibrionaceae
Pichia kudriavzevii	0	0	0	0	0	1	0	0	0	0	0	1	0	0	0	1	0	0	1	0	0	0	0	1	5	Saccharomycetes	Pichiaceae
Planococcus faecalis	0	0	0	0	0	0	0	0	0	0	0	0	0	0	2	1	0	0	0	0	2	0	0	0	5	Bacilli	Planococcaceae
Pluralibacter gergoviae	0	0	0	0	0	0	0	0	0	0	1	3	0	0	1	0	0	0	0	0	0	0	0	0	5	Gammaproteobacteria	Enterobacteriaceae
Pontibacter sp. BT214	0	1	3	0	0	0	1	0	0	0	0	0	0	0	0	0	0	0	0	0	0	0	0	0	5	Cytophagia	Hymenobacteraceae
Pontibacter sp. BT326	0	0	1	0	0	3	1	0	0	0	0	0	0	0	0	0	0	0	0	0	0	0	0	0	5	Cytophagia	Hymenobacteraceae
Pseudolysobacter antarcticus	0	0	0	0	0	0	0	0	0	0	5	0	0	0	0	0	0	0	0	0	0	0	0	0	5	Gammaproteobacteria	Xanthomonadaceae
Pseudomonas chlororaphis	0	1	0	0	0	0	0	0	0	0	0	0	0	0	0	2	0	0	0	1	0	1	0	0	5	Gammaproteobacteria	Pseudomonadaceae
Pseudomonas marincola	0	2	0	0	0	0	0	0	0	0	0	1	0	0	1	1	0	0	0	0	0	0	0	0	5	Gammaproteobacteria	Pseudomonadaceae
Pseudomonas stutzeri	0	0	0	0	0	0	0	0	0	0	2	1	0	2	0	0	0	0	0	0	0	0	0	0	5	Gammaproteobacteria	Pseudomonadaceae
Rahnella	0	0	0	0	0	0	1	0	1	0	0	1	0	0	2	0	0	0	0	0	0	0	0	0	5	Gammaproteobacteria	Yersiniaceae
Ralstonia	0	0	0	0	0	0	1	0	0	1	1	0	0	0	0	0	0	0	0	0	0	0	1	1	5	Betaproteobacteria	Burkholderiaceae
Rathayibacter festucae DSM 15932	0	0	0	0	0	0	0	0	0	0	0	0	0	0	4	0	0	0	0	0	1	0	0	0	5	Actinomycetia	Microbacteriaceae
Rhizobium etli	0	0	0	0	0	0	0	0	0	0	1	0	0	0	0	0	0	2	0	0	0	1	0	1	5	Alphaproteobacteria	Rhizobiaceae
Rhizobium pseudoryzae	0	0	0	0	0	0	0	0	0	0	0	2	0	1	1	0	0	0	0	0	1	0	0	0	5	Alphaproteobacteria	Rhizobiaceae
Rhodobacteraceae	0	0	0	0	0	0	0	0	0	0	0	2	0	1	0	0	0	0	0	1	0	1	0	0	5	Alphaproteobacteria	Rhodobacteraceae
Rhodococcus rhodochrous	0	0	0	0	0	1	0	0	0	0	1	0	0	0	0	1	0	0	0	0	1	1	0	0	5	Actinomycetia	Nocardiaceae
[truncated: 3,763 more rows]

## Sheet: ctr.disease
organism	run.I.barcode06	run.II.barcode07	run.III.barcode09	total	Class	Family
Neisseria subflava	335	706	3986	5027	Betaproteobacteria	Neisseriaceae
Neisseria mucosa	78	330	4248	4656	Betaproteobacteria	Neisseriaceae
Gemella haemolysans	22	470	2608	3100	Bacilli
Prevotella melaninogenica	2010	129	745	2884	Bacteroidia	Prevotellaceae
Prevotella oris	112	1121	61	1294	Bacteroidia	Prevotellaceae
Haemophilus parainfluenzae	324	221	674	1219	Gammaproteobacteria	Pasteurellaceae
Neisseria flavescens	79	221	861	1161	Betaproteobacteria	Neisseriaceae
Prevotella intermedia	598	374	101	1073	Bacteroidia	Prevotellaceae
Prevotella sp. oral taxon 299 str. F0039	39	875	63	977	Bacteroidia	Prevotellaceae
Rothia mucilaginosa	22	734	88	844	Actinomycetia	Micrococcaceae
Streptococcus mitis	20	464	334	818	Bacilli	Streptococcaceae
Fusobacterium nucleatum subsp. animalis	16	776	4	796	Fusobacteriia	Fusobacteriaceae
Streptococcus sp. oral taxon 061	0	637	76	713	Bacilli	Streptococcaceae
Veillonella parvula	60	415	135	610	Negativicutes	Veillonellaceae
Streptococcus oralis	16	531	20	567	Bacilli	Streptococcaceae
Streptococcus sp. LPB0220	73	386	96	555	Bacilli	Streptococcaceae
Prevotella jejuni	417	66	56	539	Bacteroidia	Prevotellaceae
Fusobacterium nucleatum subsp. animalis 4_8	10	466	2	478	Fusobacteriia	Fusobacteriaceae
Neisseria sicca	0	3	466	469	Betaproteobacteria	Neisseriaceae
Capnocytophaga sp. oral taxon 902	0	361	25	386	Flavobacteriia	Flavobacteriaceae
Leptotrichia trevisanii	2	363	16	381	Fusobacteriia	Leptotrichiaceae
Treponema denticola ATCC 35405	16	347	3	366	Spirochaetia	Treponemataceae
Streptococcus australis	12	61	280	353	Bacilli	Streptococcaceae
Rothia mucilaginosa DY-18	9	306	34	349	Actinomycetia	Micrococcaceae
Capnocytophaga sp. FDAARGOS_737	9	1	331	341	Flavobacteriia	Flavobacteriaceae
Lactobacillus paragasseri	0	334	1	335	Bacilli	Lactobacillaceae
Capnocytophaga leadbetteri	8	0	295	303	Flavobacteriia	Flavobacteriaceae
Streptococcus viridans	6	35	260	301	Bacilli	Streptococcaceae
Fusobacterium nucleatum subsp. animalis 7_1	5	277	2	284	Fusobacteriia	Fusobacteriaceae
Streptococcus sp. A12	5	12	260	277	Bacilli	Streptococcaceae
Veillonella atypica	215	3	40	258	Negativicutes	Veillonellaceae
Neisseria meningitidis	19	46	186	251	Betaproteobacteria	Neisseriaceae
Streptococcus sp. oral taxon 431	34	161	19	214	Bacilli	Streptococcaceae
Neisseria	16	22	173	211	Betaproteobacteria	Neisseriaceae
Streptococcus parasanguinis ATCC 15912	40	106	54	200	Bacilli	Streptococcaceae
Haemophilus parainfluenzae T3T1	157	11	30	198	Gammaproteobacteria	Pasteurellaceae
Streptococcus	24	88	70	182	Bacilli	Streptococcaceae
Filifactor alocis ATCC 35896	8	169	4	181	Clostridia	Peptostreptococcaceae
Capnocytophaga sp. oral taxon 323	23	133	21	177	Flavobacteriia	Flavobacteriaceae
Neisseria cinerea	9	19	132	160	Betaproteobacteria	Neisseriaceae
Capnocytophaga ochracea DSM 7271	30	105	21	156	Flavobacteriia	Flavobacteriaceae
Prevotella enoeca	109	43	3	155	Bacteroidia	Prevotellaceae
Porphyromonas gingivalis	21	121	12	154	Bacteroidia	Porphyromonadaceae
Leptotrichia wadei	65	70	18	153	Fusobacteriia	Leptotrichiaceae
Streptococcus oralis subsp. tigurinus	6	138	3	147	Bacilli	Streptococcaceae
Neisseria elongata	33	8	105	146	Betaproteobacteria	Neisseriaceae
Streptococcus parasanguinis FW213	32	71	43	146	Bacilli	Streptococcaceae
Fusobacterium pseudoperiodonticum	46	10	84	140	Fusobacteriia	Fusobacteriaceae
Prevotella denticola F0289	32	90	18	140	Bacteroidia	Prevotellaceae
Veillonella nakazawae	0	6	134	140	Negativicutes	Veillonellaceae
Campylobacter gracilis	27	98	13	138	Epsilonproteobacteria	Campylobacteraceae
Veillonella dispar	80	6	52	138	Negativicutes	Veillonellaceae
Tannerella sp. oral taxon HOT-286	7	103	15	125	Bacteroidia	Tannerellaceae
Streptococcus gordonii	69	27	23	119	Bacilli	Streptococcaceae
Aggregatibacter segnis ATCC 33393	66	1	51	118	Gammaproteobacteria	Pasteurellaceae
Capnocytophaga sp. oral taxon 864	23	83	11	117	Flavobacteriia	Flavobacteriaceae
Prevotella denticola	39	50	27	116	Bacteroidia	Prevotellaceae
Gemella morbillorum	4	20	86	110	Bacilli
Prevotella	38	50	21	109	Bacteroidia	Prevotellaceae
Streptococcus gwangjuense	7	75	24	106	Bacilli	Streptococcaceae
Treponema socranskii subsp. buccale	0	90	4	94	Spirochaetia	Treponemataceae
Streptococcus milleri	3	86	4	93	Bacilli	Streptococcaceae
Streptococcus pseudopneumoniae IS7493	4	70	18	92	Bacilli	Streptococcaceae
Streptococcus constellatus	0	82	8	90	Bacilli	Streptococcaceae
Prevotella fusca JCM 17724	41	34	12	87	Bacteroidia	Prevotellaceae
Capnocytophaga gingivalis	77	1	7	85	Flavobacteriia	Flavobacteriaceae
Bacteroidales	24	32	27	83	Bacteroidia
Streptococcus sp. 1643	3	74	6	83	Bacilli	Streptococcaceae
Streptococcus salivarius	19	39	21	79	Bacilli	Streptococcaceae
Leptotrichia hofstadii	2	61	15	78	Fusobacteriia	Leptotrichiaceae
Prevotella intermedia ATCC 25611 = DSM 20706	42	28	4	74	Bacteroidia	Prevotellaceae
Leptotrichia hongkongensis	1	21	50	72	Fusobacteriia	Leptotrichiaceae
Streptococcus oralis Uo5	7	62	1	70	Bacilli	Streptococcaceae
Streptococcus pneumoniae	4	44	20	68	Bacilli	Streptococcaceae
Haemophilus haemolyticus	32	4	29	65	Gammaproteobacteria	Pasteurellaceae
Capnocytophaga sputigena	9	32	23	64	Flavobacteriia	Flavobacteriaceae
Prevotella dentalis DSM 3688	15	36	13	64	Bacteroidia	Prevotellaceae
Selenomonas sputigena ATCC 35185	5	51	7	63	Negativicutes	Selenomonadaceae
Capnocytophaga endodontalis	25	19	16	60	Flavobacteriia	Flavobacteriaceae
Streptococcus sp. I-P16	7	21	32	60	Bacilli	Streptococcaceae
Streptococcus anginosus	2	53	4	59	Bacilli	Streptococcaceae
Campylobacter concisus	36	0	22	58	Epsilonproteobacteria	Campylobacteraceae
Streptococcus mitis B6	5	34	18	57	Bacilli	Streptococcaceae
Streptococcus sp. 116-D4	7	33	17	57	Bacilli	Streptococcaceae
Lactobacillus gasseri ATCC 33323 = JCM 1131	0	56	0	56	Bacilli	Lactobacillaceae
Neisseria elongata subsp. glycolytica	13	4	38	55	Betaproteobacteria	Neisseriaceae
Aggregatibacter aphrophilus	20	4	30	54	Gammaproteobacteria	Pasteurellaceae
Capnocytophaga sp. oral taxon 878	3	2	49	54	Flavobacteriia	Flavobacteriaceae
Leptotrichia buccalis C-1013-b	4	48	2	54	Fusobacteriia	Leptotrichiaceae
Neisseria lactamica	13	10	31	54	Betaproteobacteria	Neisseriaceae
Streptococcus sp. I-G2	3	9	42	54	Bacilli	Streptococcaceae
Parvimonas micra	15	34	1	50	Tissierellia	Peptoniphilaceae
Corynebacterium matruchotii	47	0	2	49	Actinomycetia	Corynebacteriaceae
Streptococcus koreensis	5	13	31	49	Bacilli	Streptococcaceae
Streptococcus sanguinis	12	15	22	49	Bacilli	Streptococcaceae
Gemella sanguinis	12	12	23	47	Bacilli
Streptococcus oralis ATCC 35037	7	36	4	47	Bacilli	Streptococcaceae
Streptococcus sp. NPS 308	8	39	0	47	Bacilli	Streptococcaceae
Aggregatibacter segnis	0	0	44	44	Gammaproteobacteria	Pasteurellaceae
Streptococcus cristatus ATCC 51100	9	9	26	44	Bacilli	Streptococcaceae
Bifidobacterium dentium	0	42	0	42	Actinomycetia	Bifidobacteriaceae
Rothia dentocariosa	35	2	5	42	Actinomycetia	Micrococcaceae
Fusobacterium nucleatum subsp. polymorphum	15	22	2	39	Fusobacteriia	Fusobacteriaceae
Tannerella forsythia 92A2	25	6	8	39	Bacteroidia	Tannerellaceae
Limosilactobacillus fermentum	0	37	1	38	Bacilli	Lactobacillaceae
Campylobacter showae	34	3	0	37	Epsilonproteobacteria	Campylobacteraceae
Neisseria polysaccharea	2	5	29	36	Betaproteobacteria	Neisseriaceae
Capnocytophaga	4	13	18	35	Flavobacteriia	Flavobacteriaceae
Lactobacillus vaginalis	0	35	0	35	Bacilli	Lactobacillaceae
Campylobacter curvus	2	32	0	34	Epsilonproteobacteria	Campylobacteraceae
Fusobacterium nucleatum	3	29	2	34	Fusobacteriia	Fusobacteriaceae
Fusobacterium nucleatum subsp. vincentii ChDC F8	1	31	2	34	Fusobacteriia	Fusobacteriaceae
Mycoplasma salivarium	1	31	2	34	Mollicutes	Mycoplasmataceae
Leptotrichia sp. oral taxon 212	15	4	14	33	Fusobacteriia	Leptotrichiaceae
Neisseria gonorrhoeae	2	4	27	33	Betaproteobacteria	Neisseriaceae
Treponema putidum	8	24	1	33	Spirochaetia	Treponemataceae
Veillonella rodentium	23	2	7	32	Negativicutes	Veillonellaceae
Ligilactobacillus salivarius	0	31	0	31	Bacilli	Lactobacillaceae
Streptococcus vestibularis	1	21	9	31	Bacilli	Streptococcaceae
Stenotrophomonas sp. CW117	0	0	30	30	Gammaproteobacteria	Xanthomonadaceae
Fusobacterium nucleatum subsp. nucleatum	14	14	0	28	Fusobacteriia	Fusobacteriaceae
Eikenella corrodens	6	0	21	27	Betaproteobacteria	Neisseriaceae
Lacticaseibacillus rhamnosus	0	27	0	27	Bacilli	Lactobacillaceae
Streptococcus oralis subsp. dentisani	1	25	1	27	Bacilli	Streptococcaceae
Tannerella forsythia KS16	16	9	2	27	Bacteroidia	Tannerellaceae
Streptococcus parasanguinis	10	6	10	26	Bacilli	Streptococcaceae
Fusobacterium periodonticum	5	2	18	25	Fusobacteriia	Fusobacteriaceae
Haemophilus influenzae	15	4	6	25	Gammaproteobacteria	Pasteurellaceae
Neisseria lactamica 020-06	2	1	22	25	Betaproteobacteria	Neisseriaceae
Rothia dentocariosa ATCC 17931	24	1	0	25	Actinomycetia	Micrococcaceae
unclassified Streptococcus	5	11	9	25	Bacilli	Streptococcaceae
Atopobium parvulum DSM 20469	9	11	4	24	Coriobacteriia	Atopobiaceae
Fusobacterium nucleatum subsp. vincentii	4	17	3	24	Fusobacteriia	Fusobacteriaceae
Haemophilus sp. oral taxon 036	14	0	10	24	Gammaproteobacteria	Pasteurellaceae
Lactobacillus crispatus	0	23	1	24	Bacilli	Lactobacillaceae
Selenomonas sp. oral taxon 920	5	16	3	24	Negativicutes	Selenomonadaceae
Tannerella forsythia 3313	16	3	5	24	Bacteroidia	Tannerellaceae
Lactobacillus salivarius UCC118	0	23	0	23	Bacilli	Lactobacillaceae
Treponema sp. OMZ 804	12	11	0	23	Spirochaetia	Treponemataceae
Fusobacterium	5	12	5	22	Fusobacteriia	Fusobacteriaceae
Kingella denitrificans	0	4	18	22	Betaproteobacteria	Neisseriaceae
Streptococcus agalactiae	1	20	1	22	Bacilli	Streptococcaceae
Fusobacterium nucleatum subsp. nucleatum ATCC 23726	11	10	0	21	Fusobacteriia	Fusobacteriaceae
Lachnoanaerobaculum umeaense	5	11	5	21	Clostridia	Lachnospiraceae
Mogibacterium diversum	1	19	1	21	Clostridia	Eubacteriales Family XIII. Incertae Sedis
Proteobacteria	0	9	12	21	Proteobacteria
Haemophilus pittmaniae	15	2	3	20	Gammaproteobacteria	Pasteurellaceae
Lactobacillus	0	20	0	20	Bacilli	Lactobacillaceae
Leptotrichia shahii	2	13	5	20	Fusobacteriia	Leptotrichiaceae
Streptococcus constellatus subsp. pharyngis	0	20	0	20	Bacilli	Streptococcaceae
Tannerella forsythia	13	4	3	20	Bacteroidia	Tannerellaceae
Leptotrichia sp. oral taxon 847	0	18	2	20	Fusobacteriia	Leptotrichiaceae
Leptotrichia	4	14	1	19	Fusobacteriia	Leptotrichiaceae
Terrabacteria group	1	8	10	19	Terrabacteria
Fusobacterium nucleatum subsp. vincentii 3_1_27	4	11	3	18	Fusobacteriia	Fusobacteriaceae
Bacteroides fragilis	7	8	2	17	Bacteroidia	Bacteroidaceae
Campylobacter concisus 13826	15	0	2	17	Epsilonproteobacteria	Campylobacteraceae
Streptococcus cristatus	3	11	3	17	Bacilli	Streptococcaceae
Firmicutes	3	11	3	17	Firmicutes
Bacilli	1	7	8	16	Bacilli
Bacteroides heparinolyticus	5	11	0	16	Bacteroidia	Bacteroidaceae
Dialister pneumosintes	0	16	0	16	Negativicutes	Veillonellaceae
Neisseria meningitidis alpha14	2	1	13	16	Betaproteobacteria	Neisseriaceae
Selenomonas sp. oral taxon 478	9	7	0	16	Negativicutes	Selenomonadaceae
Porphyromonas asaccharolytica DSM 20707	3	1	11	15	Bacteroidia	Porphyromonadaceae
Schaalia odontolytica	12	3	0	15	Actinomycetia	Actinomycetaceae
Treponema sp. OMZ 838	12	2	1	15	Spirochaetia	Treponemataceae
Bacteroidetes	4	7	4	15	Bacteroidia
Fusobacterium canifelinum	0	14	0	14	Fusobacteriia	Fusobacteriaceae
Aggregatibacter aphrophilus NJ8700	5	2	6	13	Gammaproteobacteria	Pasteurellaceae
Enterococcus faecium	0	2	11	13	Bacilli	Enterococcaceae
Neisseriaceae	0	0	13	13	Betaproteobacteria	Neisseriaceae
Streptococcus equinus	2	3	8	13	Bacilli	Streptococcaceae
Streptococcus thermophilus	1	9	3	13	Bacilli	Streptococcaceae
Bacteroides ovatus	5	6	1	12	Bacteroidia	Bacteroidaceae
Bacteroides zoogleoformans	5	5	2	12	Bacteroidia	Bacteroidaceae
Leptotrichia sp. oral taxon 498	4	5	3	12	Fusobacteriia	Leptotrichiaceae
Neisseria sp. KEM232	8	0	4	12	Betaproteobacteria	Neisseriaceae
Rothia aeria	3	3	6	12	Actinomycetia	Micrococcaceae
Streptococcus intermedius	2	10	0	12	Bacilli	Streptococcaceae
Bacteroides	2	7	2	11	Bacteroidia	Bacteroidaceae
Capnocytophaga haemolytica	3	4	4	11	Flavobacteriia	Flavobacteriaceae
Fusobacterium hwasookii	0	11	0	11	Fusobacteriia	Fusobacteriaceae
Lactobacillus salivarius str. Ren	0	11	0	11	Bacilli	Lactobacillaceae
Porphyromonas crevioricanis	3	2	6	11	Bacteroidia	Porphyromonadaceae
Scardovia inopinata JCM 12537	0	11	0	11	Actinomycetia	Bifidobacteriaceae
Selenomonas sp. oral taxon 136	5	4	2	11	Negativicutes	Selenomonadaceae
Streptococcus suis	4	6	1	11	Bacilli	Streptococcaceae
Actinobacteria	0	10	1	11	Actinobacteria
Desulfomicrobium orale DSM 12838	8	1	1	10	Deltaproteobacteria	Desulfomicrobiaceae
Lachnospiraceae bacterium oral taxon 500	10	0	0	10	Clostridia	Lachnospiraceae
Porphyromonas gingivalis AJW4	0	10	0	10	Bacteroidia	Porphyromonadaceae
Prevotella ruminicola 23	3	3	4	10	Bacteroidia	Prevotellaceae
Streptococcus periodonticum	0	10	0	10	Bacilli	Streptococcaceae
Veillonella	1	0	9	10	Negativicutes	Veillonellaceae
Abiotrophia defectiva	0	1	8	9	Bacilli	Aerococcaceae
Klebsiella pneumoniae	1	8	0	9	Gammaproteobacteria	Enterobacteriaceae
Lactobacillus gasseri	0	9	0	9	Bacilli	Lactobacillaceae
Lactobacillus gasseri DSM 14869	0	9	0	9	Bacilli	Lactobacillaceae
Malassezia restricta	0	4	5	9	Malasseziomycetes	Malasseziaceae
Neisseria meningitidis 8013	1	1	7	9	Betaproteobacteria	Neisseriaceae
Streptococcus intermedius B196	5	3	1	9	Bacilli	Streptococcaceae
Streptococcus salivarius CCHSS3	3	5	1	9	Bacilli	Streptococcaceae
Aggregatibacter aphrophilus ATCC 33389	5	1	2	8	Gammaproteobacteria	Pasteurellaceae
Bacteroides uniformis	3	2	3	8	Bacteroidia	Bacteroidaceae
Dolosigranulum pigrum	0	0	8	8	Bacilli	Carnobacteriaceae
Escherichia coli	1	4	3	8	Gammaproteobacteria	Enterobacteriaceae
Klebsiella quasipneumoniae	0	8	0	8	Gammaproteobacteria	Enterobacteriaceae
Lactobacillales	0	5	3	8	Bacilli
Parabacteroides distasonis	2	2	4	8	Bacteroidia	Tannerellaceae
Parascardovia denticolens DSM 10105 = JCM 12538	0	8	0	8	Actinomycetia	Bifidobacteriaceae
Streptococcus pneumoniae Hungary19A-6	1	7	0	8	Bacilli	Streptococcaceae
Candidatus Saccharibacteria	8	0	0	8	Candidatus
Alistipes communis	2	2	3	7	Bacteroidia	Rikenellaceae
Bacillales	1	2	4	7	Bacilli
Eikenella exigua	2	4	1	7	Betaproteobacteria	Neisseriaceae
Enterobacteriaceae	0	7	0	7	Gammaproteobacteria	Enterobacteriaceae
Neisseria meningitidis 053442	0	0	7	7	Betaproteobacteria	Neisseriaceae
Parabacteroides	1	3	3	7	Bacteroidia	Tannerellaceae
Porphyromonas gingivalis A7A1-28	1	6	0	7	Bacteroidia	Porphyromonadaceae
Proteiniphilum saccharofermentans	3	1	3	7	Bacteroidia	Dysgonomonadaceae
Streptococcus pyogenes	0	5	2	7	Bacilli	Streptococcaceae
Streptococcus salivarius JIM8777	4	2	1	7	Bacilli	Streptococcaceae
Treponema pedis	0	7	0	7	Spirochaetia	Treponemataceae
Aerococcus urinaeequi	0	5	1	6	Bacilli	Aerococcaceae
Alloprevotella sp. E39	3	3	0	6	Bacteroidia	Prevotellaceae
Enterococcus faecalis	0	6	0	6	Bacilli	Enterococcaceae
Gemella	1	0	5	6	Bacilli
Haemophilus	3	0	3	6	Gammaproteobacteria	Pasteurellaceae
Limosilactobacillus reuteri	0	6	0	6	Bacilli	Lactobacillaceae
Moraxella catarrhalis	0	6	0	6	Gammaproteobacteria	Moraxellaceae
Paraprevotella xylaniphila YIT 11841	2	4	0	6	Bacteroidia	Prevotellaceae
Staphylococcus epidermidis	0	1	5	6	Bacilli	Staphylococcaceae
Streptococcus sanguinis SK36	4	1	1	6	Bacilli	Streptococcaceae
Streptococcus sp. FDAARGOS_192	2	2	2	6	Bacilli	Streptococcaceae
Streptococcus sp. KS 6	0	6	0	6	Bacilli	Streptococcaceae
unclassified Gemella	1	2	3	6	Bacilli
Actinomyces pacaensis	4	1	0	5	Actinomycetia	Actinomycetaceae
Alistipes finegoldii DSM 17242	0	1	4	5	Bacteroidia	Rikenellaceae
Campylobacter rectus	0	2	3	5	Epsilonproteobacteria	Campylobacteraceae
Chryseolinea soli	0	2	3	5	Cytophagia	Fulvivirgaceae
Desulfobulbus oralis	2	1	2	5	Deltaproteobacteria	Desulfobulbaceae
Dialister hominis	0	5	0	5	Negativicutes	Veillonellaceae
Enterococcus wangshanyuanii	1	3	1	5	Bacilli	Enterococcaceae
Fusobacterium hwasookii ChDC F300	4	1	0	5	Fusobacteriia	Fusobacteriaceae
Human gammaherpesvirus 4	5	0	0	5	Herviviricetes	Herpesviridae
Lactobacillaceae	0	5	0	5	Bacilli	Lactobacillaceae
Lactobacillus fermentum 3872	0	5	0	5	Bacilli	Lactobacillaceae
Lactobacillus paragasseri JV-V03	0	5	0	5	Bacilli	Lactobacillaceae
Lactobacillus sp. JM1	0	5	0	5	Bacilli	Lactobacillaceae
Lautropia mirabilis	5	0	0	5	Betaproteobacteria	Burkholderiaceae
Phocaeicola	0	2	3	5	Bacteroidia	Bacteroidaceae
Streptococcus anginosus subsp. whileyi MAS624	0	3	2	5	Bacilli	Streptococcaceae
Streptococcus equi subsp. zooepidemicus	0	4	1	5	Bacilli	Streptococcaceae
Streptococcus pneumoniae G54	0	4	1	5	Bacilli	Streptococcaceae
Actinobacillus suis	3	0	1	4	Gammaproteobacteria	Pasteurellaceae
Aggregatibacter actinomycetemcomitans	4	0	0	4	Gammaproteobacteria	Pasteurellaceae
Bacteroides caccae	0	3	1	4	Bacteroidia	Bacteroidaceae
Bacteroides sp. HF-5287	0	3	1	4	Bacteroidia	Bacteroidaceae
Barnesiella viscericola DSM 18177	1	0	3	4	Bacteroidia	Barnesiellaceae
Bifidobacterium	0	4	0	4	Actinomycetia	Bifidobacteriaceae
Cardiobacterium hominis	3	0	1	4	Gammaproteobacteria	Cardiobacteriaceae
Chitinophaga pinensis	0	2	2	4	Chitinophagia	Chitinophagaceae
Chryseobacterium indologenes	1	3	0	4	Flavobacteriia	Weeksellaceae
Clostridioides difficile	1	2	1	4	Clostridia	Peptostreptococcaceae
Elizabethkingia	2	1	1	4	Flavobacteriia	Weeksellaceae
Enterococcus hirae	0	3	1	4	Bacilli	Enterococcaceae
Flavobacteriaceae	3	1	0	4	Flavobacteriia	Flavobacteriaceae
Fusobacterium hwasookii ChDC F174	2	2	0	4	Fusobacteriia	Fusobacteriaceae
Fusobacterium hwasookii ChDC F206	3	0	1	4	Fusobacteriia	Fusobacteriaceae
Gammaproteobacteria	2	1	1	4	Gammaproteobacteria
Haemophilus parahaemolyticus	1	0	3	4	Gammaproteobacteria	Pasteurellaceae
Lactobacillus delbrueckii subsp. sunkii	0	4	0	4	Bacilli	Lactobacillaceae
Neisseria meningitidis M01-240355	0	0	4	4	Betaproteobacteria	Neisseriaceae
Neisseria meningitidis M04-240196	1	0	3	4	Betaproteobacteria	Neisseriaceae
Petrimonas mucosa	0	1	3	4	Bacteroidia	Dysgonomonadaceae
Porphyromonas cangingivalis	1	1	2	4	Bacteroidia	Porphyromonadaceae
Roseburia hominis	1	2	1	4	Clostridia	Lachnospiraceae
Schaalia meyeri	2	2	0	4	Actinomycetia	Actinomycetaceae
Simonsiella muelleri ATCC 29453	0	0	4	4	Betaproteobacteria	Neisseriaceae
Staphylococcus	1	1	2	4	Bacilli	Staphylococcaceae
Streptococcus canis	0	3	1	4	Bacilli	Streptococcaceae
Streptococcus chenjunshii	0	2	2	4	Bacilli	Streptococcaceae
Streptococcus gallolyticus	0	0	4	4	Bacilli	Streptococcaceae
Streptococcus mutans	0	4	0	4	Bacilli	Streptococcaceae
Streptococcus pneumoniae SPNA45	1	3	0	4	Bacilli	Streptococcaceae
Actinobaculum sp. 313	0	3	0	3	Actinomycetia	Actinomycetaceae
Alistipes	0	2	1	3	Bacteroidia	Rikenellaceae
Alistipes onderdonkii subsp. vulgaris	0	2	1	3	Bacteroidia	Rikenellaceae
Bacillus cereus group	1	1	1	3	Bacilli	Bacillaceae
Bacteroides cellulosilyticus	1	2	0	3	Bacteroidia	Bacteroidaceae
Bacteroides helcogenes P 36-108	0	0	3	3	Bacteroidia	Bacteroidaceae
Bacteroides sp. CBA7301	1	1	1	3	Bacteroidia	Bacteroidaceae
Burkholderiales	0	0	3	3	Betaproteobacteria
Candidatus Nanosynbacter lyticus	0	3	0	3	Candidatus Saccharimonia	Candidatus Nanosynbacteraceae
Chryseobacterium group	0	2	1	3	Flavobacteriia	Weeksellaceae
Chryseobacterium haifense	1	2	0	3	Flavobacteriia	Weeksellaceae
Clostridiales	1	2	0	3	Clostridia
Clostridium	1	1	1	3	Clostridia	Clostridiaceae
Clostridium botulinum	1	2	0	3	Clostridia	Clostridiaceae
Coprobacter sp. 2CBH44	0	1	2	3	Bacteroidia	Barnesiellaceae
Corynebacteriales	0	2	1	3	Actinomycetia
Cutibacterium acnes	1	0	2	3	Actinomycetia	Propionibacteriaceae
Enterococcus avium	0	1	2	3	Bacilli	Enterococcaceae
Enterococcus cecorum	0	2	1	3	Bacilli	Enterococcaceae
Enterococcus durans	1	2	0	3	Bacilli	Enterococcaceae
Erysipelothrix rhusiopathiae	1	2	0	3	Erysipelotrichia	Erysipelotrichaceae
Faecalibacterium prausnitzii	0	3	0	3	Clostridia	Oscillospiraceae
Fastidiosipila sanguinis	1	2	0	3	Clostridia	Oscillospiraceae
Fusobacterium necrophorum	0	3	0	3	Fusobacteriia	Fusobacteriaceae
Fusobacterium necrophorum subsp. funduliforme	0	3	0	3	Fusobacteriia	Fusobacteriaceae
Fusobacterium nucleatum subsp. nucleatum ChDC F316	1	2	0	3	Fusobacteriia	Fusobacteriaceae
Intestinimonas butyriciproducens	0	2	1	3	Clostridia
Kingella oralis	0	0	3	3	Betaproteobacteria	Neisseriaceae
Klebsiella	0	2	1	3	Gammaproteobacteria	Enterobacteriaceae
Lactobacillus delbrueckii subsp. bulgaricus ND02	0	3	0	3	Bacilli	Lactobacillaceae
Lactobacillus delbrueckii subsp. delbrueckii	0	3	0	3	Bacilli	Lactobacillaceae
Lactobacillus fermentum IFO 3956	0	3	0	3	Bacilli	Lactobacillaceae
Lactobacillus frumenti	1	2	0	3	Bacilli	Lactobacillaceae
Lactobacillus johnsonii	0	2	1	3	Bacilli	Lactobacillaceae
Lactobacillus phage phiadh	0	3	0	3	Caudoviricetes	Siphoviridae
Listeria monocytogenes	0	1	2	3	Bacilli	Listeriaceae
Megasphaera stantonii	0	3	0	3	Negativicutes	Veillonellaceae
Mobiluncus curtisii	0	3	0	3	Actinomycetia	Actinomycetaceae
Neisseria chenwenguii	1	0	2	3	Betaproteobacteria	Neisseriaceae
Neisseria meningitidis alpha710	1	0	2	3	Betaproteobacteria	Neisseriaceae
Neisseria meningitidis M0579	0	0	3	3	Betaproteobacteria	Neisseriaceae
Neisseria meningitidis MC58	0	2	1	3	Betaproteobacteria	Neisseriaceae
Neisseria meningitidis Z2491	0	0	3	3	Betaproteobacteria	Neisseriaceae
Nibribacter sp. BT10	3	0	0	3	Cytophagia	Hymenobacteraceae
Paenibacillus	1	2	0	3	Bacilli	Paenibacillaceae
Pasteurellaceae	2	0	1	3	Gammaproteobacteria	Pasteurellaceae
Phocaeicola dorei	0	1	2	3	Bacteroidia	Bacteroidaceae
Porphyromonas	0	0	3	3	Bacteroidia	Porphyromonadaceae
Porphyromonas gingivalis TDC60	0	3	0	3	Bacteroidia	Porphyromonadaceae
Porphyromonas gingivalis W83	1	2	0	3	Bacteroidia	Porphyromonadaceae
Prevotellaceae	0	2	1	3	Bacteroidia	Prevotellaceae
Pseudomonas	0	2	1	3	Gammaproteobacteria	Pseudomonadaceae
Rhizobium	1	1	1	3	Alphaproteobacteria	Rhizobiaceae
Ruthenibacterium lactatiformans	0	3	0	3	Clostridia	Oscillospiraceae
Schaalia cardiffensis F0333	1	2	0	3	Actinomycetia	Actinomycetaceae
Sneathia amnii	3	0	0	3	Fusobacteriia	Leptotrichiaceae
Sphingobium	1	2	0	3	Alphaproteobacteria	Sphingomonadaceae
Staphylococcus aureus	1	1	1	3	Bacilli	Staphylococcaceae
Staphylococcus hominis	0	2	1	3	Bacilli	Staphylococcaceae
Staphylococcus pseudintermedius	0	1	2	3	Bacilli	Staphylococcaceae
Streptococcaceae	0	2	1	3	Bacilli	Streptococcaceae
Streptococcus anginosus group	0	1	2	3	Bacilli	Streptococcaceae
Streptococcus dysgalactiae subsp. dysgalactiae	0	2	1	3	Bacilli	Streptococcaceae
Streptococcus dysgalactiae subsp. equisimilis	0	3	0	3	Bacilli	Streptococcaceae
Streptococcus halotolerans	0	3	0	3	Bacilli	Streptococcaceae
Streptococcus marmotae	0	1	2	3	Bacilli	Streptococcaceae
Streptococcus phage PH10	0	3	0	3	Caudoviricetes	Siphoviridae
Streptococcus pneumoniae CGSP14	0	2	1	3	Bacilli	Streptococcaceae
Treponema phagedenis	1	2	0	3	Spirochaetia	Treponemataceae
unclassified Bacteroides	0	1	2	3	Bacteroidia	Bacteroidaceae
unclassified Selenomonas	0	2	1	3	Negativicutes	Selenomonadaceae
unclassified Treponema	2	1	0	3	Spirochaetia	Treponemataceae
Vagococcus hydrophili	0	1	2	3	Bacilli	Enterococcaceae
Vagococcus teuberi	0	2	1	3	Bacilli	Enterococcaceae
Vagococcus zengguangii	0	0	3	3	Bacilli	Enterococcaceae
Candidatus Saccharibacteria bacterium FS07P-B	3	0	0	3	Candidatus
Acholeplasma brassicae	0	1	1	2	Mollicutes	Acholeplasmataceae
Achromobacter xylosoxidans	0	1	1	2	Betaproteobacteria	Alcaligenaceae
Acidaminococcus intestini RyC-MR95	1	1	0	2	Negativicutes	Acidaminococcaceae
Actinobacillus succinogenes 130Z	1	1	0	2	Gammaproteobacteria	Pasteurellaceae
Aerococcus viridans	1	0	1	2	Bacilli	Aerococcaceae
Aeromonas veronii	0	1	1	2	Gammaproteobacteria	Aeromonadaceae
Ahniella affigens	0	0	2	2	Gammaproteobacteria	Rhodanobacteraceae
Akkermansia muciniphila	0	1	1	2	Verrucomicrobiae	Akkermansiaceae
Algoriphagus sp. Y33	0	0	2	2	Cytophagia	Cyclobacteriaceae
Alistipes indistinctus	0	2	0	2	Bacteroidia	Rikenellaceae
Alistipes megaguti	0	0	2	2	Bacteroidia	Rikenellaceae
Alphaproteobacteria	0	2	0	2	Alphaproteobacteria
Amniculibacterium sp. G2-70	0	2	0	2	Flavobacteriia	Flavobacteriaceae
Arcobacter butzleri	0	2	0	2	Epsilonproteobacteria	Arcobacteraceae
Arthrobacter alpinus	0	2	0	2	Actinomycetia	Micrococcaceae
Avibacterium paragallinarum	1	1	0	2	Gammaproteobacteria	Pasteurellaceae
Bacillaceae	0	1	1	2	Bacilli	Bacillaceae
Bacillus glycinifermentans	1	0	1	2	Bacilli	Bacillaceae
Bacillus pumilus	0	1	1	2	Bacilli	Bacillaceae
Bacillus sp. 1NLA3E	0	1	1	2	Bacilli	Bacillaceae
Bacillus thuringiensis	0	1	1	2	Bacilli	Bacillaceae
Bacteroides thetaiotaomicron	1	1	0	2	Bacteroidia	Bacteroidaceae
Bifidobacteriaceae	0	2	0	2	Actinomycetia	Bifidobacteriaceae
Bifidobacterium breve	0	2	0	2	Actinomycetia	Bifidobacteriaceae
Bifidobacterium longum	1	1	0	2	Actinomycetia	Bifidobacteriaceae
Bifidobacterium pseudolongum	0	2	0	2	Actinomycetia	Bifidobacteriaceae
Bifidobacterium scardovii JCM 12489 = DSM 13734	1	1	0	2	Actinomycetia	Bifidobacteriaceae
Bifidobacterium subtile	0	2	0	2	Actinomycetia	Bifidobacteriaceae
Bosea sp. Tri-49	0	2	0	2	Alphaproteobacteria	Boseaceae
Brevibacillus sp. SCSIO 07484	0	2	0	2	Bacilli	Paenibacillaceae
Candidatus Azobacteroides pseudotrichonymphae genomovar. CFP2	2	0	0	2	Bacteroidia
Carnobacterium divergens	0	2	0	2	Bacilli	Carnobacteriaceae
Carnobacterium maltaromaticum	0	2	0	2	Bacilli	Carnobacteriaceae
Carnobacterium sp. 17-4	1	1	0	2	Bacilli	Carnobacteriaceae
Cellulomonas sp. PSBB021	0	0	2	2	Actinomycetia	Cellulomonadaceae
Cellulosilyticum lentocellum DSM 5427	1	0	1	2	Clostridia	Lachnospiraceae
Chryseobacterium arthrosphaerae	1	0	1	2	Flavobacteriia	Weeksellaceae
Chryseobacterium shandongense	1	0	1	2	Flavobacteriia	Weeksellaceae
Chryseobacterium sp. NEB161	0	2	0	2	Flavobacteriia	Weeksellaceae
Cloacibacterium normanense	2	0	0	2	Flavobacteriia	Weeksellaceae
Clostridium perfringens	0	2	0	2	Clostridia	Clostridiaceae
Desulfovibrio vulgaris str. 'Miyazaki F'	0	2	0	2	Deltaproteobacteria	Desulfovibrionaceae
Dialister	0	2	0	2	Negativicutes	Veillonellaceae
Duncaniella sp. B8	1	1	0	2	Bacteroidia	Muribaculaceae
Dyadobacter fermentans DSM 18053	1	1	0	2	Cytophagia	Spirosomaceae
Edwardsiella piscicida	0	0	2	2	Gammaproteobacteria	Hafniaceae
Erysipelotrichaceae	0	2	0	2	Erysipelotrichia	Erysipelotrichaceae
Fermentimonas caenicola	2	0	0	2	Bacteroidia	Dysgonomonadaceae
Finegoldia magna	0	1	1	2	Tissierellia	Peptoniphilaceae
Flagellimonas maritima	0	1	1	2	Flavobacteriia	Flavobacteriaceae
Flavisolibacter ginsenosidimutans	0	1	1	2	Chitinophagia	Chitinophagaceae
Fusobacterium necrophorum subsp. necrophorum	0	1	1	2	Fusobacteriia	Fusobacteriaceae
Galbibacter sp. BG1	0	2	0	2	Flavobacteriia	Flavobacteriaceae
Geobacillus genomosp. 3	0	2	0	2	Bacilli	Bacillaceae
Geobacter anodireducens	0	0	2	2	Deltaproteobacteria	Geobacteraceae
Gramella salexigens	0	1	1	2	Flavobacteriia	Flavobacteriaceae
Haemophilus influenzae 10810	1	0	1	2	Gammaproteobacteria	Pasteurellaceae
Haemophilus influenzae biotype aegyptius	1	1	0	2	Gammaproteobacteria	Pasteurellaceae
Human betaherpesvirus 7	0	1	1	2	Herviviricetes	Herpesviridae
Human herpesvirus 4 type 2	2	0	0	2	Herviviricetes	Herpesviridae
Hymenobacter	0	1	1	2	Cytophagia	Hymenobacteraceae
Jeotgalibaca arthritidis	0	1	1	2	Bacilli	Carnobacteriaceae
Jeotgalibaca sp. PTS2502	1	1	0	2	Bacilli	Carnobacteriaceae
Kingella kingae	1	1	0	2	Betaproteobacteria	Neisseriaceae
Klebsiella variicola	0	2	0	2	Gammaproteobacteria	Enterobacteriaceae
Lachnoclostridium sp. YL32	1	0	1	2	Clostridia	Lachnospiraceae
Lactobacillus acetotolerans	0	1	1	2	Bacilli	Lactobacillaceae
Lactobacillus delbrueckii	0	1	1	2	Bacilli	Lactobacillaceae
Lactobacillus delbrueckii subsp. lactis	0	2	0	2	Bacilli	Lactobacillaceae
Lactobacillus hordei	0	2	0	2	Bacilli	Lactobacillaceae
Lactococcus lactis	0	2	0	2	Bacilli	Streptococcaceae
Lentilactobacillus hilgardii	0	2	0	2	Bacilli	Lactobacillaceae
Lysinibacillus sp. 2017	0	2	0	2	Bacilli	Bacillaceae
Macrococcus canis	0	1	1	2	Bacilli	Staphylococcaceae
Mageeibacillus indolicus UPII9-5	1	1	0	2	Clostridia	Oscillospiraceae
Marinilactibacillus sp. 15R	1	1	0	2	Bacilli	Carnobacteriaceae
Massilistercora timonensis	0	2	0	2	Clostridia
Microbacterium sp. ABRD_28	0	1	1	2	Actinomycetia	Microbacteriaceae
Micrococcaceae	1	1	0	2	Actinomycetia	Micrococcaceae
Moraxella osloensis	0	0	2	2	Gammaproteobacteria	Moraxellaceae
Mucilaginibacter rubeus	1	1	0	2	Sphingobacteriia	Sphingobacteriaceae
Muribaculaceae bacterium DSM 108610	2	0	0	2	Bacteroidia	Muribaculaceae
Neisseria animalis	1	0	1	2	Betaproteobacteria	Neisseriaceae
Neisseria bacilliformis	0	0	2	2	Betaproteobacteria	Neisseriaceae
Neisseria gonorrhoeae MS11	0	2	0	2	Betaproteobacteria	Neisseriaceae
Neisseria musculi	0	0	2	2	Betaproteobacteria	Neisseriaceae
Neisseria sp. ZJ785	0	0	2	2	Betaproteobacteria	Neisseriaceae
Neisseria zoodegmatis	1	0	1	2	Betaproteobacteria	Neisseriaceae
Neisseriales	0	0	2	2	Betaproteobacteria
Olsenella uli DSM 7084	0	2	0	2	Coriobacteriia	Atopobiaceae
Ornithobacterium rhinotracheale	0	2	0	2	Flavobacteriia	Weeksellaceae
Pasteurella multocida	1	0	1	2	Gammaproteobacteria	Pasteurellaceae
Peptostreptococcaceae bacterium oral taxon 929	2	0	0	2	Clostridia	Peptostreptococcaceae
Phocaeicola salanitronis DSM 18170	0	2	0	2	Bacteroidia	Bacteroidaceae
Rhizobiales	0	1	1	2	Alphaproteobacteria
Serratia	1	0	1	2	Gammaproteobacteria	Yersiniaceae
Serratia fonticola	0	1	1	2	Gammaproteobacteria	Yersiniaceae
Shewanella loihica PV-4	0	0	2	2	Gammaproteobacteria	Shewanellaceae
Slackia heliotrinireducens	0	2	0	2	Coriobacteriia	Eggerthellaceae
Sphingobacterium hotanense	2	0	0	2	Sphingobacteriia	Sphingobacteriaceae
Sphingobacterium spiritivorum	0	2	0	2	Sphingobacteriia	Sphingobacteriaceae
Sphingomonadales	0	0	2	2	Alphaproteobacteria
Staphylococcus pasteuri	0	1	1	2	Bacilli	Staphylococcaceae
Staphylococcus saccharolyticus	0	1	1	2	Bacilli	Staphylococcaceae
Staphylococcus simulans	1	1	0	2	Bacilli	Staphylococcaceae
Streptococcus anginosus C1051	0	1	1	2	Bacilli	Streptococcaceae
Streptococcus anginosus C238	0	2	0	2	Bacilli	Streptococcaceae
Streptococcus cristatus AS 1.3089	0	0	2	2	Bacilli	Streptococcaceae
Streptococcus intermedius C270	0	2	0	2	Bacilli	Streptococcaceae
Streptococcus merionis	1	1	0	2	Bacilli	Streptococcaceae
Streptococcus pantholopis	0	2	0	2	Bacilli	Streptococcaceae
Streptococcus sobrinus	0	2	0	2	Bacilli	Streptococcaceae
Streptococcus sp. NCTC 11567	0	2	0	2	Bacilli	Streptococcaceae
Streptococcus suis TL13	0	2	0	2	Bacilli	Streptococcaceae
Streptococcus urinalis	0	2	0	2	Bacilli	Streptococcaceae
Streptomyces	1	0	1	2	Actinomycetia	Streptomycetaceae
Tenuifilum thalassicum	0	2	0	2	Bacteroidia	Tenuifilaceae
Thermoanaerobacterium thermosaccharolyticum	0	2	0	2	Clostridia	Thermoanaerobacterales Family III. Incertae Sedis
Treponema	1	0	1	2	Spirochaetia	Treponemataceae
Treponema brennaborense DSM 12168	0	2	0	2	Spirochaetia	Treponemataceae
Treponema pedis str. T A4	1	1	0	2	Spirochaetia	Treponemataceae
unclassified Chitinophaga	1	0	1	2	Chitinophagia	Chitinophagaceae
Urechidicola croceus	1	1	0	2	Flavobacteriia	Flavobacteriaceae
Vagococcus carniphilus	0	2	0	2	Bacilli	Enterococcaceae
Vagococcus coleopterorum	0	1	1	2	Bacilli	Enterococcaceae
Vagococcus sp. CF-49	1	1	0	2	Bacilli	Enterococcaceae
Yersinia pseudotuberculosis complex	1	1	0	2	Gammaproteobacteria	Yersiniaceae
[Clostridium] innocuum	0	1	1	2	Clostridia	Clostridiaceae
[Clostridium] saccharolyticum WM1	0	2	0	2	Clostridia	Clostridiaceae
Leptolyngbya sp. NIES-3755	0	2	0	2	Leptolyngbya	Leptolyngbyaceae
Pseudomonas sp. C27(2019)	0	0	2	2	Gammaproteobacteria	Pseudomonadaceae
unclassified Saccharibacteria	2	0	0	2	Saccharibacteria
Acetobacter aceti NBRC 14818	0	0	1	1	Alphaproteobacteria	Acetobacteraceae
Acetobacter sp. KACC 21233	1	0	0	1	Alphaproteobacteria	Acetobacteraceae
Achromobacter denitrificans	0	1	0	1	Betaproteobacteria	Alcaligenaceae
Acidaminococcus fermentans DSM 20731	0	0	1	1	Negativicutes	Acidaminococcaceae
Acidimicrobium ferrooxidans DSM 10331	0	0	1	1	Acidimicrobiia	Acidimicrobiaceae
Acidisarcina polymorpha	0	0	1	1	Acidobacteriia	Acidobacteriaceae
Acidithiobacillus caldus	0	1	0	1	Acidithiobacillia	Acidithiobacillaceae
Acidobacterium sp. 4Y35	0	1	0	1	Acidobacteriia	Acidobacteriaceae
Acinetobacter bereziniae	0	1	0	1	Gammaproteobacteria	Moraxellaceae
Acinetobacter johnsonii	0	1	0	1	Gammaproteobacteria	Moraxellaceae
Acinetobacter pittii	1	0	0	1	Gammaproteobacteria	Moraxellaceae
Acinetobacter schindleri	1	0	0	1	Gammaproteobacteria	Moraxellaceae
Actinomyces	0	1	0	1	Actinomycetia	Actinomycetaceae
Actinomyces israelii	1	0	0	1	Actinomycetia	Actinomycetaceae
Actinomyces oris	1	0	0	1	Actinomycetia	Actinomycetaceae
Actinomyces sp. Chiba101	0	1	0	1	Actinomycetia	Actinomycetaceae
Actinomyces sp. ZJ750	0	0	1	1	Actinomycetia	Actinomycetaceae
Actinomyces tangfeifanii	0	0	1	1	Actinomycetia	Actinomycetaceae
Actinoplanes friuliensis DSM 7358	0	1	0	1	Actinomycetia	Micromonosporaceae
Actinoplanes missouriensis 431	0	1	0	1	Actinomycetia	Micromonosporaceae
Actinotignum schaalii	0	1	0	1	Actinomycetia	Actinomycetaceae
Adhaeribacter radiodurans	0	1	0	1	Cytophagia	Hymenobacteraceae
Aerococcus sanguinicola	0	1	0	1	Bacilli	Aerococcaceae
Aerococcus urinae	0	1	0	1	Bacilli	Aerococcaceae
Aerococcus urinaehominis	0	0	1	1	Bacilli	Aerococcaceae
Aeromonas hydrophila	0	1	0	1	Gammaproteobacteria	Aeromonadaceae
Aeromonas veronii Hm21	0	0	1	1	Gammaproteobacteria	Aeromonadaceae
Agarilytica rhodophyticola	0	1	0	1	Gammaproteobacteria	Cellvibrionaceae
Agrobacterium sp. RAC06	0	1	0	1	Alphaproteobacteria	Rhizobiaceae
Alistipes dispar	1	0	0	1	Bacteroidia	Rikenellaceae
Alistipes sp. dk3624	0	0	1	1	Bacteroidia	Rikenellaceae
Alkalitalea saponilacus	0	0	1	1	Bacteroidia	Marinilabiliaceae
Aminipila	0	0	1	1	Clostridia	Eubacteriales Family XIII. Incertae Sedis
Aminipila sp. JN-18	0	1	0	1	Clostridia	Eubacteriales Family XIII. Incertae Sedis
Anaerocolumna cellulosilytica	0	1	0	1	Clostridia	Lachnospiraceae
Antarcticibacterium sp. PAMC 28998	1	0	0	1	Flavobacteriia	Flavobacteriaceae
Aquicella lusitana	0	0	1	1	Gammaproteobacteria	Coxiellaceae
Arthrobacter citreus	0	1	0	1	Actinomycetia	Micrococcaceae
Atlantibacter hermannii	1	0	0	1	Gammaproteobacteria	Enterobacteriaceae
Aurantimicrobium minutum	0	1	0	1	Actinomycetia	Microbacteriaceae
Azoarcus sp. DD4	0	0	1	1	Betaproteobacteria	Zoogloeaceae
Azoarcus sp. DN11	0	0	1	1	Betaproteobacteria	Zoogloeaceae
Azospirillum sp. TSH58	0	1	0	1	Alphaproteobacteria	Azospirillaceae
Bacillus altitudinis	0	1	0	1	Bacilli	Bacillaceae
Bacillus amyloliquefaciens	1	0	0	1	Bacilli	Bacillaceae
Bacillus amyloliquefaciens LL3	0	1	0	1	Bacilli	Bacillaceae
Bacillus cereus C1L	0	0	1	1	Bacilli	Bacillaceae
Bacillus ciccensis	0	1	0	1	Bacilli	Bacillaceae
Bacillus cytotoxicus	0	1	0	1	Bacilli	Bacillaceae
Bacillus luti	0	1	0	1	Bacilli	Bacillaceae
Bacillus sp. BS98	0	1	0	1	Bacilli	Bacillaceae
Bacillus sp. THAF10	0	1	0	1	Bacilli	Bacillaceae
Bacillus sp. Y1	0	1	0	1	Bacilli	Bacillaceae
Bacillus subtilis	0	1	0	1	Bacilli	Bacillaceae
Bacillus thuringiensis MC28	0	0	1	1	Bacilli	Bacillaceae
Bacteroides intestinalis	0	1	0	1	Bacteroidia	Bacteroidaceae
Bacteroides vulgatus	1	0	0	1	Bacteroidia	Bacteroidaceae
Bacteroides vulgatus ATCC 8482	0	1	0	1	Bacteroidia	Bacteroidaceae
Bartonella krasnovii	1	0	0	1	Alphaproteobacteria	Bartonellaceae
Basfia	1	0	0	1	Gammaproteobacteria	Pasteurellaceae
Bdellovibrio bacteriovorus	0	1	0	1	Oligoflexia	Bdellovibrionaceae
Bdellovibrio sp. NC01	0	1	0	1	Oligoflexia	Bdellovibrionaceae
Belliella baltica DSM 15883	0	0	1	1	Cytophagia	Cyclobacteriaceae
Bergeyella cardium	0	1	0	1	Flavobacteriia	Weeksellaceae
Bibersteinia trehalosi	1	0	0	1	Gammaproteobacteria	Pasteurellaceae
Bifidobacterium actinocoloniiforme DSM 22766	0	1	0	1	Actinomycetia	Bifidobacteriaceae
Bifidobacterium adolescentis	0	1	0	1	Actinomycetia	Bifidobacteriaceae
Bifidobacterium animalis	0	1	0	1	Actinomycetia	Bifidobacteriaceae
Bifidobacterium animalis subsp. lactis	1	0	0	1	Actinomycetia	Bifidobacteriaceae
Bifidobacterium bifidum	0	1	0	1	Actinomycetia	Bifidobacteriaceae
Bifidobacterium catenulatum	0	1	0	1	Actinomycetia	Bifidobacteriaceae
Bifidobacterium dentium JCM 1195 = DSM 20436	0	1	0	1	Actinomycetia	Bifidobacteriaceae
Bifidobacterium longum subsp. longum	0	1	0	1	Actinomycetia	Bifidobacteriaceae
Blautia hansenii DSM 20583	0	0	1	1	Clostridia	Lachnospiraceae
Blautia producta	0	1	0	1	Clostridia	Lachnospiraceae
Blautia producta ATCC 27340 = DSM 2950	1	0	0	1	Clostridia	Lachnospiraceae
Blautia sp. SC05B48	0	0	1	1	Clostridia	Lachnospiraceae
Blautia sp. YL58	1	0	0	1	Clostridia	Lachnospiraceae
Bordetella hinzii	0	1	0	1	Betaproteobacteria	Alcaligenaceae
Bordetella trematum	0	0	1	1	Betaproteobacteria	Alcaligenaceae
Bosea sp. PAMC 26642	0	1	0	1	Alphaproteobacteria	Boseaceae
Brachybacterium saurashtrense	0	1	0	1	Actinomycetia	Dermabacteraceae
Brachybacterium vulturis	0	0	1	1	Actinomycetia	Dermabacteraceae
Brachyspira hampsonii	0	1	0	1	Spirochaetia	Brachyspiraceae
Brachyspira murdochii DSM 12563	0	0	1	1	Spirochaetia	Brachyspiraceae
Bradymonas sediminis	1	0	0	1	Deltaproteobacteria	Bradymonadaceae
Bradyrhizobium sp. BTAi1	0	1	0	1	Alphaproteobacteria	Nitrobacteraceae
Bradyrhizobium sp. CCBAU 53338	0	1	0	1	Alphaproteobacteria	Nitrobacteraceae
Bremerella volcania	0	1	0	1	Planctomycetia	Pirellulaceae
Brevibacillus brevis	0	0	1	1	Bacilli	Paenibacillaceae
Brevibacillus laterosporus	0	0	1	1	Bacilli	Paenibacillaceae
Brevibacterium	0	1	0	1	Actinomycetia	Brevibacteriaceae
Brevibacterium aurantiacum	0	0	1	1	Actinomycetia	Brevibacteriaceae
Brevibacterium linens	0	0	1	1	Actinomycetia	Brevibacteriaceae
Brevundimonas vancanneytii	1	0	0	1	Alphaproteobacteria	Caulobacteraceae
Brochothrix thermosphacta	0	1	0	1	Bacilli	Listeriaceae
Burkholderia	0	1	0	1	Betaproteobacteria	Burkholderiaceae
Burkholderia cepacia	0	1	0	1	Betaproteobacteria	Burkholderiaceae
Burkholderia glumae	0	1	0	1	Betaproteobacteria	Burkholderiaceae
Burkholderia vietnamiensis	0	0	1	1	Betaproteobacteria	Burkholderiaceae
Burkholderiaceae	0	1	0	1	Betaproteobacteria	Burkholderiaceae
Butyricimonas faecalis	0	1	0	1	Bacteroidia	Odoribacteraceae
Butyrivibrio proteoclasticus B316	0	0	1	1	Clostridia	Lachnospiraceae
Caballeronia sp. SBC2	0	0	1	1	Betaproteobacteria	Burkholderiaceae
Caldicellulosiruptor bescii DSM 6725	1	0	0	1	Clostridia	Thermoanaerobacterales Family III. Incertae Sedis
Caldicellulosiruptor changbaiensis	1	0	0	1	Clostridia	Thermoanaerobacterales Family III. Incertae Sedis
Caldicellulosiruptor obsidiansis OB47	0	1	0	1	Clostridia	Thermoanaerobacterales Family III. Incertae Sedis
Caldimicrobium thiodismutans	0	1	0	1	Thermodesulfobacteria	Thermodesulfobacteriaceae
Caldisericum exile AZM16c01	1	0	0	1	Caldisericia	Caldisericaceae
Campylobacter coli	0	0	1	1	Epsilonproteobacteria	Campylobacteraceae
Campylobacter corcagiensis	0	1	0	1	Epsilonproteobacteria	Campylobacteraceae
Campylobacter jejuni	1	0	0	1	Epsilonproteobacteria	Campylobacteraceae
Campylobacter mucosalis	0	1	0	1	Epsilonproteobacteria	Campylobacteraceae
Campylobacter sp. NCTC 13003	1	0	0	1	Epsilonproteobacteria	Campylobacteraceae
Campylobacter ureolyticus RIGS 9880	1	0	0	1	Epsilonproteobacteria	Campylobacteraceae
Candidatus Blochmannia chromaiodes str. 640	1	0	0	1	Gammaproteobacteria	Enterobacteriaceae
Candidatus Carsonella ruddii HT isolate Thao2000	0	1	0	1	Gammaproteobacteria	Halomonadaceae
Candidatus Koribacter versatilis Ellin345	0	1	0	1	Acidobacteriia	Acidobacteriaceae
Candidatus Methylospira mobilis	0	1	0	1	Gammaproteobacteria	Methylococcaceae
Candidatus Nanopelagicus limnes	0	0	1	1	Actinomycetia	Candidatus Nanopelagicaceae
Candidatus Phycorickettsia trachydisci	0	1	0	1	Alphaproteobacteria	Rickettsiaceae
Candidatus Saccharibacteria oral taxon TM7x	1	0	0	1	Candidatus Saccharimonia	Candidatus Nanosynbacteraceae
Candidatus Syntrophocurvum alkaliphilum	0	1	0	1	Clostridia	Syntrophomonadaceae
Capnocytophaga canimorsus	0	0	1	1	Flavobacteriia	Flavobacteriaceae
Carnobacterium inhibens subsp. gilichinskyi	0	0	1	1	Bacilli	Carnobacteriaceae
Carnobacterium maltaromaticum LMA28	1	0	0	1	Bacilli	Carnobacteriaceae
Caulobacter segnis	0	0	1	1	Alphaproteobacteria	Caulobacteraceae
Caulobacter sp. K31	0	0	1	1	Alphaproteobacteria	Caulobacteraceae
Cellulosilyticum	0	1	0	1	Clostridia	Lachnospiraceae
Cellvibrio sp. PSBB023	0	1	0	1	Gammaproteobacteria	Cellvibrionaceae
Christensenella sp. Marseille-P3954	0	1	0	1	Clostridia	Christensenellaceae
Chromobacterium phragmitis	0	0	1	1	Betaproteobacteria	Chromobacteriaceae
Chromobacterium rhizoryzae	0	1	0	1	Betaproteobacteria	Chromobacteriaceae
Chromobacterium vaccinii	0	0	1	1	Betaproteobacteria	Chromobacteriaceae
Chryseobacterium carnis	0	1	0	1	Flavobacteriia	Weeksellaceae
Chryseobacterium glaciei	1	0	0	1	Flavobacteriia	Weeksellaceae
Chryseobacterium indoltheticum	0	0	1	1	Flavobacteriia	Weeksellaceae
Chryseobacterium jeonii	1	0	0	1	Flavobacteriia	Weeksellaceae
Chryseobacterium nakagawai	0	1	0	1	Flavobacteriia	Weeksellaceae
Chryseobacterium piperi	1	0	0	1	Flavobacteriia	Weeksellaceae
Chryseobacterium sp. G0186	0	1	0	1	Flavobacteriia	Weeksellaceae
Chryseobacterium sp. H6466	1	0	0	1	Flavobacteriia	Weeksellaceae
Chryseobacterium sp. POL2	0	1	0	1	Flavobacteriia	Weeksellaceae
Chryseobacterium sp. SNU WT5	0	0	1	1	Flavobacteriia	Weeksellaceae
Chryseobacterium sp. T16E-39	0	0	1	1	Flavobacteriia	Weeksellaceae
Chryseobacterium taihuense	0	1	0	1	Flavobacteriia	Weeksellaceae
Chryseobacterium taklimakanense	0	1	0	1	Flavobacteriia	Weeksellaceae
Citrobacter koseri	0	1	0	1	Gammaproteobacteria	Enterobacteriaceae
Citrobacter sp. LY-1	0	1	0	1	Gammaproteobacteria	Enterobacteriaceae
Clavibacter	0	0	1	1	Actinomycetia	Microbacteriaceae
Clavibacter michiganensis subsp. capsici	0	0	1	1	Actinomycetia	Microbacteriaceae
Clavibacter michiganensis subsp. insidiosus	0	0	1	1	Actinomycetia	Microbacteriaceae
Clostridiaceae	0	1	0	1	Clostridia	Clostridiaceae
Clostridioides difficile M120	0	0	1	1	Clostridia	Peptostreptococcaceae
Clostridium baratii str. Sullivan	0	1	0	1	Clostridia	Clostridiaceae
Clostridium cochlearium	0	1	0	1	Clostridia	Clostridiaceae
Clostridium formicaceticum	0	1	0	1	Clostridia	Clostridiaceae
Clostridium intestinale	0	1	0	1	Clostridia	Clostridiaceae
Clostridium kluyveri	0	0	1	1	Clostridia	Clostridiaceae
Clostridium sp. AWRP	0	1	0	1	Clostridia	Clostridiaceae
Clostridium sp. CT4	0	1	0	1	Clostridia	Clostridiaceae
Clostridium sp. SY8519	0	1	0	1	Clostridia	Clostridiaceae
Cohnella candidum	0	1	0	1	Bacilli	Paenibacillaceae
Collinsella aerofaciens ATCC 25986	0	1	0	1	Coriobacteriia	Coriobacteriaceae
Colwellia sp. 20A7	0	1	0	1	Gammaproteobacteria	Colwelliaceae
Colwellia sp. Arc7-635	1	0	0	1	Gammaproteobacteria	Colwelliaceae
Comamonadaceae	0	1	0	1	Betaproteobacteria	Comamonadaceae
Comamonas serinivorans	0	0	1	1	Betaproteobacteria	Comamonadaceae
Comamonas thiooxydans	0	0	1	1	Betaproteobacteria	Comamonadaceae
Companilactobacillus crustorum	0	1	0	1	Bacilli	Lactobacillaceae
Companilactobacillus heilongjiangensis	0	1	0	1	Bacilli	Lactobacillaceae
Coraliomargarita akajimensis DSM 45221	0	0	1	1	Opitutae	Puniceicoccaceae
Corynebacterium cystitidis	1	0	0	1	Actinomycetia	Corynebacteriaceae
Corynebacterium epidermidicanis	0	0	1	1	Actinomycetia	Corynebacteriaceae
Corynebacterium kefirresidentii	0	0	1	1	Actinomycetia	Corynebacteriaceae
Corynebacterium kroppenstedtii DSM 44385	0	0	1	1	Actinomycetia	Corynebacteriaceae
Corynebacterium pelargi	0	1	0	1	Actinomycetia	Corynebacteriaceae
Corynebacterium ureicelerivorans	0	1	0	1	Actinomycetia	Corynebacteriaceae
Cronobacter sakazakii	0	0	1	1	Gammaproteobacteria	Enterobacteriaceae
Cryptobacterium curtum DSM 15641	1	0	0	1	Coriobacteriia	Eggerthellaceae
Cupriavidus metallidurans CH34	0	1	0	1	Betaproteobacteria	Burkholderiaceae
Cupriavidus necator	0	1	0	1	Betaproteobacteria	Burkholderiaceae
Curtobacterium sp. BH-2-1-1	0	1	0	1	Actinomycetia	Microbacteriaceae
Cutibacterium avidum	0	0	1	1	Actinomycetia	Propionibacteriaceae
Cyclobacterium marinum DSM 745	0	1	0	1	Cytophagia	Cyclobacteriaceae
Cytophaga hutchinsonii ATCC 33406	0	0	1	1	Cytophagia	Cytophagaceae
Deinococcus ficus	0	0	1	1	Deinococci	Deinococcaceae
Desulfallas gibsoniae DSM 7213	0	1	0	1	Clostridia	Desulfallaceae
Desulfatibacillum aliphaticivorans	0	0	1	1	Deltaproteobacteria	Desulfobacteraceae
Desulfomicrobium baculatum DSM 4028	0	1	0	1	Deltaproteobacteria	Desulfomicrobiaceae
Desulfosporosinus acidiphilus SJ4	0	1	0	1	Clostridia	Desulfitobacteriaceae
Desulfovibrio	0	1	0	1	Deltaproteobacteria	Desulfovibrionaceae
Desulfovibrio desulfuricans ATCC 27774	0	1	0	1	Deltaproteobacteria	Desulfovibrionaceae
Desulfovibrio piger	0	1	0	1	Deltaproteobacteria	Desulfovibrionaceae
Desulfovibrio vulgaris	0	1	0	1	Deltaproteobacteria	Desulfovibrionaceae
Devosia sp. 1566	0	0	1	1	Alphaproteobacteria	Devosiaceae
Dialister massiliensis	0	1	0	1	Negativicutes	Veillonellaceae
Diaminobutyricimonas sp. LJ205	1	0	0	1	Actinomycetia	Microbacteriaceae
Dichelobacter nodosus VCS1703A	1	0	0	1	Gammaproteobacteria	Cardiobacteriaceae
Dickeya	0	1	0	1	Gammaproteobacteria	Pectobacteriaceae
Dickeya zeae	1	0	0	1	Gammaproteobacteria	Pectobacteriaceae
Dokdonia donghaensis DSW-1	1	0	0	1	Flavobacteriia	Flavobacteriaceae
Dongshaea marina	0	0	1	1	Gammaproteobacteria	Aeromonadaceae
Draconibacterium sp. M1	0	0	1	1	Bacteroidia	Prolixibacteraceae
Dysgonomonas sp. HDW5A	0	0	1	1	Bacteroidia	Dysgonomonadaceae
Echinicola rosea	0	1	0	1	Cytophagia	Cyclobacteriaceae
Echinicola sp. LN3S3	0	1	0	1	Cytophagia	Cyclobacteriaceae
Edaphobacter sp. 4G125	0	1	0	1	Acidobacteriia	Acidobacteriaceae
Eggerthella sp. HF-1101	0	1	0	1	Coriobacteriia	Eggerthellaceae
Empedobacter brevis	1	0	0	1	Flavobacteriia	Weeksellaceae
endosymbiont of unidentified scaly snail isolate Monju	0	0	1	1	Gammaproteobacteria
Ensifer adhaerens	0	0	1	1	Alphaproteobacteria	Rhizobiaceae
Enterobacter ludwigii	0	1	0	1	Gammaproteobacteria	Enterobacteriaceae
Enterobacter sp. RHBSTW-00994	0	0	1	1	Gammaproteobacteria	Enterobacteriaceae
Enterobacterales	0	0	1	1	Gammaproteobacteria
Enterocloster bolteae	1	0	0	1	Clostridia	Lachnospiraceae
Enterococcus	0	1	0	1	Bacilli	Enterococcaceae
Enterococcus casseliflavus	0	1	0	1	Bacilli	Enterococcaceae
Enterococcus mundtii	1	0	0	1	Bacilli	Enterococcaceae
Enterococcus saigonensis	0	1	0	1	Bacilli	Enterococcaceae
Enterococcus thailandicus	0	1	0	1	Bacilli	Enterococcaceae
Epilithonimonas vandammei	0	1	0	1	Flavobacteriia	Weeksellaceae
Erysipelothrix inopinata	0	1	0	1	Erysipelotrichia	Erysipelotrichaceae
Erysipelothrix sp. HDW6B	0	1	0	1	Erysipelotrichia	Erysipelotrichaceae
Escherichia albertii	0	0	1	1	Gammaproteobacteria	Enterobacteriaceae
Eubacterium	1	0	0	1	Clostridia	Eubacteriaceae
Eubacterium limosum	0	1	0	1	Clostridia	Eubacteriaceae
Eubacterium sulci ATCC 35585	1	0	0	1	Clostridia	Eubacteriales Family XIII. Incertae Sedis
Faecalibacterium prausnitzii A2-165	0	1	0	1	Clostridia	Oscillospiraceae
Fervidobacterium nodosum Rt17-B1	1	0	0	1	Thermotogae	Fervidobacteriaceae
Flammeovirga sp. MY04	1	0	0	1	Cytophagia	Flammeovirgaceae
Flaviflexus sp. H23T48	0	0	1	1	Actinomycetia	Actinomycetaceae
Flavobacteriaceae bacterium 3519-10	1	0	0	1	Flavobacteriia	Flavobacteriaceae
Flavobacteriales	0	0	1	1	Flavobacteriia
Flavobacterium album	0	0	1	1	Flavobacteriia	Flavobacteriaceae
Flavobacterium psychrophilum	1	0	0	1	Flavobacteriia	Flavobacteriaceae
Flavobacterium sp. I3-2	0	0	1	1	Flavobacteriia	Flavobacteriaceae
Flavonifractor plautii	0	1	0	1	Clostridia	Oscillospiraceae
Francisella	1	0	0	1	Gammaproteobacteria	Francisellaceae
Francisella adeliensis	1	0	0	1	Gammaproteobacteria	Francisellaceae
Francisella sp. Scap27	0	1	0	1	Gammaproteobacteria	Francisellaceae
Fusobacteriales	0	1	0	1	Fusobacteriia
Fusobacterium ulcerans ATCC 49185	1	0	0	1	Fusobacteriia	Fusobacteriaceae
Gardnerella vaginalis	1	0	0	1	Actinomycetia	Bifidobacteriaceae
Gemella sp. oral taxon 928	0	1	0	1	Bacilli
Gemmata	0	1	0	1	Planctomycetia	Gemmataceae
Geobacillus	0	1	0	1	Bacilli	Bacillaceae
Geobacillus sp. 44B	0	1	0	1	Bacilli	Bacillaceae
Geobacter	0	0	1	1	Deltaproteobacteria	Geobacteraceae
Geobacter bremensis	0	1	0	1	Deltaproteobacteria	Geobacteraceae
Geobacter uraniireducens Rf4	0	0	1	1	Deltaproteobacteria	Geobacteraceae
Geodermatophilaceae	0	1	0	1	Actinomycetia	Geodermatophilaceae
Glaciecola amylolytica	0	0	1	1	Gammaproteobacteria	Alteromonadaceae
Glaesserella parasuis	0	0	1	1	Gammaproteobacteria	Pasteurellaceae
Gluconobacter oxydans 621H	0	1	0	1	Alphaproteobacteria	Acetobacteraceae
Granulicella mallensis MP5ACTX8	0	1	0	1	Acidobacteriia	Acidobacteriaceae
Haemophilus influenzae PittGG	1	0	0	1	Gammaproteobacteria	Pasteurellaceae
Halomonas socia	1	0	0	1	Gammaproteobacteria	Halomonadaceae
Halomonas sp. 1513	1	0	0	1	Gammaproteobacteria	Halomonadaceae
Halomonas sp. R57-5	0	1	0	1	Gammaproteobacteria	Halomonadaceae
Halomonas sp. YLGW01	0	1	0	1	Gammaproteobacteria	Halomonadaceae
Halomonas titanicae	0	1	0	1	Gammaproteobacteria	Halomonadaceae
Halothermothrix orenii H 168	0	1	0	1	Clostridia	Halanaerobiaceae
Hathewaya histolytica	0	1	0	1	Clostridia	Clostridiaceae
Helicobacter apodemus	1	0	0	1	Epsilonproteobacteria	Helicobacteraceae
Helicobacter pylori	1	0	0	1	Epsilonproteobacteria	Helicobacteraceae
Herbaspirillum	0	1	0	1	Betaproteobacteria	Oxalobacteraceae
Herbinix luporum	1	0	0	1	Clostridia	Lachnospiraceae
Hungateiclostridiaceae bacterium KB18	1	0	0	1	Clostridia	Oscillospiraceae
Hydrogenobacter thermophilus TK-6	0	1	0	1	Aquificae	Aquificaceae
Hydrogenophaga sp. RAC07	0	0	1	1	Betaproteobacteria	Comamonadaceae
Hymenobacter jejuensis	1	0	0	1	Cytophagia	Hymenobacteraceae
Hymenobacter nivis	0	0	1	1	Cytophagia	Hymenobacteraceae
Hymenobacter oligotrophus	1	0	0	1	Cytophagia	Hymenobacteraceae
Hymenobacter sp. 17J36-26	0	0	1	1	Cytophagia	Hymenobacteraceae
Hymenobacter sp. BRD72	1	0	0	1	Cytophagia	Hymenobacteraceae
Hymenobacter sp. NBH84	0	0	1	1	Cytophagia	Hymenobacteraceae
Hyphomicrobium denitrificans 1NES1	0	0	1	1	Alphaproteobacteria	Hyphomicrobiaceae
Intestinibaculum porci	1	0	0	1	Erysipelotrichia	Erysipelotrichaceae
Janthinobacterium sp. 17J80-10	0	1	0	1	Betaproteobacteria	Oxalobacteraceae
Janthinobacterium svalbardensis	0	0	1	1	Betaproteobacteria	Oxalobacteraceae
Jeongeupia sp. USM3	1	0	0	1	Betaproteobacteria	Chromobacteriaceae
Jeotgalibaca ciconiae	0	1	0	1	Bacilli	Carnobacteriaceae
Jeotgalibaca sp. H21T32	1	0	0	1	Bacilli	Carnobacteriaceae
Keratinibaculum paraultunense	0	1	0	1	Tissierellia	Tissierellaceae
Kinneretia sp. DAIF2	0	1	0	1	Betaproteobacteria	Comamonadaceae
Klebsiella aerogenes	0	1	0	1	Gammaproteobacteria	Enterobacteriaceae
Klebsiella michiganensis	0	0	1	1	Gammaproteobacteria	Enterobacteriaceae
Klebsiella oxytoca	0	1	0	1	Gammaproteobacteria	Enterobacteriaceae
Kocuria rhizophila	1	0	0	1	Actinomycetia	Micrococcaceae
Komagataeibacter	0	0	1	1	Alphaproteobacteria	Acetobacteraceae
Kordia antarctica	0	0	1	1	Flavobacteriia	Flavobacteriaceae
Kosakonia sacchari	0	0	1	1	Gammaproteobacteria	Enterobacteriaceae
Labilithrix luteola	0	1	0	1	Deltaproteobacteria	Labilitrichaceae
Lachnoclostridium phytofermentans ISDg	1	0	0	1	Clostridia	Lachnospiraceae
Lachnospiraceae	1	0	0	1	Clostridia	Lachnospiraceae
Lacinutrix sp. 5H-3-7-4	0	1	0	1	Flavobacteriia	Flavobacteriaceae
Lacipirellula parvula	0	0	1	1	Planctomycetia	Lacipirellulaceae
Lacticaseibacillus paracasei	0	1	0	1	Bacilli	Lactobacillaceae
Lactiplantibacillus	0	1	0	1	Bacilli	Lactobacillaceae
Lactiplantibacillus plantarum	0	1	0	1	Bacilli	Lactobacillaceae
Lactobacillus acidophilus	0	1	0	1	Bacilli	Lactobacillaceae
Lactobacillus bombintestini	0	1	0	1	Bacilli	Lactobacillaceae
Lactobacillus coryniformis	0	1	0	1	Bacilli	Lactobacillaceae
Lactobacillus futsaii	1	0	0	1	Bacilli	Lactobacillaceae
Lactobacillus harbinensis	0	0	1	1	Bacilli	Lactobacillaceae
Lactobacillus iners	1	0	0	1	Bacilli	Lactobacillaceae
Lactobacillus jensenii	0	1	0	1	Bacilli	Lactobacillaceae
Lactobacillus malefermentans	0	1	0	1	Bacilli	Lactobacillaceae
Lactobacillus mucosae	0	0	1	1	Bacilli	Lactobacillaceae
Lactobacillus oligofermentans DSM 15707 = LMG 22743	1	0	0	1	Bacilli	Lactobacillaceae
Lactobacillus paracollinoides	0	1	0	1	Bacilli	Lactobacillaceae
Lactococcus	0	0	1	1	Bacilli	Streptococcaceae
Lactococcus garvieae	0	0	1	1	Bacilli	Streptococcaceae
Lactococcus lactis subsp. cremoris	0	1	0	1	Bacilli	Streptococcaceae
Lactococcus sp. 1JSPR-7	1	0	0	1	Bacilli	Streptococcaceae
Lapidilactobacillus dextrinicus	0	1	0	1	Bacilli	Lactobacillaceae
Latilactobacillus graminis	0	1	0	1	Bacilli	Lactobacillaceae
Latilactobacillus sakei	0	0	1	1	Bacilli	Lactobacillaceae
Lawsonia intracellularis	0	1	0	1	Deltaproteobacteria	Desulfovibrionaceae
Leclercia adecarboxylata	1	0	0	1	Gammaproteobacteria	Enterobacteriaceae
Legionella israelensis	0	1	0	1	Gammaproteobacteria	Legionellaceae
Lentibacillus amyloliquefaciens	0	1	0	1	Bacilli	Bacillaceae
Leptotrichia goodfellowii	1	0	0	1	Fusobacteriia	Leptotrichiaceae
Leucobacter triazinivorans	0	0	1	1	Actinomycetia	Microbacteriaceae
Leuconostoc gelidum subsp. gelidum	0	1	0	1	Bacilli	Lactobacillaceae
Leuconostocaceae	0	1	0	1	Bacilli	Lactobacillaceae
Levilactobacillus	0	1	0	1	Bacilli	Lactobacillaceae
Levilactobacillus koreensis	0	1	0	1	Bacilli	Lactobacillaceae
Ligilactobacillus	0	1	0	1	Bacilli	Lactobacillaceae
Ligilactobacillus acidipiscis	0	1	0	1	Bacilli	Lactobacillaceae
Ligilactobacillus saerimneri	0	0	1	1	Bacilli	Lactobacillaceae
Limnochorda pilosa	0	1	0	1	Limnochordia	Limnochordaceae
Liquorilactobacillus	0	1	0	1	Bacilli	Lactobacillaceae
Listeria seeligeri	0	1	0	1	Bacilli	Listeriaceae
Listeria sp. PSOL-1	0	1	0	1	Bacilli	Listeriaceae
Luteolibacter luteus	0	0	1	1	Verrucomicrobiae	Verrucomicrobiaceae
Lysinibacillus	0	1	0	1	Bacilli	Bacillaceae
Lysinibacillus sphaericus	0	1	0	1	Bacilli	Bacillaceae
Lysobacter antibioticus	0	0	1	1	Gammaproteobacteria	Xanthomonadaceae
Lysobacter enzymogenes	0	1	0	1	Gammaproteobacteria	Xanthomonadaceae
Lysobacter sp. H21R20	0	0	1	1	Gammaproteobacteria	Xanthomonadaceae
Lysobacter sp. TY2-98	0	0	1	1	Gammaproteobacteria	Xanthomonadaceae
Malaciobacter pacificus	0	0	1	1	Epsilonproteobacteria	Arcobacteraceae
Mammaliicoccus stepanovicii	0	1	0	1	Bacilli	Staphylococcaceae
Mannheimia haemolytica	1	0	0	1	Gammaproteobacteria	Pasteurellaceae
Maribacter sp. 1_2014MBL_MicDiv	0	1	0	1	Flavobacteriia	Flavobacteriaceae
Maribacter sp. T28	0	0	1	1	Flavobacteriia	Flavobacteriaceae
Mariniflexile sp. TRM1-10	1	0	0	1	Flavobacteriia	Flavobacteriaceae
Marivirga tractuosa DSM 4126	1	0	0	1	Cytophagia	Marivirgaceae
Megamonas funiformis	0	0	1	1	Negativicutes	Selenomonadaceae
Megamonas hypermegale	0	1	0	1	Negativicutes	Selenomonadaceae
Megasphaera elsdenii 14-14	0	0	1	1	Negativicutes	Veillonellaceae
Melissococcus plutonius	0	1	0	1	Bacilli	Enterococcaceae
Mesorhizobium	1	0	0	1	Alphaproteobacteria	Phyllobacteriaceae
Metabacillus sp. KUDC1714	0	0	1	1	Bacilli	Bacillaceae
Methanobrevibacter millerae	0	1	0	1	Methanobacteria	Methanobacteriaceae
Methanospirillum hungatei JF-1	0	1	0	1	Methanomicrobia	Methanospirillaceae
Methylibium	0	1	0	1	Betaproteobacteria
Methylomicrobium alcaliphilum 20Z	0	1	0	1	Gammaproteobacteria	Methylococcaceae
Microbacterium hominis	0	1	0	1	Actinomycetia	Microbacteriaceae
Microbacterium paludicola	0	0	1	1	Actinomycetia	Microbacteriaceae
Microbacterium sp. 4R-513	0	0	1	1	Actinomycetia	Microbacteriaceae
Microbacterium sp. HY60	0	1	0	1	Actinomycetia	Microbacteriaceae
Micrococcales	1	0	0	1	Actinomycetia
Mollicutes	0	1	0	1	Mollicutes
Morganella morganii	0	1	0	1	Gammaproteobacteria	Morganellaceae
Mucinivorans hirudinis	1	0	0	1	Bacteroidia	Rikenellaceae
Murdochiella vaginalis	0	1	0	1	Tissierellia	Peptoniphilaceae
Muribaculum intestinale	0	0	1	1	Bacteroidia	Muribaculaceae
Muriicola sp. MMS17-SY002	0	1	0	1	Flavobacteriia	Flavobacteriaceae
Mycobacterium gallinarum	0	0	1	1	Actinomycetia	Mycobacteriaceae
Mycobacterium sp. EPa45	0	0	1	1	Actinomycetia	Mycobacteriaceae
Mycolicibacter	0	1	0	1	Actinomycetia	Mycobacteriaceae
Mycolicibacterium celeriflavum	0	0	1	1	Actinomycetia	Mycobacteriaceae
Mycolicibacterium gadium	0	1	0	1	Actinomycetia	Mycobacteriaceae
Mycolicibacterium phlei	0	0	1	1	Actinomycetia	Mycobacteriaceae
Mycolicibacterium psychrotolerans	0	1	0	1	Actinomycetia	Mycobacteriaceae
Mycolicibacterium thermoresistibile	0	1	0	1	Actinomycetia	Mycobacteriaceae
Mycoplasma	0	0	1	1	Mollicutes	Mycoplasmataceae
Mycoplasma anatis	0	1	0	1	Mollicutes	Mycoplasmataceae
Mycoplasma sp. OR1901	0	1	0	1	Mollicutes	Mycoplasmataceae
Mycoplasmataceae	0	1	0	1	Mollicutes	Mycoplasmataceae
Myroides odoratus	0	1	0	1	Flavobacteriia	Flavobacteriaceae
Natrinema sp. YPL30	0	1	0	1	Halobacteria	Natrialbaceae
Neisseria brasiliensis	0	0	1	1	Betaproteobacteria	Neisseriaceae
Neisseria meningitidis serogroup B	0	0	1	1	Betaproteobacteria	Neisseriaceae
Neisseria meningitidis WUE 2594	1	0	0	1	Betaproteobacteria	Neisseriaceae
Neisseria wadsworthii	0	0	1	1	Betaproteobacteria	Neisseriaceae
Neisseria zalophi	1	0	0	1	Betaproteobacteria	Neisseriaceae
Neorhizobium galegae bv. orientalis str. HAMBI 540	0	0	1	1	Alphaproteobacteria	Rhizobiaceae
Neorickettsia helminthoeca str. Oregon	0	1	0	1	Alphaproteobacteria	Anaplasmataceae
Nibricoccus aquaticus	0	0	1	1	Opitutae	Opitutaceae
Nitrosococcus	0	1	0	1	Gammaproteobacteria	Chromatiaceae
Nitrosococcus halophilus Nc 4	1	0	0	1	Gammaproteobacteria	Chromatiaceae
Nocardia farcinica	0	0	1	1	Actinomycetia	Nocardiaceae
Nocardia seriolae	0	1	0	1	Actinomycetia	Nocardiaceae
Oceanisphaera profunda	0	1	0	1	Gammaproteobacteria	Aeromonadaceae
Oenococcus oeni	1	0	0	1	Bacilli	Lactobacillaceae
Oleiphilus messinensis	0	1	0	1	Gammaproteobacteria	Oleiphilaceae
Olsenella sp. GAM18	0	1	0	1	Coriobacteriia	Atopobiaceae
Ornithobacterium rhinotracheale DSM 15997	0	0	1	1	Flavobacteriia	Weeksellaceae
Owenweeksia hongkongensis DSM 17368	1	0	0	1	Flavobacteriia	Schleiferiaceae
Paenibacillus ihbetae	0	0	1	1	Bacilli	Paenibacillaceae
Paenibacillus odorifer	1	0	0	1	Bacilli	Paenibacillaceae
Paenibacillus sabinae T27	0	0	1	1	Bacilli	Paenibacillaceae
Paenibacillus sp. 12200R-189	1	0	0	1	Bacilli	Paenibacillaceae
Paenibacillus sp. 32O-W	0	1	0	1	Bacilli	Paenibacillaceae
Paenibacillus sp. FSL H7-0737	0	1	0	1	Bacilli	Paenibacillaceae
Paenibacillus sp. FSL P4-0081	0	0	1	1	Bacilli	Paenibacillaceae
Paenibacillus sp. RUD330	0	0	1	1	Bacilli	Paenibacillaceae
Paenibacillus sp. URB8-2	0	1	0	1	Bacilli	Paenibacillaceae
Paenibacillus stellifer	0	1	0	1	Bacilli	Paenibacillaceae
Pandoraea apista	0	1	0	1	Betaproteobacteria	Burkholderiaceae
Pandoraea faecigallinarum	1	0	0	1	Betaproteobacteria	Burkholderiaceae
Paraburkholderia atlantica	0	0	1	1	Betaproteobacteria	Burkholderiaceae
Paraburkholderia megapolitana	1	0	0	1	Betaproteobacteria	Burkholderiaceae
Paraburkholderia xenovorans LB400	0	1	0	1	Betaproteobacteria	Burkholderiaceae
Pectobacterium polaris	0	0	1	1	Gammaproteobacteria	Pectobacteriaceae
Pediococcus acidilactici	0	1	0	1	Bacilli	Lactobacillaceae
Pedobacter sp. CJ43	0	1	0	1	Sphingobacteriia	Sphingobacteriaceae
Pedobacter sp. eg	0	0	1	1	Sphingobacteriia	Sphingobacteriaceae
Pedobacter sp. JBR3-12	0	1	0	1	Sphingobacteriia	Sphingobacteriaceae
Pedobacter steynii	0	1	0	1	Sphingobacteriia	Sphingobacteriaceae
Pelodictyon luteolum DSM 273	0	1	0	1	Chlorobia	Chlorobiaceae
Pelolinea submarina	0	0	1	1	Anaerolineae	Anaerolineaceae
Pelosinus sp. UFO1	1	0	0	1	Negativicutes	Sporomusaceae
Peptoclostridium acidaminophilum DSM 3953	0	1	0	1	Clostridia	Peptostreptococcaceae
Peptoniphilus harei	0	0	1	1	Tissierellia	Peptoniphilaceae
Peribacillus butanolivorans	0	0	1	1	Bacilli	Bacillaceae
Peribacillus psychrosaccharolyticus	0	0	1	1	Bacilli	Bacillaceae
Peribacillus simplex NBRC 15720 = DSM 1321	0	1	0	1	Bacilli	Bacillaceae
Phocaeicola vulgatus	0	0	1	1	Bacteroidia	Bacteroidaceae
Phytohabitans flavus	0	1	0	1	Actinomycetia	Micromonosporaceae
Pirellulimonas nuda	0	1	0	1	Planctomycetia	Lacipirellulaceae
Planococcus halocryophilus	0	0	1	1	Bacilli	Planococcaceae
Planococcus sp. Y42	0	1	0	1	Bacilli	Planococcaceae
Planococcus versutus	0	1	0	1	Bacilli	Planococcaceae
Pluralibacter gergoviae	0	1	0	1	Gammaproteobacteria	Enterobacteriaceae
Polaribacter haliotis	0	1	0	1	Flavobacteriia	Flavobacteriaceae
Polaribacter vadi	1	0	0	1	Flavobacteriia	Flavobacteriaceae
Pontibacillus sp. HMF3514	0	0	1	1	Bacilli	Bacillaceae
Pontibacter	0	0	1	1	Cytophagia	Hymenobacteraceae
Pontibacter russatus	0	1	0	1	Cytophagia	Hymenobacteraceae
Porphyromonas gingivalis 381	0	1	0	1	Bacteroidia	Porphyromonadaceae
Pragia fontium	1	0	0	1	Gammaproteobacteria	Budviciaceae
Prevotella melaninogenica ATCC 25845	0	0	1	1	Bacteroidia	Prevotellaceae
Propionimicrobium sp. Marseille-P3275	0	1	0	1	Actinomycetia	Propionibacteriaceae
Prosthecochloris aestuarii DSM 271	1	0	0	1	Chlorobia	Chlorobiaceae
Prosthecochloris sp. CIB 2401	0	0	1	1	Chlorobia	Chlorobiaceae
Providencia stuartii	0	1	0	1	Gammaproteobacteria	Morganellaceae
Pseudoalteromonas	1	0	0	1	Gammaproteobacteria	Pseudoalteromonadaceae
Pseudobacter ginsenosidimutans	1	0	0	1	Chitinophagia	Chitinophagaceae
Pseudomonas cichorii JBC1	0	1	0	1	Gammaproteobacteria	Pseudomonadaceae
Pseudomonas putida	0	0	1	1	Gammaproteobacteria	Pseudomonadaceae
Pseudomonas sp. 29A	0	1	0	1	Gammaproteobacteria	Pseudomonadaceae
Pseudomonas sp. NP-1	0	1	0	1	Gammaproteobacteria	Pseudomonadaceae
Pseudomonas sp. StFLB209	0	1	0	1	Gammaproteobacteria	Pseudomonadaceae
Pseudomonas sp. THAF7b	0	1	0	1	Gammaproteobacteria	Pseudomonadaceae
Pseudopedobacter saltans DSM 12145	0	0	1	1	Sphingobacteriia	Sphingobacteriaceae
Pseudothermotoga thermarum DSM 5069	0	0	1	1	Thermotogae	Thermotogaceae
Pseudoxanthomonas suwonensis 11-1	0	1	0	1	Gammaproteobacteria	Xanthomonadaceae
Pyrobaculum	0	0	1	1	Thermoprotei	Thermoproteaceae
Qipengyuania flava	0	1	0	1	Alphaproteobacteria	Erythrobacteraceae
Ralstonia pickettii 12D	0	0	1	1	Betaproteobacteria	Burkholderiaceae
Rathayibacter rathayi	0	1	0	1	Actinomycetia	Microbacteriaceae
Rheinheimera sp. LHK132	0	0	1	1	Gammaproteobacteria	Chromatiaceae
Rhizobiaceae	0	1	0	1	Alphaproteobacteria	Rhizobiaceae
Rhizobium lusitanum	0	1	0	1	Alphaproteobacteria	Rhizobiaceae
Rhizobium oryzihabitans	0	1	0	1	Alphaproteobacteria	Rhizobiaceae
Rhizobium/Agrobacterium group	0	1	0	1	Alphaproteobacteria	Rhizobiaceae
Rhodanobacter glycinis	1	0	0	1	Gammaproteobacteria	Rhodanobacteraceae
Rhodococcus jostii RHA1	1	0	0	1	Actinomycetia	Nocardiaceae
Rhodococcus sp. PBTS 2	0	1	0	1	Actinomycetia	Nocardiaceae
Rhodospirillum centenum SW	0	0	1	1	Alphaproteobacteria	Rhodospirillaceae
Rickettsia	0	1	0	1	Alphaproteobacteria	Rickettsiaceae
Rodentibacter heylii	1	0	0	1	Gammaproteobacteria	Pasteurellaceae
Romboutsia sp. CE17	0	1	0	1	Clostridia	Peptostreptococcaceae
Roseburia intestinalis L1-82	0	1	0	1	Clostridia	Lachnospiraceae
Rubrivivax gelatinosus IL144	0	1	0	1	Betaproteobacteria
Rubrobacter sp. SCSIO 52909	0	1	0	1	Rubrobacteria	Rubrobacteraceae
Rubrobacter sp. SCSIO 52915	0	1	0	1	Rubrobacteria	Rubrobacteraceae
Ruminococcus sp. JE7A12	0	0	1	1	Clostridia	Oscillospiraceae
Rummeliibacillus stabekisii	1	0	0	1	Bacilli	Planococcaceae
Salegentibacter sp. T436	0	1	0	1	Flavobacteriia	Flavobacteriaceae
Salimicrobium jeotgali	0	1	0	1	Bacilli	Bacillaceae
Salinivirga cyanobacteriivorans	1	0	0	1	Bacteroidia	Salinivirgaceae
Sedimenticola thiotaurini	0	1	0	1	Gammaproteobacteria
Sediminispirochaeta smaragdinae DSM 11293	0	0	1	1	Spirochaetia	Spirochaetaceae
Segniliparus rotundus DSM 44985	0	0	1	1	Actinomycetia	Segniliparaceae
Seonamhaeicola sp. S2-3	0	1	0	1	Flavobacteriia	Flavobacteriaceae
Serratia odorifera	0	1	0	1	Gammaproteobacteria	Yersiniaceae
Shewanella sediminis HAW-EB3	0	1	0	1	Gammaproteobacteria	Shewanellaceae
Shewanella sp. ANA-3	0	1	0	1	Gammaproteobacteria	Shewanellaceae
Shimwellia blattae	0	1	0	1	Gammaproteobacteria	Enterobacteriaceae
Simian adenovirus 16	0	1	0	1	Tectiliviricetes	Adenoviridae
Sinomonas atrocyanea	0	1	0	1	Actinomycetia	Micrococcaceae
Sinorhizobium fredii NGR234	0	1	0	1	Alphaproteobacteria	Rhizobiaceae
Sphaerochaeta pleomorpha str. Grapes	1	0	0	1	Spirochaetia	Sphaerochaetaceae
Sphingobacteriaceae	1	0	0	1	Sphingobacteriia	Sphingobacteriaceae
Sphingobacterium	1	0	0	1	Sphingobacteriia	Sphingobacteriaceae
Sphingobium indicum B90A	0	0	1	1	Alphaproteobacteria	Sphingomonadaceae
Sphingobium sp. SYK-6	0	1	0	1	Alphaproteobacteria	Sphingomonadaceae
Sphingobium sp. YG1	0	1	0	1	Alphaproteobacteria	Sphingomonadaceae
Sphingomonas koreensis	0	1	0	1	Alphaproteobacteria	Sphingomonadaceae
Sphingomonas sp. HDW15B	0	1	0	1	Alphaproteobacteria	Sphingomonadaceae
Spirochaeta africana DSM 8902	0	1	0	1	Spirochaetia	Spirochaetaceae
Spiroplasma	0	1	0	1	Mollicutes	Spiroplasmataceae
Spiroplasma clarkii	1	0	0	1	Mollicutes	Spiroplasmataceae
Spirosoma montaniterrae	0	1	0	1	Cytophagia	Cytophagaceae
Spirosoma sp. CJU-R4	1	0	0	1	Cytophagia	Cytophagaceae
Sporomusa termitida	0	1	0	1	Negativicutes	Sporomusaceae
Staphylococcus cohnii	0	1	0	1	Bacilli	Staphylococcaceae
Staphylococcus delphini	0	1	0	1	Bacilli	Staphylococcaceae
Staphylococcus equorum	0	1	0	1	Bacilli	Staphylococcaceae
Staphylococcus felis	0	1	0	1	Bacilli	Staphylococcaceae
Staphylococcus haemolyticus	0	1	0	1	Bacilli	Staphylococcaceae
Staphylococcus lugdunensis	0	0	1	1	Bacilli	Staphylococcaceae
Staphylococcus saprophyticus	0	1	0	1	Bacilli	Staphylococcaceae
Staphylococcus sp. AntiMn-1	0	1	0	1	Bacilli	Staphylococcaceae
Staphylococcus sp. MI 10-1553	0	1	0	1	Bacilli	Staphylococcaceae
Streptococcus agalactiae NEM316	0	1	0	1	Bacilli	Streptococcaceae
Streptococcus dysgalactiae subsp. equisimilis RE378	0	1	0	1	Bacilli	Streptococcaceae
Streptococcus lutetiensis	0	1	0	1	Bacilli	Streptococcaceae
Streptococcus mutans B04Sm5	0	0	1	1	Bacilli	Streptococcaceae
Streptococcus parauberis	0	1	0	1	Bacilli	Streptococcaceae
Streptococcus phage SpSL1	0	1	0	1	Caudoviricetes	Siphoviridae
Streptococcus pluranimalium	0	1	0	1	Bacilli	Streptococcaceae
Streptococcus pneumoniae 670-6B	0	0	1	1	Bacilli	Streptococcaceae
Streptococcus pneumoniae AP200	0	0	1	1	Bacilli	Streptococcaceae
Streptococcus pneumoniae SPN032672	0	0	1	1	Bacilli	Streptococcaceae
Streptococcus porcinus	0	1	0	1	Bacilli	Streptococcaceae
Streptococcus pseudoporcinus	0	1	0	1	Bacilli	Streptococcaceae
Streptococcus respiraculi	0	0	1	1	Bacilli	Streptococcaceae
Streptococcus sp. CNU G3	0	1	0	1	Bacilli	Streptococcaceae
Streptococcus sp. Z15	1	0	0	1	Bacilli	Streptococcaceae
Streptococcus suis BM407	0	0	1	1	Bacilli	Streptococcaceae
Streptococcus thermophilus LMD-9	1	0	0	1	Bacilli	Streptococcaceae
Streptomyces cacaoi subsp. asoensis	0	0	1	1	Actinomycetia	Streptomycetaceae
Streptomyces cadmiisoli	0	1	0	1	Actinomycetia	Streptomycetaceae
Streptomyces globisporus	1	0	0	1	Actinomycetia	Streptomycetaceae
Streptomyces glomeroaurantiacus	0	1	0	1	Actinomycetia	Streptomycetaceae
Streptomyces sp. CdTB01	0	0	1	1	Actinomycetia	Streptomycetaceae
Streptomyces spectabilis	0	0	1	1	Actinomycetia	Streptomycetaceae
Sugiyamaella lignohabitans	0	0	1	1	Saccharomycetes	Trichomonascaceae
Sulfitobacter sp. THAF37	0	1	0	1	Alphaproteobacteria	Roseobacteraceae
Sulfurimonas sp. NW10	0	1	0	1	Epsilonproteobacteria	Thiovulaceae
Sulfurivermis fontis	0	1	0	1	Gammaproteobacteria	Thioalkalispiraceae
Tatumella citrea	0	1	0	1	Gammaproteobacteria	Erwiniaceae
Tenacibaculum dicentrarchi	0	0	1	1	Flavobacteriia	Flavobacteriaceae
Terasakiella sp. SH-1	0	1	0	1	Alphaproteobacteria	Terasakiellaceae
Terriglobus albidus	0	1	0	1	Acidobacteriia	Acidobacteriaceae
Tessaracoccus	0	0	1	1	Actinomycetia	Propionibacteriaceae
Tetragenococcus halophilus	0	0	1	1	Bacilli	Enterococcaceae
Tetragenococcus koreensis	0	1	0	1	Bacilli	Enterococcaceae
Thalassospira xiamenensis M-5 = DSM 17429	1	0	0	1	Alphaproteobacteria	Thalassospiraceae
Thauera hydrothermalis	0	1	0	1	Betaproteobacteria	Zoogloeaceae
Thermoanaerobacter	0	1	0	1	Clostridia	Thermoanaerobacteraceae
Thermococcus barophilus MP	0	1	0	1	Thermococci	Thermococcaceae
Thermomonas sp. XSG	0	0	1	1	Gammaproteobacteria	Xanthomonadaceae
Thioalkalivibrio nitratireducens DSM 14787	0	1	0	1	Gammaproteobacteria	Ectothiorhodospiraceae
TM7 phylum sp. oral taxon 957	1	0	0	1	Candidatus Saccharimonia	Candidatus Nanosynbacteraceae
Treponema succinifaciens DSM 2489	0	0	1	1	Spirochaetia	Treponemataceae
Turicibacter sanguinis	1	0	0	1	Erysipelotrichia	Turicibacteraceae
unclassified Bradyrhizobium	0	1	0	1	Alphaproteobacteria	Nitrobacteraceae
unclassified Capnocytophaga	0	1	0	1	Flavobacteriia	Flavobacteriaceae
unclassified Carnobacterium	0	0	1	1	Bacilli	Carnobacteriaceae
unclassified Leptotrichia	1	0	0	1	Fusobacteriia	Leptotrichiaceae
unclassified Pseudoalteromonas	0	1	0	1	Gammaproteobacteria	Pseudoalteromonadaceae
unclassified Pseudodesulfovibrio	0	0	1	1	Deltaproteobacteria	Desulfovibrionaceae
Ureaplasma parvum	0	1	0	1	Mollicutes	Mycoplasmataceae
Ureaplasma urealyticum	0	1	0	1	Mollicutes	Mycoplasmataceae
Vagococcus	1	0	0	1	Bacilli	Enterococcaceae
Variibacter gotjawalensis	0	1	0	1	Alphaproteobacteria	Nitrobacteraceae
Variovorax paradoxus EPS	0	0	1	1	Betaproteobacteria	Comamonadaceae
Variovorax sp. PAMC 28711	0	0	1	1	Betaproteobacteria	Comamonadaceae
Variovorax sp. PBS-H4	0	1	0	1	Betaproteobacteria	Comamonadaceae
Verminephrobacter eiseniae EF01-2	0	1	0	1	Betaproteobacteria	Comamonadaceae
Vibrio casei	0	1	0	1	Gammaproteobacteria	Vibrionaceae
Vibrio cyclitrophicus	0	1	0	1	Gammaproteobacteria	Vibrionaceae
Vibrio harveyi group	0	1	0	1	Gammaproteobacteria	Vibrionaceae
Vibrio parahaemolyticus	0	1	0	1	Gammaproteobacteria	Vibrionaceae
Viridibacillus sp. JNUCC-6	0	0	1	1	Bacilli	Planococcaceae
Weeksella virosa DSM 16922	0	1	0	1	Flavobacteriia	Weeksellaceae
Weeksellaceae	0	0	1	1	Flavobacteriia	Weeksellaceae
Weissella diestrammenae	0	0	1	1	Bacilli	Lactobacillaceae
Wenyingzhuangia fucanilytica	0	1	0	1	Flavobacteriia	Flavobacteriaceae
Wenzhouxiangella marina	1	0	0	1	Gammaproteobacteria	Wenzhouxiangellaceae
Wolbachia endosymbiont of Cruorifilaria tuberocauda	0	1	0	1	Alphaproteobacteria	Anaplasmataceae
Xanthomonadaceae	0	0	1	1	Gammaproteobacteria	Xanthomonadaceae
Xanthomonas vasicola	1	0	0	1	Gammaproteobacteria	Xanthomonadaceae
Xenorhabdus bovienii SS-2004	0	1	0	1	Gammaproteobacteria	Morganellaceae
Xenorhabdus hominickii	0	1	0	1	Gammaproteobacteria	Morganellaceae
Xenorhabdus nematophila AN6/1	1	0	0	1	Gammaproteobacteria	Morganellaceae
Zymobacter palmae	0	1	0	1	Gammaproteobacteria	Halomonadaceae
Zymomonas mobilis	0	1	0	1	Alphaproteobacteria	Zymomonadaceae
[Clostridium] cellulosi	1	0	0	1	Clostridia	Clostridiaceae
[Clostridium] scindens	0	1	0	1	Clostridia	Clostridiaceae
[Clostridium] scindens ATCC 35704	0	1	0	1	Clostridia	Clostridiaceae
[Eubacterium] eligens ATCC 27750	1	0	0	1	Clostridia	Eubacteriaceae
[Ruminococcus] gnavus ATCC 29149	0	1	0	1	Clostridia	Oscillospiraceae
Bacillus	0	0	1	1	Insecta	Bacillidae
Bacillus circulans	0	1	0	1	Insecta	Bacillidae
Bacillus sp. X1(2014)	0	0	1	1	Insecta	Bacillidae
Buchnera aphidicola (Hyadaphis tataricae)	0	0	1	1	Magnoliopsida	Orobanchaceae
Candidatus Saccharimonas aalborgensis	0	1	0	1	Candidatus
Corynebacterium geronticis	0	1	0	1	Actinomycetia	Corynebacteriaceae
Cyanobacteria	0	0	1	1	Cyanobacteria
Epibacterium mobile F1926	1	0	0	1	Alphaproteobacteria	Roseobacteraceae
Escherichia coli O157:H7	0	0	1	1	Gammaproteobacteria	Enterobacteriaceae
FCB group	0	0	1	1	FCB
Fischerella sp. NIES-3754	1	0	0	1	Fischerella	Hapalosiphonaceae
Geminocystis sp. NIES-3708	0	0	1	1	Geminocystis	Chroococcaceae
Gloeothece citriformis PCC 7424	1	0	0	1	Gloeothece	Aphanothecaceae
Heliobacterium modesticaldum Ice1	0	1	0	1	Clostridia	Heliobacteriaceae
Lactobacillus rhamnosus Lc 705	0	1	0	1	Bacilli	Lactobacillaceae
Mycoplasma alkalescens	1	0	0	1	Mollicutes	Mycoplasmataceae
Mycoplasma columbinum	1	0	0	1	Mollicutes	Mycoplasmataceae
Mycoplasma hyorhinis	0	0	1	1	Mollicutes	Mycoplasmataceae
Mycoplasma phocidae	1	0	0	1	Mollicutes	Mycoplasmataceae
Ndongobacter massiliensis	0	1	0	1	Ndongobacter
Neisseria sp. 10022	0	0	1	1	Betaproteobacteria	Neisseriaceae
Nitrosopumilus ureiphilus	0	1	0	1	Nitrosopumilus	Nitrosopumilaceae
Nordella sp. HKS 07	0	0	1	1	Alphaproteobacteria
Planococcus	0	1	0	1	Insecta	Pseudococcidae
Rhodothermus marinus SG0.5JP17-172	0	0	1	1	Rhodothermus	Rhodothermaceae
Rothia	0	1	0	1	Magnoliopsida	Fabaceae
Strawberry lethal yellows phytoplasma (CPA) str. NZSb11	0	0	1	1	Magnoliopsida	Rosaceae
Synechococcus sp. RSCCF101	0	0	1	1	Synechococcus	Synechococcaceae
unclassified Synechococcus	0	1	0	1	Synechococcus	Synechococcaceae

## Sheet: ctr.health
organism	run.I.barcode02	run.II.barcode05	run.III.barcode01	run.III.barcode08	total	Class	Family
Prevotella melaninogenica	7118	4819	708	2524	15169	Bacteroidia	Prevotellaceae
Prevotella jejuni	4639	423	177	1109	6348	Bacteroidia	Prevotellaceae
Haemophilus parainfluenzae	153	3747	258	220	4378	Gammaproteobacteria	Pasteurellaceae
Veillonella atypica	2512	440	21	27	3000	Negativicutes	Veillonellaceae
Fusobacterium pseudoperiodonticum	55	2242	46	129	2472	Fusobacteriia	Fusobacteriaceae
Neisseria subflava	309	1442	558	120	2429	Betaproteobacteria	Neisseriaceae
Neisseria mucosa	69	1927	290	41	2327	Betaproteobacteria	Neisseriaceae
Prevotella intermedia	964	764	131	278	2137	Bacteroidia	Prevotellaceae
Streptococcus mitis	145	803	7	738	1693	Bacilli	Streptococcaceae
Streptococcus sp. oral taxon 431	375	378	10	722	1485	Bacilli	Streptococcaceae
Veillonella dispar	992	386	7	27	1412	Negativicutes	Veillonellaceae
Atopobium parvulum DSM 20469	775	34	1	245	1055	Coriobacteriia	Atopobiaceae
Streptococcus sp. oral taxon 061	0	593	7	389	989	Bacilli	Streptococcaceae
Prevotella sp. oral taxon 299 str. F0039	137	683	48	85	953	Bacteroidia	Prevotellaceae
Leptotrichia sp. oral taxon 212	72	589	25	220	906	Fusobacteriia	Leptotrichiaceae
Prevotella oris	588	107	28	162	885	Bacteroidia	Prevotellaceae
Streptococcus salivarius	722	40	5	38	805	Bacilli	Streptococcaceae
Haemophilus parainfluenzae T3T1	82	677	17	24	800	Gammaproteobacteria	Pasteurellaceae
Leptotrichia wadei	280	98	20	341	739	Fusobacteriia	Leptotrichiaceae
Veillonella nakazawae	0	669	6	33	708	Negativicutes	Veillonellaceae
Neisseria flavescens	65	442	134	43	684	Betaproteobacteria	Neisseriaceae
Streptococcus sp. LPB0220	592	33	2	49	676	Bacilli	Streptococcaceae
Veillonella parvula	195	443	5	31	674	Negativicutes	Veillonellaceae
Prevotella fusca JCM 17724	354	67	8	84	513	Bacteroidia	Prevotellaceae
Streptococcus australis	63	307	1	131	502	Bacilli	Streptococcaceae
Prevotella	272	88	19	88	467	Bacteroidia	Prevotellaceae
Gemella sanguinis	54	100	4	302	460	Bacilli
Streptococcus oralis	53	150	1	219	423	Bacilli	Streptococcaceae
Streptococcus	155	124	3	115	397	Bacilli	Streptococcaceae
Fusobacterium periodonticum	9	355	7	25	396	Fusobacteriia	Fusobacteriaceae
Streptococcus pneumoniae	80	144	1	155	380	Bacilli	Streptococcaceae
Campylobacter concisus	176	77	56	63	372	Epsilonproteobacteria	Campylobacteraceae
Streptococcus viridans	47	216	8	98	369	Bacilli	Streptococcaceae
Gemella haemolysans	13	148	2	192	355	Bacilli
Gemella morbillorum	5	254	0	90	349	Bacilli
Streptococcus parasanguinis ATCC 15912	267	28	0	50	345	Bacilli	Streptococcaceae
Capnocytophaga sp. FDAARGOS_737	4	313	2	16	335	Flavobacteriia	Flavobacteriaceae
Streptococcus parasanguinis FW213	281	14	0	39	334	Bacilli	Streptococcaceae
Prevotella denticola	234	43	9	43	329	Bacteroidia	Prevotellaceae
Rothia mucilaginosa	87	18	1	222	328	Actinomycetia	Micrococcaceae
Capnocytophaga leadbetteri	4	292	2	18	316	Flavobacteriia	Flavobacteriaceae
Streptococcus sp. A12	41	182	3	85	311	Bacilli	Streptococcaceae
Tannerella sp. oral taxon HOT-286	22	159	8	100	289	Bacteroidia	Tannerellaceae
Streptococcus mitis B6	38	125	1	108	272	Bacilli	Streptococcaceae
Bacteroidales	77	157	10	26	270	Bacteroidia
Prevotella enoeca	143	48	15	64	270	Bacteroidia	Prevotellaceae
Capnocytophaga gingivalis	19	218	9	15	261	Flavobacteriia	Flavobacteriaceae
Haemophilus haemolyticus	11	216	19	5	251	Gammaproteobacteria	Pasteurellaceae
Prevotella denticola F0289	147	34	5	60	246	Bacteroidia	Prevotellaceae
Capnocytophaga sputigena	18	207	5	12	242	Flavobacteriia	Flavobacteriaceae
Porphyromonas gingivalis	33	181	11	15	240	Bacteroidia	Porphyromonadaceae
Lachnoanaerobaculum umeaense	102	40	3	73	218	Clostridia	Lachnospiraceae
Candidatus Nanosynbacter lyticus	0	76	3	113	192	Candidatus Saccharimonia	Candidatus Nanosynbacteraceae
Streptococcus sanguinis	42	49	5	94	190	Bacilli	Streptococcaceae
Streptococcus sp. 116-D4	42	71	0	68	181	Bacilli	Streptococcaceae
Streptococcus gwangjuense	34	87	0	59	180	Bacilli	Streptococcaceae
Campylobacter concisus 13826	162	7	6	4	179	Epsilonproteobacteria	Campylobacteraceae
Schaalia odontolytica	110	3	1	50	164	Actinomycetia	Actinomycetaceae
Streptococcus pseudopneumoniae IS7493	18	77	0	69	164	Bacilli	Streptococcaceae
Streptococcus gordonii	26	77	0	53	156	Bacilli	Streptococcaceae
Treponema sp. OMZ 804	82	40	4	25	151	Spirochaetia	Treponemataceae
Streptococcus koreensis	32	85	3	30	150	Bacilli	Streptococcaceae
Streptococcus sp. I-P16	28	95	0	25	148	Bacilli	Streptococcaceae
Neisseria meningitidis	20	82	29	12	143	Betaproteobacteria	Neisseriaceae
Haemophilus pittmaniae	5	131	0	0	136	Gammaproteobacteria	Pasteurellaceae
Streptococcus sp. I-G2	23	83	0	27	133	Bacilli	Streptococcaceae
Rothia mucilaginosa DY-18	32	3	0	89	124	Actinomycetia	Micrococcaceae
Capnocytophaga sp. oral taxon 878	3	118	1	1	123	Flavobacteriia	Flavobacteriaceae
Veillonella	24	93	0	5	122	Negativicutes	Veillonellaceae
Campylobacter showae	25	77	4	10	116	Epsilonproteobacteria	Campylobacteraceae
Actinomyces pacaensis	37	11	0	67	115	Actinomycetia	Actinomycetaceae
Treponema sp. OMZ 838	60	29	2	22	113	Spirochaetia	Treponemataceae
Veillonella rodentium	92	14	2	3	111	Negativicutes	Veillonellaceae
Neisseria sicca	0	71	36	3	110	Betaproteobacteria	Neisseriaceae
Prevotella intermedia ATCC 25611 = DSM 20706	35	51	5	18	109	Bacteroidia	Prevotellaceae
Streptococcus cristatus ATCC 51100	39	22	0	48	109	Bacilli	Streptococcaceae
Fusobacterium nucleatum subsp. polymorphum	18	71	4	14	107	Fusobacteriia	Fusobacteriaceae
Selenomonas sp. oral taxon 478	88	3	2	14	107	Negativicutes	Selenomonadaceae
Mogibacterium diversum	60	13	1	28	102	Clostridia	Eubacteriales Family XIII. Incertae Sedis
Haemophilus sp. oral taxon 036	2	91	4	0	97	Gammaproteobacteria	Pasteurellaceae
Porphyromonas asaccharolytica DSM 20707	5	73	3	7	88	Bacteroidia	Porphyromonadaceae
Rothia dentocariosa	49	3	3	31	86	Actinomycetia	Micrococcaceae
Streptococcus salivarius CCHSS3	80	4	0	1	85	Bacilli	Streptococcaceae
Leptotrichia hofstadii	21	22	2	35	80	Fusobacteriia	Leptotrichiaceae
Parvimonas micra	15	37	4	24	80	Tissierellia	Peptoniphilaceae
Streptococcus oralis subsp. tigurinus	21	16	1	42	80	Bacilli	Streptococcaceae
Streptococcus sp. NPS 308	20	35	1	23	79	Bacilli	Streptococcaceae
Haemophilus influenzae	2	66	5	4	77	Gammaproteobacteria	Pasteurellaceae
Bacteroides	19	49	3	4	75	Bacteroidia	Bacteroidaceae
Streptococcus parasanguinis	63	6	1	5	75	Bacilli	Streptococcaceae
Porphyromonas crevioricanis	14	58	1	1	74	Bacteroidia	Porphyromonadaceae
Streptococcus equinus	64	2	1	7	74	Bacilli	Streptococcaceae
Rothia dentocariosa ATCC 17931	45	1	0	27	73	Actinomycetia	Micrococcaceae
Leptotrichia sp. oral taxon 498	11	8	2	50	71	Fusobacteriia	Leptotrichiaceae
Selenomonas sp. oral taxon 136	59	2	1	9	71	Negativicutes	Selenomonadaceae
unclassified Streptococcus	16	31	2	22	71	Bacilli	Streptococcaceae
Bacteroidetes	17	43	1	8	69	Bacteroidia
Fusobacterium nucleatum	10	32	9	16	67	Fusobacteriia	Fusobacteriaceae
Neisseria	6	42	13	6	67	Betaproteobacteria	Neisseriaceae
Proteobacteria	4	48	4	8	64	Proteobacteria
Fusobacterium	4	50	4	4	62	Fusobacteriia	Fusobacteriaceae
Capnocytophaga endodontalis	11	42	3	5	61	Flavobacteriia	Flavobacteriaceae
Neisseria lactamica	3	52	4	1	60	Betaproteobacteria	Neisseriaceae
Streptococcus oralis subsp. dentisani	30	10	0	20	60	Bacilli	Streptococcaceae
Candidatus Saccharibacteria	59	1	0	0	60	Candidatus
Streptococcus oralis Uo5	18	19	0	22	59	Bacilli	Streptococcaceae
Fusobacterium nucleatum subsp. animalis	17	15	7	19	58	Fusobacteriia	Fusobacteriaceae
Leptotrichia trevisanii	10	20	2	26	58	Fusobacteriia	Leptotrichiaceae
Neisseria cinerea	2	40	14	2	58	Betaproteobacteria	Neisseriaceae
Prevotella dentalis DSM 3688	27	22	3	6	58	Bacteroidia	Prevotellaceae
Filifactor alocis ATCC 35896	29	15	0	13	57	Clostridia	Peptostreptococcaceae
Neisseria elongata	10	33	10	4	57	Betaproteobacteria	Neisseriaceae
Streptococcus sp. 1643	20	16	0	21	57	Bacilli	Streptococcaceae
Treponema denticola ATCC 35405	45	3	3	6	57	Spirochaetia	Treponemataceae
Tannerella forsythia 92A2	45	7	1	3	56	Bacteroidia	Tannerellaceae
Streptococcus anginosus	12	8	1	33	54	Bacilli	Streptococcaceae
Capnocytophaga	3	49	0	1	53	Flavobacteriia	Flavobacteriaceae
Streptococcus agalactiae	2	44	0	6	52	Bacilli	Streptococcaceae
Leptotrichia buccalis C-1013-b	12	20	1	18	51	Fusobacteriia	Leptotrichiaceae
Bacteroides fragilis	16	20	5	8	49	Bacteroidia	Bacteroidaceae
Leptotrichia hongkongensis	12	12	0	25	49	Fusobacteriia	Leptotrichiaceae
Porphyromonas cangingivalis	4	41	1	3	49	Bacteroidia	Porphyromonadaceae
Tannerella forsythia 3313	38	3	1	6	48	Bacteroidia	Tannerellaceae
Prevotella ruminicola 23	17	24	0	4	45	Bacteroidia	Prevotellaceae
Streptococcus sp. FDAARGOS_192	33	4	0	8	45	Bacilli	Streptococcaceae
Aggregatibacter aphrophilus	6	30	5	1	42	Gammaproteobacteria	Pasteurellaceae
Alloprevotella sp. E39	8	32	1	1	42	Bacteroidia	Prevotellaceae
Streptococcus salivarius JIM8777	40	0	1	1	42	Bacilli	Streptococcaceae
Campylobacter rectus	0	32	5	4	41	Epsilonproteobacteria	Campylobacteraceae
Eikenella corrodens	10	28	2	1	41	Betaproteobacteria	Neisseriaceae
Fusobacterium nucleatum subsp. nucleatum	15	15	0	11	41	Fusobacteriia	Fusobacteriaceae
Streptococcus cristatus	14	8	0	19	41	Bacilli	Streptococcaceae
Actinobacteria	13	21	0	7	41	Actinobacteria
Leptotrichia shahii	16	11	1	11	39	Fusobacteriia	Leptotrichiaceae
Gammaproteobacteria	6	28	0	4	38	Gammaproteobacteria
Leptotrichia sp. oral taxon 847	6	10	0	22	38	Fusobacteriia	Leptotrichiaceae
Fusobacterium nucleatum subsp. animalis 7_1	9	10	7	11	37	Fusobacteriia	Fusobacteriaceae
Glaesserella sp. 15-184	0	37	0	0	37	Gammaproteobacteria	Pasteurellaceae
Firmicutes	11	11	0	15	37	Firmicutes
Streptococcus oralis ATCC 35037	11	10	0	15	36	Bacilli	Streptococcaceae
Streptococcus sanguinis SK36	11	12	0	13	36	Bacilli	Streptococcaceae
Tannerella forsythia	13	19	0	3	35	Bacteroidia	Tannerellaceae
Tannerella forsythia KS16	25	3	1	5	34	Bacteroidia	Tannerellaceae
Aggregatibacter segnis ATCC 33393	11	16	4	1	32	Gammaproteobacteria	Pasteurellaceae
Bacteroides zoogleoformans	8	17	4	3	32	Bacteroidia	Bacteroidaceae
Rothia aeria	16	6	1	9	32	Actinomycetia	Micrococcaceae
Treponema putidum	21	3	1	6	31	Spirochaetia	Treponemataceae
Terrabacteria group	6	12	1	12	31	Terrabacteria
Bacteroides heparinolyticus	12	15	2	1	30	Bacteroidia	Bacteroidaceae
Fusobacterium hwasookii	3	23	0	4	30	Fusobacteriia	Fusobacteriaceae
Fusobacterium nucleatum subsp. animalis 4_8	14	6	1	9	30	Fusobacteriia	Fusobacteriaceae
Neisseria gonorrhoeae	5	17	7	1	30	Betaproteobacteria	Neisseriaceae
Aggregatibacter aphrophilus NJ8700	22	7	0	0	29	Gammaproteobacteria	Pasteurellaceae
Bacilli	7	7	1	14	29	Bacilli
Neisseria polysaccharea	3	22	3	1	29	Betaproteobacteria	Neisseriaceae
Streptococcus suis	9	9	1	10	29	Bacilli	Streptococcaceae
Barnesiella viscericola DSM 18177	3	22	1	2	28	Bacteroidia	Barnesiellaceae
Fusobacterium hwasookii ChDC F174	0	26	0	2	28	Fusobacteriia	Fusobacteriaceae
Capnocytophaga haemolytica	3	24	0	0	27	Flavobacteriia	Flavobacteriaceae
Capnocytophaga ochracea DSM 7271	9	11	2	4	26	Flavobacteriia	Flavobacteriaceae
Fusobacterium canifelinum	0	15	1	10	26	Fusobacteriia	Fusobacteriaceae
Alistipes dispar	1	23	0	1	25	Bacteroidia	Rikenellaceae
Capnocytophaga sp. oral taxon 902	0	19	1	5	25	Flavobacteriia	Flavobacteriaceae
Duncaniella sp. B8	3	21	0	1	25	Bacteroidia	Muribaculaceae
Fusobacterium nucleatum subsp. vincentii 3_1_27	5	3	5	12	25	Fusobacteriia	Fusobacteriaceae
Leptotrichia	9	3	0	13	25	Fusobacteriia	Leptotrichiaceae
Parabacteroides distasonis	9	13	0	3	25	Bacteroidia	Tannerellaceae
Streptococcus thermophilus	16	3	0	6	25	Bacilli	Streptococcaceae
Aggregatibacter aphrophilus ATCC 33389	5	15	4	0	24	Gammaproteobacteria	Pasteurellaceae
Streptococcus constellatus	0	2	0	22	24	Bacilli	Streptococcaceae
Bacteroides thetaiotaomicron	3	14	1	5	23	Bacteroidia	Bacteroidaceae
Campylobacter gracilis	11	2	0	10	23	Epsilonproteobacteria	Campylobacteraceae
Capnocytophaga sp. oral taxon 864	7	14	2	0	23	Flavobacteriia	Flavobacteriaceae
Flavobacteriaceae	4	18	0	1	23	Flavobacteriia	Flavobacteriaceae
Porphyromonas	0	22	0	1	23	Bacteroidia	Porphyromonadaceae
Selenomonas sputigena ATCC 35185	2	5	2	14	23	Negativicutes	Selenomonadaceae
Bacteroides sp. CBA7301	11	9	1	1	22	Bacteroidia	Bacteroidaceae
Fusobacterium nucleatum subsp. vincentii	2	4	3	13	22	Fusobacteriia	Fusobacteriaceae
Haemophilus parahaemolyticus	3	18	0	1	22	Gammaproteobacteria	Pasteurellaceae
Streptococcus milleri	3	0	0	19	22	Bacilli	Streptococcaceae
Aggregatibacter segnis	0	14	4	3	21	Gammaproteobacteria	Pasteurellaceae
Alistipes communis	1	18	0	2	21	Bacteroidia	Rikenellaceae
Alistipes onderdonkii subsp. vulgaris	2	19	0	0	21	Bacteroidia	Rikenellaceae
Lactobacillales	12	3	0	6	21	Bacilli
Paraprevotella xylaniphila YIT 11841	5	14	0	2	21	Bacteroidia	Prevotellaceae
Porphyromonas gingivalis W83	0	21	0	0	21	Bacteroidia	Porphyromonadaceae
Streptococcus intermedius	5	5	0	11	21	Bacilli	Streptococcaceae
Streptococcus pneumoniae Hungary19A-6	2	10	0	9	21	Bacilli	Streptococcaceae
Treponema socranskii subsp. buccale	0	8	0	13	21	Spirochaetia	Treponemataceae
Streptococcus intermedius C270	3	1	0	16	20	Bacilli	Streptococcaceae
Lactobacillus fermentum	19	0	0	0	19	Bacilli	Lactobacillaceae
Parabacteroides	4	13	0	2	19	Bacteroidia	Tannerellaceae
Bacteroides helcogenes P 36-108	7	10	0	1	18	Bacteroidia	Bacteroidaceae
Capnocytophaga sp. oral taxon 323	5	8	0	5	18	Flavobacteriia	Flavobacteriaceae
Pasteurellaceae	1	14	2	1	18	Gammaproteobacteria	Pasteurellaceae
Simonsiella muelleri ATCC 29453	3	4	11	0	18	Betaproteobacteria	Neisseriaceae
Streptococcus constellatus subsp. pharyngis	2	1	0	15	18	Bacilli	Streptococcaceae
Bacteroides cellulosilyticus	11	3	0	3	17	Bacteroidia	Bacteroidaceae
Neisseria lactamica 020-06	1	12	3	1	17	Betaproteobacteria	Neisseriaceae
Schaalia meyeri	11	0	0	6	17	Actinomycetia	Actinomycetaceae
Cardiobacterium hominis	6	4	0	6	16	Gammaproteobacteria	Cardiobacteriaceae
Fusobacterium nucleatum subsp. nucleatum ATCC 23726	5	6	1	4	16	Fusobacteriia	Fusobacteriaceae
Alistipes finegoldii DSM 17242	3	9	0	3	15	Bacteroidia	Rikenellaceae
Pseudoleptotrichia goodfellowii	0	5	3	7	15	Fusobacteriia	Leptotrichiaceae
Alistipes megaguti	2	12	0	0	14	Bacteroidia	Rikenellaceae
Bacteroides caccae	6	7	1	0	14	Bacteroidia	Bacteroidaceae
Clostridioides difficile	2	5	1	6	14	Clostridia	Peptostreptococcaceae
Coprobacter sp. 2CBH44	0	13	0	1	14	Bacteroidia	Barnesiellaceae
Lachnospiraceae bacterium oral taxon 500	14	0	0	0	14	Clostridia	Lachnospiraceae
Malassezia restricta	0	0	2	12	14	Malasseziomycetes	Malasseziaceae
Neisseria elongata subsp. glycolytica	1	6	6	1	14	Betaproteobacteria	Neisseriaceae
Selenomonas sp. oral taxon 920	10	4	0	0	14	Negativicutes	Selenomonadaceae
Bacillus	5	4	0	5	14	Insecta	Bacillidae
Fusobacterium hwasookii ChDC F300	2	10	0	1	13	Fusobacteriia	Fusobacteriaceae
Kingella oralis	0	8	3	2	13	Betaproteobacteria	Neisseriaceae
Lachnospiraceae	7	0	0	6	13	Clostridia	Lachnospiraceae
Odoribacter splanchnicus	4	9	0	0	13	Bacteroidia	Odoribacteraceae
TM7 phylum sp. oral taxon 488	13	0	0	0	13	TM7
Abiotrophia defectiva	0	7	0	5	12	Bacilli	Aerococcaceae
Bacteroides ovatus	9	1	0	2	12	Bacteroidia	Bacteroidaceae
Chryseobacterium gallinarum	9	2	0	1	12	Flavobacteriia	Weeksellaceae
Clostridiales	3	3	0	6	12	Clostridia
Hymenobacter	0	10	0	2	12	Cytophagia	Hymenobacteraceae
Phocaeicola	0	10	0	2	12	Bacteroidia	Bacteroidaceae
Pseudomonas	0	10	0	2	12	Gammaproteobacteria	Pseudomonadaceae
Butyricimonas faecalis	6	3	0	2	11	Bacteroidia	Odoribacteraceae
Dialister pneumosintes	3	7	0	1	11	Negativicutes	Veillonellaceae
Enterococcus faecium	4	4	0	3	11	Bacilli	Enterococcaceae
Glaesserella parasuis	1	9	0	1	11	Gammaproteobacteria	Pasteurellaceae
Muribaculum intestinale	3	8	0	0	11	Bacteroidia	Muribaculaceae
Phocaeicola vulgatus	0	9	0	2	11	Bacteroidia	Bacteroidaceae
Streptococcus equi subsp. zooepidemicus	4	2	0	5	11	Bacilli	Streptococcaceae
Streptococcus vestibularis	5	2	0	4	11	Bacilli	Streptococcaceae
Treponema pedis	0	7	0	4	11	Spirochaetia	Treponemataceae
unclassified Dysgonomonas	1	8	0	2	11	Bacteroidia	Dysgonomonadaceae
unclassified Treponema	6	2	0	3	11	Spirochaetia	Treponemataceae
Actinomyces	8	0	0	2	10	Actinomycetia	Actinomycetaceae
Bacillales	2	4	0	4	10	Bacilli
Chitinophaga pinensis	2	8	0	0	10	Chitinophagia	Chitinophagaceae
Fusobacterium nucleatum subsp. nucleatum ChDC F316	3	4	0	3	10	Fusobacteriia	Fusobacteriaceae
Fusobacterium nucleatum subsp. vincentii ChDC F8	2	1	3	4	10	Fusobacteriia	Fusobacteriaceae
Haemophilus	0	7	1	2	10	Gammaproteobacteria	Pasteurellaceae
Lactobacillus	7	0	0	3	10	Bacilli	Lactobacillaceae
Petrimonas mucosa	1	8	0	1	10	Bacteroidia	Dysgonomonadaceae
Riemerella anatipestifer	0	10	0	0	10	Flavobacteriia	Weeksellaceae
Staphylococcus	4	1	0	5	10	Bacilli	Staphylococcaceae
Treponema	4	3	0	3	10	Spirochaetia	Treponemataceae
Bacteroides vulgatus ATCC 8482	6	1	0	2	9	Bacteroidia	Bacteroidaceae
Bergeyella cardium	2	4	0	3	9	Flavobacteriia	Weeksellaceae
Clostridium	2	2	0	5	9	Clostridia	Clostridiaceae
Corynebacterium matruchotii	3	1	1	4	9	Actinomycetia	Corynebacteriaceae
Flavobacteriales	0	6	0	3	9	Flavobacteriia
Kingella kingae	7	1	1	0	9	Betaproteobacteria	Neisseriaceae
Megasphaera elsdenii	6	2	0	1	9	Negativicutes	Veillonellaceae
Olsenella uli DSM 7084	4	0	0	5	9	Coriobacteriia	Atopobiaceae
Proteiniphilum saccharofermentans	2	6	0	1	9	Bacteroidia	Dysgonomonadaceae
Streptococcus phage YMC-2011	9	0	0	0	9	Caudoviricetes	Siphoviridae
Streptococcus pneumoniae SPNA45	3	2	0	4	9	Bacilli	Streptococcaceae
Actinobacillus	0	8	0	0	8	Gammaproteobacteria	Pasteurellaceae
Bacteroides uniformis	3	5	0	0	8	Bacteroidia	Bacteroidaceae
Cruoricaptor ignavus	0	7	0	1	8	Flavobacteriia	Weeksellaceae
Enterobacteriaceae	0	5	0	3	8	Gammaproteobacteria	Enterobacteriaceae
Flavobacterium columnare	2	4	0	2	8	Flavobacteriia	Flavobacteriaceae
Gardnerella vaginalis	3	3	0	2	8	Actinomycetia	Bifidobacteriaceae
Kingella denitrificans	0	5	0	3	8	Betaproteobacteria	Neisseriaceae
Klebsiella	0	8	0	0	8	Gammaproteobacteria	Enterobacteriaceae
Lactobacillus delbrueckii	2	6	0	0	8	Bacilli	Lactobacillaceae
Neisseria sp. KEM232	2	2	4	0	8	Betaproteobacteria	Neisseriaceae
Neisseriaceae	2	3	3	0	8	Betaproteobacteria	Neisseriaceae
Prevotellaceae	4	3	0	1	8	Bacteroidia	Prevotellaceae
Staphylococcus epidermidis	2	0	0	6	8	Bacilli	Staphylococcaceae
Streptococcus pneumoniae 670-6B	2	2	0	4	8	Bacilli	Streptococcaceae
Treponema phagedenis	3	3	0	2	8	Spirochaetia	Treponemataceae
unclassified Selenomonas	6	1	0	1	8	Negativicutes	Selenomonadaceae
[Haemophilus] ducreyi	1	6	1	0	8	Gammaproteobacteria	Pasteurellaceae
Candidatus Saccharimonas aalborgensis	0	4	0	4	8	Candidatus
Actinobacillus porcitonsillarum	1	4	1	1	7	Gammaproteobacteria	Pasteurellaceae
Alphaproteobacteria	1	6	0	0	7	Alphaproteobacteria
Bacteroides caecimuris	3	4	0	0	7	Bacteroidia	Bacteroidaceae
Bacteroides intestinalis	3	3	0	1	7	Bacteroidia	Bacteroidaceae
Bacteroides sp. HF-5287	0	6	0	1	7	Bacteroidia	Bacteroidaceae
Bifidobacterium	4	2	0	1	7	Actinomycetia	Bifidobacteriaceae
Butyrivibrio proteoclasticus B316	5	1	0	1	7	Clostridia	Lachnospiraceae
Chryseobacterium	0	4	1	2	7	Flavobacteriia	Weeksellaceae
Chryseobacterium sp. SNU WT5	3	4	0	0	7	Flavobacteriia	Weeksellaceae
Cutibacterium acnes	4	1	0	2	7	Actinomycetia	Propionibacteriaceae
Eikenella exigua	1	2	1	3	7	Betaproteobacteria	Neisseriaceae
Enterobacterales	2	4	0	1	7	Gammaproteobacteria
Faecalibacterium prausnitzii	0	3	0	4	7	Clostridia	Oscillospiraceae
Fluviicola taffensis DSM 16823	2	4	0	1	7	Flavobacteriia	Crocinitomicaceae
Fusobacterium hwasookii ChDC F206	1	5	0	1	7	Fusobacteriia	Fusobacteriaceae
Fusobacterium varium	0	3	2	2	7	Fusobacteriia	Fusobacteriaceae
Glaciecola amylolytica	0	7	0	0	7	Gammaproteobacteria	Alteromonadaceae
Human betaherpesvirus 7	7	0	0	0	7	Herviviricetes	Herpesviridae
Lactococcus lactis subsp. cremoris	0	6	0	1	7	Bacilli	Streptococcaceae
Mannheimia haemolytica	0	6	1	0	7	Gammaproteobacteria	Pasteurellaceae
Megasphaera stantonii	3	2	0	2	7	Negativicutes	Veillonellaceae
Phocaeicola dorei	0	6	0	1	7	Bacteroidia	Bacteroidaceae
Phocaeicola salanitronis DSM 18170	0	6	0	1	7	Bacteroidia	Bacteroidaceae
Streptococcus pluranimalium	1	2	0	4	7	Bacilli	Streptococcaceae
Streptococcus pneumoniae P1031	1	3	0	3	7	Bacilli	Streptococcaceae
Streptococcus pyogenes	4	1	0	2	7	Bacilli	Streptococcaceae
Tenuifilum thalassicum	0	6	0	1	7	Bacteroidia	Tenuifilaceae
Treponema pedis str. T A4	6	0	0	1	7	Spirochaetia	Treponemataceae
Treponema succinifaciens DSM 2489	3	0	0	4	7	Spirochaetia	Treponemataceae
unclassified Hymenobacter	1	6	0	0	7	Cytophagia	Hymenobacteraceae
Aggregatibacter actinomycetemcomitans	0	4	0	2	6	Gammaproteobacteria	Pasteurellaceae
Alistipes indistinctus	0	6	0	0	6	Bacteroidia	Rikenellaceae
Bacillaceae	3	0	1	2	6	Bacilli	Bacillaceae
Bacteroidia	0	6	0	0	6	Bacteroidia
Burkholderiales	0	6	0	0	6	Betaproteobacteria
Campylobacter	1	4	0	1	6	Epsilonproteobacteria	Campylobacteraceae
Chryseobacterium taklimakanense	2	4	0	0	6	Flavobacteriia	Weeksellaceae
Chryseolinea soli	0	6	0	0	6	Cytophagia	Fulvivirgaceae
Clostridium perfringens	2	3	0	1	6	Clostridia	Clostridiaceae
Elizabethkingia miricola	2	1	2	1	6	Flavobacteriia	Weeksellaceae
Enterococcus	2	1	1	2	6	Bacilli	Enterococcaceae
Enterococcus cecorum	2	1	0	3	6	Bacilli	Enterococcaceae
Haliscomenobacter hydrossis DSM 1100	2	4	0	0	6	Saprospiria	Haliscomenobacteraceae
Hymenobacter russus	0	5	0	1	6	Cytophagia	Hymenobacteraceae
Hymenobacter sp. HDW8	1	3	0	2	6	Cytophagia	Hymenobacteraceae
Neisseria meningitidis alpha14	0	5	1	0	6	Betaproteobacteria	Neisseriaceae
Ornithobacterium rhinotracheale	2	3	0	1	6	Flavobacteriia	Weeksellaceae
Paludibacter propionicigenes WB4	2	4	0	0	6	Bacteroidia	Paludibacteraceae
Pasteurella multocida	1	4	1	0	6	Gammaproteobacteria	Pasteurellaceae
Runella sp. HYN0085	1	4	0	1	6	Cytophagia	Spirosomaceae
Salmonella enterica	2	2	0	2	6	Gammaproteobacteria	Enterobacteriaceae
Staphylococcus hominis	2	0	0	4	6	Bacilli	Staphylococcaceae
Streptococcus intermedius B196	1	1	0	4	6	Bacilli	Streptococcaceae
Streptococcus phage PH10	0	4	0	2	6	Caudoviricetes	Siphoviridae
Streptococcus pneumoniae CGSP14	0	1	0	5	6	Bacilli	Streptococcaceae
Streptococcus porcinus	0	3	1	2	6	Bacilli	Streptococcaceae
Tetragenococcus koreensis	4	0	0	2	6	Bacilli	Enterococcaceae
unclassified Bacteroides	0	6	0	0	6	Bacteroidia	Bacteroidaceae
unclassified Capnocytophaga	0	5	0	1	6	Flavobacteriia	Flavobacteriaceae
Actinobacillus equuli	0	4	1	0	5	Gammaproteobacteria	Pasteurellaceae
Actinobacillus pleuropneumoniae	0	4	1	0	5	Gammaproteobacteria	Pasteurellaceae
Aeromonas	0	5	0	0	5	Gammaproteobacteria	Aeromonadaceae
Alistipes	0	5	0	0	5	Bacteroidia	Rikenellaceae
Alistipes sp. dk3624	0	5	0	0	5	Bacteroidia	Rikenellaceae
Aquimarina sp. AD10	1	2	0	2	5	Flavobacteriia	Flavobacteriaceae
Bacillus cereus group	1	2	0	2	5	Bacilli	Bacillaceae
Bacillus sp. KH172YL63	0	5	0	0	5	Bacilli	Bacillaceae
Bacteroides dorei	5	0	0	0	5	Bacteroidia	Bacteroidaceae
Bacteroides dorei CL03T12C01	2	2	0	1	5	Bacteroidia	Bacteroidaceae
Bacteroides vulgatus	5	0	0	0	5	Bacteroidia	Bacteroidaceae
Capnocytophaga stomatis	0	4	1	0	5	Flavobacteriia	Flavobacteriaceae
Carnobacterium divergens	4	1	0	0	5	Bacilli	Carnobacteriaceae
Chitinophaga pinensis DSM 2588	0	5	0	0	5	Chitinophagia	Chitinophagaceae
Chryseobacterium haifense	1	1	2	1	5	Flavobacteriia	Weeksellaceae
Clostridium botulinum	3	1	0	1	5	Clostridia	Clostridiaceae
Clostridium taeniosporum	0	3	0	2	5	Clostridia	Clostridiaceae
Desulfobulbus oralis	3	1	0	1	5	Deltaproteobacteria	Desulfobulbaceae
Enterococcus faecalis	2	1	0	2	5	Bacilli	Enterococcaceae
Enterococcus mundtii	1	0	0	4	5	Bacilli	Enterococcaceae
Fusobacteriales	0	2	0	3	5	Fusobacteriia
Gemella sp. oral taxon 928	1	1	0	3	5	Bacilli
Hymenobacter qilianensis	0	3	1	1	5	Cytophagia	Hymenobacteraceae
Hymenobacter sp. NBH84	0	5	0	0	5	Cytophagia	Hymenobacteraceae
Klebsiella quasipneumoniae	0	5	0	0	5	Gammaproteobacteria	Enterobacteriaceae
Lachnoclostridium phytofermentans ISDg	2	0	0	3	5	Clostridia	Lachnospiraceae
Lactobacillus iners	1	3	0	1	5	Bacilli	Lactobacillaceae
Lautropia mirabilis	4	0	1	0	5	Betaproteobacteria	Burkholderiaceae
Leptotrichiaceae	0	3	0	2	5	Fusobacteriia	Leptotrichiaceae
Lysinibacillus sphaericus	0	2	0	3	5	Bacilli	Bacillaceae
Neisseria meningitidis alpha710	0	4	1	0	5	Betaproteobacteria	Neisseriaceae
Paenibacillaceae	1	3	0	1	5	Bacilli	Paenibacillaceae
Paraburkholderia	2	3	0	0	5	Betaproteobacteria	Burkholderiaceae
Pelosinus sp. UFO1	2	1	1	1	5	Negativicutes	Sporomusaceae
Pseudomonas stutzeri	1	4	0	0	5	Gammaproteobacteria	Pseudomonadaceae
Schaalia cardiffensis F0333	4	0	0	1	5	Actinomycetia	Actinomycetaceae
Serratia marcescens	0	5	0	0	5	Gammaproteobacteria	Yersiniaceae
Streptobacillus moniliformis DSM 12112	0	3	0	2	5	Fusobacteriia	Leptotrichiaceae
Streptococcus canis	2	1	0	2	5	Bacilli	Streptococcaceae
Streptococcus dysgalactiae subsp. equisimilis	3	0	0	2	5	Bacilli	Streptococcaceae
Streptococcus mutans	1	3	0	1	5	Bacilli	Streptococcaceae
Streptococcus pneumoniae JJA	1	1	0	3	5	Bacilli	Streptococcaceae
Treponema brennaborense DSM 12168	4	0	0	1	5	Spirochaetia	Treponemataceae
Trueperella pyogenes	3	1	0	1	5	Actinomycetia	Actinomycetaceae
unclassified Siphoviridae	3	0	0	2	5	Caudoviricetes	Siphoviridae
Vagococcus sp. HDW17B	5	0	0	0	5	Bacilli	Enterococcaceae
Weeksellaceae	0	2	1	2	5	Flavobacteriia	Weeksellaceae
[Eubacterium] eligens ATCC 27750	2	1	0	2	5	Clostridia	Eubacteriaceae
Mycoplasma salivarium	0	0	0	5	5	Mollicutes	Mycoplasmataceae
Actinobacillus indolicus	1	1	1	1	4	Gammaproteobacteria	Pasteurellaceae
Aerococcus urinaeequi	0	3	0	1	4	Bacilli	Aerococcaceae
Algibacter alginicilyticus	0	2	0	2	4	Flavobacteriia	Flavobacteriaceae
Allopseudarcicella aquatilis	0	4	0	0	4	Cytophagia	Cytophagaceae
Bacillus marisflavi	3	0	0	1	4	Bacilli	Bacillaceae
Bifidobacterium breve	3	0	0	1	4	Actinomycetia	Bifidobacteriaceae
Blautia sp. SC05B48	0	0	0	4	4	Clostridia	Lachnospiraceae
Burkholderia latens	0	4	0	0	4	Betaproteobacteria	Burkholderiaceae
Butyrivibrio hungatei	2	0	0	2	4	Clostridia	Lachnospiraceae
Campylobacter hominis ATCC BAA-381	2	2	0	0	4	Epsilonproteobacteria	Campylobacteraceae
Campylobacter jejuni	1	0	0	3	4	Epsilonproteobacteria	Campylobacteraceae
Capnocytophaga canimorsus	0	4	0	0	4	Flavobacteriia	Flavobacteriaceae
Carnobacterium maltaromaticum	2	0	0	2	4	Bacilli	Carnobacteriaceae
Chitinophaga sp. XS-30	1	3	0	0	4	Chitinophagia	Chitinophagaceae
Chryseobacterium sp.	2	1	0	1	4	Flavobacteriia	Weeksellaceae
Chryseobacterium sp. IHB B 17019	0	4	0	0	4	Flavobacteriia	Weeksellaceae
Clostridium chauvoei	2	2	0	0	4	Clostridia	Clostridiaceae
Clostridium saccharoperbutylacetonicum	2	0	0	2	4	Clostridia	Clostridiaceae
Comamonadaceae	0	4	0	0	4	Betaproteobacteria	Comamonadaceae
Dyadobacter fermentans DSM 18053	0	4	0	0	4	Cytophagia	Spirosomaceae
Echinicola rosea	0	3	0	1	4	Cytophagia	Cyclobacteriaceae
Enterococcus saigonensis	0	1	0	3	4	Bacilli	Enterococcaceae
Erysipelothrix	0	1	0	3	4	Erysipelotrichia	Erysipelotrichaceae
Erythrobacter sp. THAF29	0	3	1	0	4	Alphaproteobacteria	Erythrobacteraceae
Fibrobacter succinogenes subsp. succinogenes S85	2	2	0	0	4	Fibrobacteria	Fibrobacteraceae
Finegoldia magna	0	1	0	3	4	Tissierellia	Peptoniphilaceae
Flammeovirga pectinis	1	2	0	1	4	Cytophagia	Flammeovirgaceae
Flammeovirga sp. MY04	2	1	0	1	4	Cytophagia	Flammeovirgaceae
Flavobacterium album	0	4	0	0	4	Flavobacteriia	Flavobacteriaceae
Hungatella hathewayi WAL-18680	0	3	0	1	4	Clostridia	Clostridiaceae
Hymenobacter oligotrophus	0	4	0	0	4	Cytophagia	Hymenobacteraceae
Hymenobacter sp. APR13	0	4	0	0	4	Cytophagia	Hymenobacteraceae
Hyphomicrobium denitrificans 1NES1	0	4	0	0	4	Alphaproteobacteria	Hyphomicrobiaceae
Jeotgalibaca ciconiae	0	1	0	3	4	Bacilli	Carnobacteriaceae
Klebsiella variicola	0	4	0	0	4	Gammaproteobacteria	Enterobacteriaceae
Mannheimia varigena	0	3	1	0	4	Gammaproteobacteria	Pasteurellaceae
Micrococcales	1	2	0	1	4	Actinomycetia
Neisseria animalis	1	0	3	0	4	Betaproteobacteria	Neisseriaceae
Neisseria meningitidis 053442	0	2	2	0	4	Betaproteobacteria	Neisseriaceae
Neisseria meningitidis WUE 2594	1	1	1	1	4	Betaproteobacteria	Neisseriaceae
Neisseria weaveri	2	1	1	0	4	Betaproteobacteria	Neisseriaceae
Pedobacter cryoconitis	2	1	0	1	4	Sphingobacteriia	Sphingobacteriaceae
Pedobacter ginsengisoli	4	0	0	0	4	Sphingobacteriia	Sphingobacteriaceae
Pedobacter sp. HDW13	3	0	0	1	4	Sphingobacteriia	Sphingobacteriaceae
Pseudomonas putida	0	3	1	0	4	Gammaproteobacteria	Pseudomonadaceae
Rhizobium/Agrobacterium group	2	2	0	0	4	Alphaproteobacteria	Rhizobiaceae
Roseburia hominis	1	3	0	0	4	Clostridia	Lachnospiraceae
Roseburia intestinalis L1-82	3	0	0	1	4	Clostridia	Lachnospiraceae
Ruminococcus sp. JE7A12	2	0	0	2	4	Clostridia	Oscillospiraceae
Saliniradius amylolyticus	0	3	0	1	4	Gammaproteobacteria	Alteromonadaceae
Schaalia	3	0	0	1	4	Actinomycetia	Actinomycetaceae
Shewanella	0	3	1	0	4	Gammaproteobacteria	Shewanellaceae
Sphingobacterium lactis	0	3	0	1	4	Sphingobacteriia	Sphingobacteriaceae
Sphingobacterium multivorum	0	4	0	0	4	Sphingobacteriia	Sphingobacteriaceae
Sphingobacterium thalpophilum	2	2	0	0	4	Sphingobacteriia	Sphingobacteriaceae
Staphylococcus aureus	2	0	0	2	4	Bacilli	Staphylococcaceae
Staphylococcus simulans	1	3	0	0	4	Bacilli	Staphylococcaceae
Streptococcaceae	1	2	0	1	4	Bacilli	Streptococcaceae
Streptococcus anginosus subsp. whileyi MAS624	1	0	0	3	4	Bacilli	Streptococcaceae
Streptococcus cristatus AS 1.3089	2	2	0	0	4	Bacilli	Streptococcaceae
Streptococcus periodonticum	1	0	0	3	4	Bacilli	Streptococcaceae
Streptococcus phage EJ-1	0	2	0	2	4	Caudoviricetes	Myoviridae
Streptococcus phage PH15	0	0	0	4	4	Caudoviricetes	Siphoviridae
Streptococcus pneumoniae 70585	0	2	0	2	4	Bacilli	Streptococcaceae
Streptococcus pneumoniae G54	1	2	0	1	4	Bacilli	Streptococcaceae
Streptococcus pseudoporcinus	0	0	0	4	4	Bacilli	Streptococcaceae
Streptomyces	1	3	0	0	4	Actinomycetia	Streptomycetaceae
Turneriella parva DSM 21527	3	1	0	0	4	Spirochaetia	Leptospiraceae
unclassified Gemella	0	3	0	1	4	Bacilli
unclassified Lachnospiraceae	4	0	0	0	4	Clostridia	Lachnospiraceae
Vagococcus hydrophili	0	0	0	4	4	Bacilli	Enterococcaceae
Vagococcus sp. MN-17	4	0	0	0	4	Bacilli	Enterococcaceae
Candidatus Saccharibacteria bacterium FS07P-B	4	0	0	0	4	Candidatus
Mycoplasma iowae	0	4	0	0	4	Mollicutes	Mycoplasmataceae
Acetoanaerobium sticklandii	1	1	0	1	3	Clostridia	Peptostreptococcaceae
Acidithiobacillus caldus	0	3	0	0	3	Acidithiobacillia	Acidithiobacillaceae
Acinetobacter baumannii	2	1	0	0	3	Gammaproteobacteria	Moraxellaceae
Actinobacillus suis	0	2	0	1	3	Gammaproteobacteria	Pasteurellaceae
Akkermansia glycaniphila	0	3	0	0	3	Verrucomicrobiae	Akkermansiaceae
Akkermansia muciniphila	1	1	0	1	3	Verrucomicrobiae	Akkermansiaceae
Alkalitalea saponilacus	2	1	0	0	3	Bacteroidia	Marinilabiliaceae
Aminipila sp. CBA3637	2	1	0	0	3	Clostridia	Eubacteriales Family XIII. Incertae Sedis
Arachidicoccus ginsenosidivorans	0	0	1	2	3	Chitinophagia	Chitinophagaceae
Arthrobacter alpinus	2	1	0	0	3	Actinomycetia	Micrococcaceae
Avibacterium volantium	1	2	0	0	3	Gammaproteobacteria	Pasteurellaceae
Azospirillum	1	2	0	0	3	Alphaproteobacteria	Azospirillaceae
Azospirillum brasilense	0	3	0	0	3	Alphaproteobacteria	Azospirillaceae
Bacillus sp. S3	1	0	0	2	3	Bacilli	Bacillaceae
Bacillus sp. SB49	2	0	0	1	3	Bacilli	Bacillaceae
Bacteroides sp. A1C1	3	0	0	0	3	Bacteroidia	Bacteroidaceae
Betaproteobacteria	0	3	0	0	3	Betaproteobacteria
Bibersteinia trehalosi	0	1	1	1	3	Gammaproteobacteria	Pasteurellaceae
Bifidobacterium bifidum	0	2	0	1	3	Actinomycetia	Bifidobacteriaceae
Bifidobacterium dentium	0	0	0	3	3	Actinomycetia	Bifidobacteriaceae
Blattabacterium cuenoti	0	2	0	1	3	Flavobacteriia	Blattabacteriaceae
Blautia hansenii DSM 20583	0	0	0	3	3	Clostridia	Lachnospiraceae
Bordetella hinzii	0	3	0	0	3	Betaproteobacteria	Alcaligenaceae
Brachyspira intermedia PWS/A	1	1	0	1	3	Spirochaetia	Brachyspiraceae
Candidatus Arthromitus sp. SFB-rat-Yit	3	0	0	0	3	Clostridia	Clostridiaceae
Capnocytophaga cynodegmi	1	2	0	0	3	Flavobacteriia	Flavobacteriaceae
Capnocytophaga sp. H4358	1	2	0	0	3	Flavobacteriia	Flavobacteriaceae
Chitinophaga sp. H33E-04	1	1	0	1	3	Chitinophagia	Chitinophagaceae
Chlorobaculum tepidum TLS	1	2	0	0	3	Chlorobia	Chlorobiaceae
Chlorobium limicola DSM 245	1	0	0	2	3	Chlorobia	Chlorobiaceae
Chryseobacterium indoltheticum	1	2	0	0	3	Flavobacteriia	Weeksellaceae
Chryseobacterium shandongense	1	1	0	1	3	Flavobacteriia	Weeksellaceae
Chryseobacterium sp. cx-624	0	3	0	0	3	Flavobacteriia	Weeksellaceae
Chryseobacterium sp. FDAARGOS 1104	0	3	0	0	3	Flavobacteriia	Weeksellaceae
Chryseobacterium sp. G0201	1	2	0	0	3	Flavobacteriia	Weeksellaceae
Chryseobacterium sp. StRB126	2	0	1	0	3	Flavobacteriia	Weeksellaceae
Cloacibacterium normanense	0	1	0	2	3	Flavobacteriia	Weeksellaceae
Clostridium bornimense	2	0	0	1	3	Clostridia	Clostridiaceae
Clostridium sp. SY8519	2	0	0	1	3	Clostridia	Clostridiaceae
Clostridium sporogenes	0	1	0	2	3	Clostridia	Clostridiaceae
Collinsella aerofaciens	1	1	0	1	3	Coriobacteriia	Coriobacteriaceae
Corynebacterium	0	1	0	2	3	Actinomycetia	Corynebacteriaceae
Crassaminicella sp. SY095	0	0	0	3	3	Clostridia	Clostridiaceae
Dermabacter jinjuensis	3	0	0	0	3	Actinomycetia	Dermabacteraceae
Desulfuromonas sp. DDH964	2	1	0	0	3	Deltaproteobacteria	Desulfuromonadaceae
Dialister hominis	0	2	0	1	3	Negativicutes	Veillonellaceae
Draconibacterium orientale	2	1	0	0	3	Bacteroidia	Prolixibacteraceae
Edwardsiella tarda	1	2	0	0	3	Gammaproteobacteria	Hafniaceae
Elizabethkingia anophelis	1	1	0	1	3	Flavobacteriia	Weeksellaceae
Enterococcaceae	0	0	0	3	3	Bacilli	Enterococcaceae
Enterococcus avium	3	0	0	0	3	Bacilli	Enterococcaceae
Erysipelothrix rhusiopathiae	0	2	0	1	3	Erysipelotrichia	Erysipelotrichaceae
Erysipelotrichaceae	2	0	0	1	3	Erysipelotrichia	Erysipelotrichaceae
Escherichia coli	3	0	0	0	3	Gammaproteobacteria	Enterobacteriaceae
Ezakiella massiliensis	2	1	0	0	3	Tissierellia
Filimonas lacunae	1	0	0	2	3	Chitinophagia	Chitinophagaceae
Flavobacterium anhuiense	2	1	0	0	3	Flavobacteriia	Flavobacteriaceae
Flavobacterium nackdongense	0	3	0	0	3	Flavobacteriia	Flavobacteriaceae
Flavobacterium sangjuense	1	2	0	0	3	Flavobacteriia	Flavobacteriaceae
Formosa sp. L2A11	1	1	0	1	3	Flavobacteriia	Flavobacteriaceae
Fusobacterium gonidiaformans ATCC 25563	0	1	0	2	3	Fusobacteriia	Fusobacteriaceae
Fusobacterium mortiferum ATCC 9817	1	1	0	1	3	Fusobacteriia	Fusobacteriaceae
Fusobacterium necrophorum subsp. funduliforme	3	0	0	0	3	Fusobacteriia	Fusobacteriaceae
Fusobacterium necrophorum subsp. necrophorum	1	2	0	0	3	Fusobacteriia	Fusobacteriaceae
Fusobacterium ulcerans ATCC 49185	0	1	0	2	3	Fusobacteriia	Fusobacteriaceae
Geobacter metallireducens GS-15	0	2	0	1	3	Deltaproteobacteria	Geobacteraceae
Gramella forsetii KT0803	0	1	0	2	3	Flavobacteriia	Flavobacteriaceae
Halomonas	0	2	0	1	3	Gammaproteobacteria	Halomonadaceae
Herbaspirillum hiltneri N3	1	2	0	0	3	Betaproteobacteria	Oxalobacteraceae
Herbinix luporum	3	0	0	0	3	Clostridia	Lachnospiraceae
Histophilus somni 129PT	0	3	0	0	3	Gammaproteobacteria	Pasteurellaceae
Hymenobacter jejuensis	0	3	0	0	3	Cytophagia	Hymenobacteraceae
Hymenobacter sp. PAMC 26628	0	3	0	0	3	Cytophagia	Hymenobacteraceae
Hymenobacteraceae	0	3	0	0	3	Cytophagia	Hymenobacteraceae
Jeotgalibaca arthritidis	1	1	0	1	3	Bacilli	Carnobacteriaceae
Jeotgalibaca sp. PTS2502	3	0	0	0	3	Bacilli	Carnobacteriaceae
Kurthia zopfii	1	1	0	1	3	Bacilli	Planococcaceae
Labilibaculum antarcticum	0	1	0	2	3	Bacteroidia	Marinifilaceae
Lachnoclostridium phocaeense	0	2	0	1	3	Clostridia	Lachnospiraceae
Lachnoclostridium sp. YL32	2	0	0	1	3	Clostridia	Lachnospiraceae
Lactobacillus brevis	3	0	0	0	3	Bacilli	Lactobacillaceae
Lactococcus raffinolactis	1	0	0	2	3	Bacilli	Streptococcaceae
Leptotrichia goodfellowii	3	0	0	0	3	Fusobacteriia	Leptotrichiaceae
Leuconostoc lactis	0	2	0	1	3	Bacilli	Lactobacillaceae
Limosilactobacillus reuteri	0	2	0	1	3	Bacilli	Lactobacillaceae
Listeria innocua Clip11262	1	0	0	2	3	Bacilli	Listeriaceae
Luteitalea pratensis	1	2	0	0	3	Vicinamibacteria	Vicinamibacteraceae
Mannheimia granulomatis	0	2	0	1	3	Gammaproteobacteria	Pasteurellaceae
Mannheimia pernigra	0	3	0	0	3	Gammaproteobacteria	Pasteurellaceae
Mariniflexile sp. TRM1-10	1	1	0	1	3	Flavobacteriia	Flavobacteriaceae
Massilia putida	0	3	0	0	3	Betaproteobacteria	Oxalobacteraceae
Massilia sp. WG5	0	2	0	1	3	Betaproteobacteria	Oxalobacteraceae
Methylocystis rosea	0	3	0	0	3	Alphaproteobacteria	Methylocystaceae
Mobiluncus curtisii	0	1	0	2	3	Actinomycetia	Actinomycetaceae
Moraxella osloensis	2	1	0	0	3	Gammaproteobacteria	Moraxellaceae
Mycobacterium sp. EPa45	0	3	0	0	3	Actinomycetia	Mycobacteriaceae
Mycolicibacterium chubuense NBB4	0	3	0	0	3	Actinomycetia	Mycobacteriaceae
Myroides odoratus	0	2	0	1	3	Flavobacteriia	Flavobacteriaceae
Negativicutes	2	0	0	1	3	Negativicutes
Neisseria bacilliformis	0	2	1	0	3	Betaproteobacteria	Neisseriaceae
Neisseria meningitidis 8013	0	1	1	1	3	Betaproteobacteria	Neisseriaceae
Neisseria meningitidis M01-240355	0	2	1	0	3	Betaproteobacteria	Neisseriaceae
Neisseria zoodegmatis	2	0	0	1	3	Betaproteobacteria	Neisseriaceae
Nibribacter ruber	0	1	0	2	3	Cytophagia	Hymenobacteraceae
Nocardioides sp. S-1144	0	2	0	1	3	Actinomycetia	Nocardioidaceae
Odoribacter splanchnicus DSM 20712	0	3	0	0	3	Bacteroidia	Odoribacteraceae
Paraburkholderia sp. DHF22	1	2	0	0	3	Betaproteobacteria	Burkholderiaceae
Paraglaciecola psychrophila 170	1	1	0	1	3	Gammaproteobacteria	Alteromonadaceae
Pontibacter russatus	0	3	0	0	3	Cytophagia	Hymenobacteraceae
Porphyrobacter sp. LM 6	0	2	0	1	3	Alphaproteobacteria	Erythrobacteraceae
Porphyromonas gingivalis AJW4	0	3	0	0	3	Bacteroidia	Porphyromonadaceae
Priestia megaterium	0	1	0	2	3	Bacilli	Bacillaceae
Propionimicrobium sp. Marseille-P3275	0	2	0	1	3	Actinomycetia	Propionibacteriaceae
Pseudomonas fluorescens	0	2	0	1	3	Gammaproteobacteria	Pseudomonadaceae
Pseudopedobacter saltans DSM 12145	1	2	0	0	3	Sphingobacteriia	Sphingobacteriaceae
Rathayibacter tanaceti	0	2	0	1	3	Actinomycetia	Microbacteriaceae
Rhizobiaceae	0	3	0	0	3	Alphaproteobacteria	Rhizobiaceae
Rhizobium lusitanum	0	3	0	0	3	Alphaproteobacteria	Rhizobiaceae
Rufibacter tibetensis	0	3	0	0	3	Cytophagia	Hymenobacteraceae
Schaalia sp. JY-X169	0	2	0	1	3	Actinomycetia	Actinomycetaceae
Selenomonas ruminantium subsp. lactilytica TAM6421	0	3	0	0	3	Negativicutes	Selenomonadaceae
Serratia symbiotica	1	2	0	0	3	Gammaproteobacteria	Yersiniaceae
Sphingobacterium spiritivorum	0	2	0	1	3	Sphingobacteriia	Sphingobacteriaceae
Staphylococcaceae	1	0	0	2	3	Bacilli	Staphylococcaceae
Staphylococcus equorum	0	3	0	0	3	Bacilli	Staphylococcaceae
Staphylococcus felis	0	1	0	2	3	Bacilli	Staphylococcaceae
Staphylococcus pseudintermedius	0	2	0	1	3	Bacilli	Staphylococcaceae
Stenotrophomonas maltophilia	0	3	0	0	3	Gammaproteobacteria	Xanthomonadaceae
Streptobacillus moniliformis	0	2	1	0	3	Fusobacteriia	Leptotrichiaceae
Streptococcus anginosus C1051	0	0	0	3	3	Bacilli	Streptococcaceae
Streptococcus pneumoniae AP200	0	1	0	2	3	Bacilli	Streptococcaceae
Streptococcus pneumoniae INV200	0	2	0	1	3	Bacilli	Streptococcaceae
Streptococcus pneumoniae SPN032672	0	1	0	2	3	Bacilli	Streptococcaceae
Streptococcus sp. KS 6	0	0	0	3	3	Bacilli	Streptococcaceae
Streptococcus uberis	0	1	0	2	3	Bacilli	Streptococcaceae
Tenacibaculum dicentrarchi	3	0	0	0	3	Flavobacteriia	Flavobacteriaceae
Tenacibaculum jejuense	2	0	0	1	3	Flavobacteriia	Flavobacteriaceae
Thermoanaerobacter	0	1	0	2	3	Clostridia	Thermoanaerobacteraceae
TM7 phylum sp. oral taxon 957	3	0	0	0	3	Candidatus Saccharimonia	Candidatus Nanosynbacteraceae
unclassified Mesoflavibacter	2	0	0	1	3	Flavobacteriia	Flavobacteriaceae
unclassified Shewanella	0	2	1	0	3	Gammaproteobacteria	Shewanellaceae
Vagococcus	1	1	0	1	3	Bacilli	Enterococcaceae
Vagococcus coleopterorum	0	1	0	2	3	Bacilli	Enterococcaceae
Vibrio	1	2	0	0	3	Gammaproteobacteria	Vibrionaceae
Vibrio fluvialis	0	1	1	1	3	Gammaproteobacteria	Vibrionaceae
Virgibacillus halodenitrificans	0	2	0	1	3	Bacilli	Bacillaceae
Weissella confusa	2	0	0	1	3	Bacilli	Lactobacillaceae
Yersinia enterocolitica	3	0	0	0	3	Gammaproteobacteria	Yersiniaceae
Zunongwangia profunda SM-A87	0	2	1	0	3	Flavobacteriia	Flavobacteriaceae
Candidatus Saccharibacteria bacterium FS14P	3	0	0	0	3	Candidatus
Candidatus Saccharibacteria bacterium FS15P	3	0	0	0	3	Candidatus
Desulfotomaculum ruminis DSM 2154	3	0	0	0	3	Clostridia	Desulfotomaculaceae
Gordonia	1	2	0	0	3	Magnoliopsida	Theaceae
Mycoplasma orale	0	2	0	1	3	Mollicutes	Mycoplasmataceae
unclassified Saccharibacteria	3	0	0	0	3	Saccharibacteria
Acetobacter	0	2	0	0	2	Alphaproteobacteria	Acetobacteraceae
Acetobacter aceti	0	2	0	0	2	Alphaproteobacteria	Acetobacteraceae
Acetobacter pasteurianus	1	0	0	1	2	Alphaproteobacteria	Acetobacteraceae
Acholeplasma laidlawii	0	0	0	2	2	Mollicutes	Acholeplasmataceae
Achromobacter xylosoxidans	0	2	0	0	2	Betaproteobacteria	Alcaligenaceae
Acidovorax carolinensis	1	1	0	0	2	Betaproteobacteria	Comamonadaceae
Acidovorax monticola	0	1	0	1	2	Betaproteobacteria	Comamonadaceae
Acinetobacter	0	2	0	0	2	Gammaproteobacteria	Moraxellaceae
Acinetobacter junii	1	0	0	1	2	Gammaproteobacteria	Moraxellaceae
Acinetobacter lwoffii	0	2	0	0	2	Gammaproteobacteria	Moraxellaceae
Acinetobacter schindleri	2	0	0	0	2	Gammaproteobacteria	Moraxellaceae
Actinobacillus succinogenes 130Z	0	1	1	0	2	Gammaproteobacteria	Pasteurellaceae
Actinomyces howellii	2	0	0	0	2	Actinomycetia	Actinomycetaceae
Actinomyces israelii	2	0	0	0	2	Actinomycetia	Actinomycetaceae
Actinomyces radicidentis	2	0	0	0	2	Actinomycetia	Actinomycetaceae
Actinomyces slackii	1	1	0	0	2	Actinomycetia	Actinomycetaceae
Actinomyces sp. oral taxon 897	2	0	0	0	2	Actinomycetia	Actinomycetaceae
Actinomyces sp. Z16	1	0	0	1	2	Actinomycetia	Actinomycetaceae
Actinomyces sp. ZJ750	0	1	0	1	2	Actinomycetia	Actinomycetaceae
Adhaeribacter swui	0	1	0	1	2	Cytophagia	Hymenobacteraceae
Adlercreutzia sp. 8CFCBH1	0	2	0	0	2	Coriobacteriia	Eggerthellaceae
Aerococcus christensenii	1	1	0	0	2	Bacilli	Aerococcaceae
Aerococcus sanguinicola	1	0	0	1	2	Bacilli	Aerococcaceae
Aerococcus viridans	2	0	0	0	2	Bacilli	Aerococcaceae
Agrobacterium radiobacter K84	2	0	0	0	2	Alphaproteobacteria	Rhizobiaceae
Ahniella affigens	0	2	0	0	2	Gammaproteobacteria	Rhodanobacteraceae
Alcaligenes faecalis	0	1	0	1	2	Betaproteobacteria	Alcaligenaceae
Allochromatium vinosum DSM 180	0	2	0	0	2	Gammaproteobacteria	Chromatiaceae
Alteromonas	2	0	0	0	2	Gammaproteobacteria	Alteromonadaceae
Anaerobacillus isosaccharinicus	0	0	0	2	2	Bacilli	Bacillaceae
Anaerococcus prevotii DSM 20548	0	0	0	2	2	Tissierellia	Peptoniphilaceae
Anaerocolumna sp. CBA3638	1	1	0	0	2	Clostridia	Lachnospiraceae
Anaerocolumna sp. CTTW	0	1	0	1	2	Clostridia	Lachnospiraceae
Anaerostipes hadrus	2	0	0	0	2	Clostridia	Lachnospiraceae
Anaerotignum propionicum DSM 1682	1	1	0	0	2	Clostridia	Lachnospiraceae
Archangium gephyra	0	2	0	0	2	Deltaproteobacteria	Archangiaceae
Arcobacter cryaerophilus	1	1	0	0	2	Epsilonproteobacteria	Arcobacteraceae
Arcticibacterium luteifluviistationis	1	1	0	0	2	Cytophagia	Spirosomaceae
Azoarcus communis	1	1	0	0	2	Betaproteobacteria	Zoogloeaceae
Bacillus asahii	2	0	0	0	2	Bacilli	Bacillaceae
Bacillus cereus	0	0	0	2	2	Bacilli	Bacillaceae
Bacillus cytotoxicus	1	0	0	1	2	Bacilli	Bacillaceae
Bacillus filamentosus	0	2	0	0	2	Bacilli	Bacillaceae
Bacillus muralis	2	0	0	0	2	Bacilli	Bacillaceae
Bacillus paralicheniformis	1	1	0	0	2	Bacilli	Bacillaceae
Bacillus paranthracis	1	1	0	0	2	Bacilli	Bacillaceae
Bacillus pseudomycoides	0	0	0	2	2	Bacilli	Bacillaceae
Bacillus sp. OxB-1	0	2	0	0	2	Bacilli	Bacillaceae
Bacillus subtilis group	1	1	0	0	2	Bacilli	Bacillaceae
Bacillus velezensis	1	0	0	1	2	Bacilli	Bacillaceae
Bacteroides xylanisolvens	1	1	0	0	2	Bacteroidia	Bacteroidaceae
Bibersteinia trehalosi USDA-ARS-USMARC-192	0	2	0	0	2	Gammaproteobacteria	Pasteurellaceae
Bifidobacterium angulatum	1	1	0	0	2	Actinomycetia	Bifidobacteriaceae
Bisgaardia hudsonensis	0	1	0	1	2	Gammaproteobacteria	Pasteurellaceae
Blautia sp. YL58	0	1	0	1	2	Clostridia	Lachnospiraceae
Brachyspira hampsonii	1	1	0	0	2	Spirochaetia	Brachyspiraceae
Bradymonadales bacterium YN101	2	0	0	0	2	Deltaproteobacteria	Bradymonadaceae
Bradymonas sediminis	0	2	0	0	2	Deltaproteobacteria	Bradymonadaceae
Brenneria nigrifluens DSM 30175 = ATCC 13028	2	0	0	0	2	Gammaproteobacteria	Pectobacteriaceae
Brevibacillus brevis	0	1	1	0	2	Bacilli	Paenibacillaceae
Brevibacillus laterosporus DSM 25	0	0	0	2	2	Bacilli	Paenibacillaceae
Brochothrix thermosphacta	0	1	0	1	2	Bacilli	Listeriaceae
Brucella	1	0	0	1	2	Alphaproteobacteria	Brucellaceae
Burkholderia	0	2	0	0	2	Betaproteobacteria	Burkholderiaceae
Burkholderia pseudomallei	0	2	0	0	2	Betaproteobacteria	Burkholderiaceae
Burkholderia sp. DHOD12	0	2	0	0	2	Betaproteobacteria	Burkholderiaceae
Butyrivibrio	0	0	0	2	2	Clostridia	Lachnospiraceae
Caldanaerobacter subterraneus subsp. tengcongensis MB4	0	1	0	1	2	Clostridia	Thermoanaerobacteraceae
Campylobacter curvus	0	2	0	0	2	Epsilonproteobacteria	Campylobacteraceae
Campylobacter sp. CCUG 57310	0	0	0	2	2	Epsilonproteobacteria	Campylobacteraceae
Campylobacter sputorum	1	0	0	1	2	Epsilonproteobacteria	Campylobacteraceae
Campylobacter ureolyticus	0	1	1	0	2	Epsilonproteobacteria	Campylobacteraceae
Candidatus Promineofilum breve	0	2	0	0	2	Ardenticatenia	Ardenticatenaceae
Candidatus Rhodoluna planktonica	1	0	0	1	2	Actinomycetia	Microbacteriaceae
Cellvibrio japonicus Ueda107	1	1	0	0	2	Gammaproteobacteria	Cellvibrionaceae
Changchengzhania lutea	1	0	0	1	2	Flavobacteriia	Flavobacteriaceae
Chitinophaga caeni	1	1	0	0	2	Chitinophagia	Chitinophagaceae
Chlorobaculum limnaeum	1	1	0	0	2	Chlorobia	Chlorobiaceae
Chlorobium phaeovibrioides DSM 265	0	2	0	0	2	Chlorobia	Chlorobiaceae
Chryseobacterium arthrosphaerae	0	2	0	0	2	Flavobacteriia	Weeksellaceae
Chryseobacterium balustinum	0	0	0	2	2	Flavobacteriia	Weeksellaceae
Chryseobacterium gleum	1	0	1	0	2	Flavobacteriia	Weeksellaceae
Chryseobacterium indologenes	1	1	0	0	2	Flavobacteriia	Weeksellaceae
Chryseobacterium nakagawai	2	0	0	0	2	Flavobacteriia	Weeksellaceae
Chryseobacterium sp. G0186	1	1	0	0	2	Flavobacteriia	Weeksellaceae
Chryseobacterium taihuense	0	2	0	0	2	Flavobacteriia	Weeksellaceae
Clostridiaceae	1	1	0	0	2	Clostridia	Clostridiaceae
Clostridium acetobutylicum	0	1	1	0	2	Clostridia	Clostridiaceae
Clostridium beijerinckii	0	1	0	1	2	Clostridia	Clostridiaceae
Clostridium butyricum	0	1	0	1	2	Clostridia	Clostridiaceae
Clostridium cellulovorans 743B	0	0	0	2	2	Clostridia	Clostridiaceae
Clostridium fermenticellae	0	0	0	2	2	Clostridia	Clostridiaceae
Clostridium kluyveri	0	2	0	0	2	Clostridia	Clostridiaceae
Clostridium pasteurianum	0	0	0	2	2	Clostridia	Clostridiaceae
Clostridium sp. 'deep sea'	0	1	0	1	2	Clostridia	Clostridiaceae
Cohnella sp. MFER-1	0	2	0	0	2	Bacilli	Paenibacillaceae
Comamonas kerstersii	1	1	0	0	2	Betaproteobacteria	Comamonadaceae
Comamonas koreensis	0	2	0	0	2	Betaproteobacteria	Comamonadaceae
Companilactobacillus ginsenosidimutans	0	0	0	2	2	Bacilli	Lactobacillaceae
Coraliomargarita akajimensis DSM 45221	0	2	0	0	2	Opitutae	Puniceicoccaceae
Coriobacteriales	0	1	0	1	2	Coriobacteriia
Corynebacterium argentoratense DSM 44202	2	0	0	0	2	Actinomycetia	Corynebacteriaceae
Corynebacterium casei LMG S-19264	1	1	0	0	2	Actinomycetia	Corynebacteriaceae
Corynebacterium diphtheriae	1	0	0	1	2	Actinomycetia	Corynebacteriaceae
Corynebacterium resistens DSM 45100	1	0	0	1	2	Actinomycetia	Corynebacteriaceae
Corynebacterium terpenotabidum Y-11	1	1	0	0	2	Actinomycetia	Corynebacteriaceae
Cryptobacterium curtum DSM 15641	2	0	0	0	2	Coriobacteriia	Eggerthellaceae
Cutibacterium avidum	0	2	0	0	2	Actinomycetia	Propionibacteriaceae
Cyclobacterium amurskyense	1	1	0	0	2	Cytophagia	Cyclobacteriaceae
Cytophagales	0	2	0	0	2	Cytophagia
Deinococcus peraridilitoris DSM 19664	0	2	0	0	2	Deinococci	Deinococcaceae
Desulfovibrio alaskensis G20	2	0	0	0	2	Deltaproteobacteria	Desulfovibrionaceae
Dialister	0	2	0	0	2	Negativicutes	Veillonellaceae
Diaminobutyricimonas sp. LJ205	0	2	0	0	2	Actinomycetia	Microbacteriaceae
Dietzia timorensis	0	2	0	0	2	Actinomycetia	Dietziaceae
Draconibacterium sp. M1	2	0	0	0	2	Bacteroidia	Prolixibacteraceae
Dysgonomonadaceae	0	2	0	0	2	Bacteroidia	Dysgonomonadaceae
Dysgonomonas sp. HDW5A	1	1	0	0	2	Bacteroidia	Dysgonomonadaceae
Dysgonomonas sp. HDW5B	2	0	0	0	2	Bacteroidia	Dysgonomonadaceae
Eggerthella lenta	1	1	0	0	2	Coriobacteriia	Eggerthellaceae
Ehrlichia chaffeensis	0	1	0	1	2	Alphaproteobacteria	Anaplasmataceae
Elizabethkingia meningoseptica	0	1	0	1	2	Flavobacteriia	Weeksellaceae
Empedobacter stercoris	0	2	0	0	2	Flavobacteriia	Weeksellaceae
Ensifer adhaerens	1	1	0	0	2	Alphaproteobacteria	Rhizobiaceae
Enterobacter cloacae complex	0	1	0	1	2	Gammaproteobacteria	Enterobacteriaceae
Enterocloster bolteae	1	1	0	0	2	Clostridia	Lachnospiraceae
Enterococcus hirae	1	1	0	0	2	Bacilli	Enterococcaceae
Enterococcus sp. M190262	1	0	1	0	2	Bacilli	Enterococcaceae
Epilithonimonas vandammei	0	2	0	0	2	Flavobacteriia	Weeksellaceae
Escherichia fergusonii	0	0	0	2	2	Gammaproteobacteria	Enterobacteriaceae
Eubacterium	0	1	0	1	2	Clostridia	Eubacteriaceae
Eubacterium sp. NSJ-61	0	0	0	2	2	Clostridia	Eubacteriaceae
Faecalibaculum rodentium	0	1	1	0	2	Erysipelotrichia	Erysipelotrichaceae
Fervidobacterium nodosum Rt17-B1	1	0	0	1	2	Thermotogae	Fervidobacteriaceae
Flagellimonas maritima	1	0	0	1	2	Flavobacteriia	Flavobacteriaceae
Flammeovirgaceae bacterium 311	2	0	0	0	2	Cytophagia	Flammeovirgaceae
Flaviflexus sp. H23T48	0	2	0	0	2	Actinomycetia	Actinomycetaceae
Flavisolibacter ginsenosidimutans	1	1	0	0	2	Chitinophagia	Chitinophagaceae
Flavobacterium	2	0	0	0	2	Flavobacteriia	Flavobacteriaceae
Flavobacterium faecale	0	2	0	0	2	Flavobacteriia	Flavobacteriaceae
Flavobacterium gilvum	1	0	0	1	2	Flavobacteriia	Flavobacteriaceae
Flavobacterium magnum	1	1	0	0	2	Flavobacteriia	Flavobacteriaceae
Flavobacterium sp. CJ74	2	0	0	0	2	Flavobacteriia	Flavobacteriaceae
Flavobacterium sp. I3-2	0	2	0	0	2	Flavobacteriia	Flavobacteriaceae
Flavobacterium sp. XS-5	2	0	0	0	2	Flavobacteriia	Flavobacteriaceae
Flexistipes sinusarabici DSM 4947	0	1	0	1	2	Deferribacteres	Flexistipitaceae
Formosa sediminum	0	1	0	1	2	Flavobacteriia	Flavobacteriaceae
Frederiksenia canicola	0	2	0	0	2	Gammaproteobacteria	Pasteurellaceae
Furfurilactobacillus rossiae	0	1	0	1	2	Bacilli	Lactobacillaceae
Gardnerella vaginalis 409-05	1	0	1	0	2	Actinomycetia	Bifidobacteriaceae
Gemmatimonas phototrophica	0	2	0	0	2	Gemmatimonadetes	Gemmatimonadaceae
Geobacillus thermodenitrificans	2	0	0	0	2	Bacilli	Bacillaceae
Geosporobacter ferrireducens	0	1	1	0	2	Clostridia	Clostridiaceae
Geovibrio thiophilus	0	2	0	0	2	Deferribacteres	Geovibrionaceae
Gracilibacillus sp. SCU50	0	0	0	2	2	Bacilli	Bacillaceae
Gramella flava JLT2011	0	2	0	0	2	Flavobacteriia	Flavobacteriaceae
Granulicella tundricola MP5ACTX9	0	2	0	0	2	Acidobacteriia	Acidobacteriaceae
Haemophilus influenzae 2019	0	2	0	0	2	Gammaproteobacteria	Pasteurellaceae
Haemophilus influenzae R2866	1	1	0	0	2	Gammaproteobacteria	Pasteurellaceae
Halarcobacter bivalviorum	1	0	0	1	2	Epsilonproteobacteria	Arcobacteraceae
Halomonas hydrothermalis	2	0	0	0	2	Gammaproteobacteria	Halomonadaceae
Halomonas sp. MCCC 1A13316	0	2	0	0	2	Gammaproteobacteria	Halomonadaceae
Haloplanus rubicundus	0	1	0	1	2	Halobacteria	Haloferacaceae
Halostella pelagica	1	0	0	1	2	Halobacteria	Halobacteriaceae
Helicobacter pylori	0	1	0	1	2	Epsilonproteobacteria	Helicobacteraceae
Histophilus somni	0	2	0	0	2	Gammaproteobacteria	Pasteurellaceae
Hymenobacter nivis	0	2	0	0	2	Cytophagia	Hymenobacteraceae
Hymenobacter sedentarius	0	2	0	0	2	Cytophagia	Hymenobacteraceae
Hymenobacter sp. 17J36-26	0	1	1	0	2	Cytophagia	Hymenobacteraceae
Hymenobacter sp. BRD128	0	2	0	0	2	Cytophagia	Hymenobacteraceae
Hymenobacter sp. BRD67	0	2	0	0	2	Cytophagia	Hymenobacteraceae
Hymenobacter sp. BT182	0	2	0	0	2	Cytophagia	Hymenobacteraceae
Hymenobacter sp. DG01	0	2	0	0	2	Cytophagia	Hymenobacteraceae
Hymenobacter sp. PAMC 26554	0	2	0	0	2	Cytophagia	Hymenobacteraceae
Janthinobacterium agaricidamnosum NBRC 102515 = DSM 9628	0	2	0	0	2	Betaproteobacteria	Oxalobacteraceae
Jeotgalibaca	0	1	0	1	2	Bacilli	Carnobacteriaceae
Jeotgalibaca dankookensis	0	1	0	1	2	Bacilli	Carnobacteriaceae
Klebsiella pneumoniae	1	0	0	1	2	Gammaproteobacteria	Enterobacteriaceae
Kocuria flava	0	1	0	1	2	Actinomycetia	Micrococcaceae
Kocuria rosea	1	1	0	0	2	Actinomycetia	Micrococcaceae
Lachnospiraceae bacterium GAM79	2	0	0	0	2	Clostridia	Lachnospiraceae
Lacibacter sp. S13-6-6	0	1	1	0	2	Chitinophagia	Chitinophagaceae
Lactobacillaceae	0	1	0	1	2	Bacilli	Lactobacillaceae
Lactobacillus amylolyticus	1	0	0	1	2	Bacilli	Lactobacillaceae
Lactobacillus gasseri DSM 14869	1	0	0	1	2	Bacilli	Lactobacillaceae
Lactobacillus helveticus	0	0	0	2	2	Bacilli	Lactobacillaceae
Lactobacillus johnsonii	2	0	0	0	2	Bacilli	Lactobacillaceae
Lactococcus sp. KACC 19320	0	2	0	0	2	Bacilli	Streptococcaceae
Latilactobacillus curvatus	0	0	0	2	2	Bacilli	Lactobacillaceae
Leadbetterella byssophila DSM 17132	2	0	0	0	2	Cytophagia	Spirosomaceae
Legionella pneumophila	0	0	0	2	2	Gammaproteobacteria	Legionellaceae
Ligilactobacillus salivarius	0	0	0	2	2	Bacilli	Lactobacillaceae
Limosilactobacillus	0	2	0	0	2	Bacilli	Lactobacillaceae
Listeria	1	1	0	0	2	Bacilli	Listeriaceae
Luteimonas sp. MC1750	0	2	0	0	2	Gammaproteobacteria	Xanthomonadaceae
Lysinibacillus sp. SGAir0095	1	1	0	0	2	Bacilli	Bacillaceae
Macrococcus	1	1	0	0	2	Bacilli	Staphylococcaceae
Mageeibacillus indolicus UPII9-5	0	0	0	2	2	Clostridia	Oscillospiraceae
Mammaliicoccus sciuri	0	0	0	2	2	Bacilli	Staphylococcaceae
Mannheimia sp. USDA-ARS-USMARC-1261	0	2	0	0	2	Gammaproteobacteria	Pasteurellaceae
Mannheimia sp. ZY190616	0	2	0	0	2	Gammaproteobacteria	Pasteurellaceae
Maribacter sp. T28	0	0	0	2	2	Flavobacteriia	Flavobacteriaceae
Maricaulis maris MCS10	0	2	0	0	2	Alphaproteobacteria	Maricaulaceae
Mariniblastus fucicola	0	1	1	0	2	Planctomycetia	Pirellulaceae
Martelella endophytica	0	2	0	0	2	Alphaproteobacteria	Aurantimonadaceae
Megamonas funiformis	1	1	0	0	2	Negativicutes	Selenomonadaceae
Mesorhizobium	1	1	0	0	2	Alphaproteobacteria	Phyllobacteriaceae
Mesorhizobium sp. 113-3-9	0	2	0	0	2	Alphaproteobacteria	Phyllobacteriaceae
Microbacterium	0	2	0	0	2	Actinomycetia	Microbacteriaceae
Microlunatus phosphovorus NM-1	0	1	0	1	2	Actinomycetia	Propionibacteriaceae
Mollicutes	0	1	0	1	2	Mollicutes
Moraxella bovoculi	0	2	0	0	2	Gammaproteobacteria	Moraxellaceae
Mucilaginibacter	0	1	0	1	2	Sphingobacteriia	Sphingobacteriaceae
Mucilaginibacter ginsenosidivorans	1	0	0	1	2	Sphingobacteriia	Sphingobacteriaceae
Mucilaginibacter rubeus	1	1	0	0	2	Sphingobacteriia	Sphingobacteriaceae
Muribaculaceae	0	2	0	0	2	Bacteroidia	Muribaculaceae
Muribaculaceae bacterium DSM 108610	2	0	0	0	2	Bacteroidia	Muribaculaceae
Mycobacteroides abscessus	0	1	0	1	2	Actinomycetia	Mycobacteriaceae
Mycobacteroides salmoniphilum	0	2	0	0	2	Actinomycetia	Mycobacteriaceae
Mycoplasma	1	1	0	0	2	Mollicutes	Mycoplasmataceae
Mycoplasma anserisalpingitidis	0	0	0	2	2	Mollicutes	Mycoplasmataceae
Myroides	0	2	0	0	2	Flavobacteriia	Flavobacteriaceae
Myxococcaceae	0	2	0	0	2	Deltaproteobacteria	Myxococcaceae
Myxococcus hansupus	0	2	0	0	2	Deltaproteobacteria	Myxococcaceae
Myxococcus xanthus	1	1	0	0	2	Deltaproteobacteria	Myxococcaceae
Neisseria animaloris	1	1	0	0	2	Betaproteobacteria	Neisseriaceae
Neisseria musculi	0	0	1	1	2	Betaproteobacteria	Neisseriaceae
Neisseria zalophi	0	2	0	0	2	Betaproteobacteria	Neisseriaceae
Nitrincola sp. KXZD1103	0	2	0	0	2	Gammaproteobacteria	Oceanospirillaceae
Nocardia brasiliensis	0	2	0	0	2	Actinomycetia	Nocardiaceae
Nonlabens	1	0	1	0	2	Flavobacteriia	Flavobacteriaceae
Nonlabens dokdonensis DSW-6	0	2	0	0	2	Flavobacteriia	Flavobacteriaceae
Nonlabens sp. Ci31	0	2	0	0	2	Flavobacteriia	Flavobacteriaceae
Nonlabens sp. MB-3u-79	1	0	0	1	2	Flavobacteriia	Flavobacteriaceae
Oceanihabitans sp. IOP_32	0	0	0	2	2	Flavobacteriia	Flavobacteriaceae
Octadecabacter antarcticus 307	1	1	0	0	2	Alphaproteobacteria	Roseobacteraceae
Oenococcus sicerae	1	0	0	1	2	Bacilli	Lactobacillaceae
Olleya aquimaris	1	0	0	1	2	Flavobacteriia	Flavobacteriaceae
Olsenella sp. GAM18	2	0	0	0	2	Coriobacteriia	Atopobiaceae
Olsenella sp. oral taxon 807	2	0	0	0	2	Coriobacteriia	Atopobiaceae
Olsenella timonensis	0	0	0	2	2	Coriobacteriia	Atopobiaceae
Opitutus terrae PB90-1	0	2	0	0	2	Opitutae	Opitutaceae
Oscillibacter valericigenes Sjm18-20	0	2	0	0	2	Clostridia	Oscillospiraceae
Paenibacillus	0	1	0	1	2	Bacilli	Paenibacillaceae
Paenibacillus albus	0	2	0	0	2	Bacilli	Paenibacillaceae
Paenibacillus odorifer	1	0	0	1	2	Bacilli	Paenibacillaceae
Paenibacillus sp. BIHB4019	0	0	0	2	2	Bacilli	Paenibacillaceae
Paenibacillus sp. FSL H7-0357	0	1	0	1	2	Bacilli	Paenibacillaceae
Paenibacillus sp. IHBB 10380	0	1	0	1	2	Bacilli	Paenibacillaceae
Paenibacillus sp. RUD330	0	2	0	0	2	Bacilli	Paenibacillaceae
Paeniclostridium sordellii	0	1	0	1	2	Clostridia	Peptostreptococcaceae
Pandoraea norimbergensis	0	2	0	0	2	Betaproteobacteria	Burkholderiaceae
Pantoea agglomerans	0	1	0	1	2	Gammaproteobacteria	Erwiniaceae
Pantoea sp. CCBC3-3-1	1	1	0	0	2	Gammaproteobacteria	Erwiniaceae
Pantoea sp. SO10	0	1	1	0	2	Gammaproteobacteria	Erwiniaceae
Paraburkholderia sp. PGU19	0	2	0	0	2	Betaproteobacteria	Burkholderiaceae
Paracoccus kondratievae	0	2	0	0	2	Alphaproteobacteria	Rhodobacteraceae
Parvibaculum lavamentivorans DS-1	2	0	0	0	2	Alphaproteobacteria	Parvibaculaceae
Pasteurella	0	1	0	1	2	Gammaproteobacteria	Pasteurellaceae
Pasteurella multocida subsp. multocida OH4807	0	2	0	0	2	Gammaproteobacteria	Pasteurellaceae
Pasteurellaceae bacterium RH1A	2	0	0	0	2	Gammaproteobacteria	Pasteurellaceae
Pedobacter sp. eg	0	2	0	0	2	Sphingobacteriia	Sphingobacteriaceae
Pedobacter sp. SW-16	0	1	0	1	2	Sphingobacteriia	Sphingobacteriaceae
Pedobacter steynii	0	2	0	0	2	Sphingobacteriia	Sphingobacteriaceae
Peptacetobacter hiranonis	0	1	1	0	2	Clostridia	Peptostreptococcaceae
Peptoclostridium acidaminophilum DSM 3953	2	0	0	0	2	Clostridia	Peptostreptococcaceae
Peptoniphilus harei	0	0	0	2	2	Tissierellia	Peptoniphilaceae
Peptostreptococcaceae bacterium oral taxon 929	2	0	0	0	2	Clostridia	Peptostreptococcaceae
Planctomyces sp. SH-PL62	1	1	0	0	2	Planctomycetia	Planctomycetaceae
Plantactinospora sp. BB1	0	1	0	1	2	Actinomycetia	Micromonosporaceae
Plantibacter sp. PA-3-X8	0	2	0	0	2	Actinomycetia	Microbacteriaceae
Pluralibacter gergoviae	1	1	0	0	2	Gammaproteobacteria	Enterobacteriaceae
Polaribacter	1	1	0	0	2	Flavobacteriia	Flavobacteriaceae
Polaribacter sp. ALD11	1	0	0	1	2	Flavobacteriia	Flavobacteriaceae
Polaribacter vadi	0	1	0	1	2	Flavobacteriia	Flavobacteriaceae
Polynucleobacter necessarius	1	0	0	1	2	Betaproteobacteria	Burkholderiaceae
Pontibacter	0	1	0	1	2	Cytophagia	Hymenobacteraceae
Pontibacter korlensis	0	2	0	0	2	Cytophagia	Hymenobacteraceae
Pontimonas salivibrio	1	1	0	0	2	Actinomycetia	Microbacteriaceae
Porphyromonas gingivalis A7A1-28	0	2	0	0	2	Bacteroidia	Porphyromonadaceae
Pradoshia sp. D12	1	1	0	0	2	Bacilli	Bacillaceae
Prevotella melaninogenica ATCC 25845	2	0	0	0	2	Bacteroidia	Prevotellaceae
Prolixibacteraceae bacterium WC007	2	0	0	0	2	Bacteroidia	Prolixibacteraceae
Pseudomonas poae	0	1	0	1	2	Gammaproteobacteria	Pseudomonadaceae
Pseudonocardia sp. Gen01	0	2	0	0	2	Actinomycetia	Pseudonocardiaceae
Psychrobacter sp. PAMC27889	0	0	0	2	2	Gammaproteobacteria	Moraxellaceae
Raoultella ornithinolytica	0	2	0	0	2	Gammaproteobacteria	Enterobacteriaceae
Rhizobiales	0	2	0	0	2	Alphaproteobacteria
Rhizobium	0	0	0	2	2	Alphaproteobacteria	Rhizobiaceae
Rhodobacter sphaeroides	1	1	0	0	2	Alphaproteobacteria	Rhodobacteraceae
Rhodococcus pyridinivorans	0	2	0	0	2	Actinomycetia	Nocardiaceae
Rhodomicrobium vannielii ATCC 17100	0	1	0	1	2	Alphaproteobacteria	Hyphomicrobiaceae
Rickettsia prowazekii	1	0	0	1	2	Alphaproteobacteria	Rickettsiaceae
Rodentibacter heylii	0	1	0	1	2	Gammaproteobacteria	Pasteurellaceae
Romboutsia sp. CE17	0	1	0	1	2	Clostridia	Peptostreptococcaceae
Rubrivivax gelatinosus IL144	0	2	0	0	2	Betaproteobacteria
Saccharomonospora sp. 31sw	0	2	0	0	2	Actinomycetia	Pseudonocardiaceae
Salinispora arenicola CNS-205	0	2	0	0	2	Actinomycetia	Micromonosporaceae
Salinivirga cyanobacteriivorans	1	1	0	0	2	Bacteroidia	Salinivirgaceae
Sandaracinus amylolyticus	1	1	0	0	2	Deltaproteobacteria	Sandaracinaceae
Saprospira grandis str. Lewin	0	2	0	0	2	Saprospiria	Saprospiraceae
Sarcina sp. JB2	0	0	0	2	2	Clostridia	Clostridiaceae
Sediminispirochaeta smaragdinae DSM 11293	1	1	0	0	2	Spirochaetia	Spirochaetaceae
Slackia heliotrinireducens	1	0	0	1	2	Coriobacteriia	Eggerthellaceae
Solibacillus silvestris	1	1	0	0	2	Bacilli	Planococcaceae
Solitalea canadensis DSM 3403	1	1	0	0	2	Sphingobacteriia	Sphingobacteriaceae
Sphaerobacter thermophilus DSM 20745	0	2	0	0	2	Thermomicrobia	Sphaerobacteraceae
Sphingobacteriaceae	0	2	0	0	2	Sphingobacteriia	Sphingobacteriaceae
Sphingobacterium	0	2	0	0	2	Sphingobacteriia	Sphingobacteriaceae
Sphingobacterium mizutaii	0	2	0	0	2	Sphingobacteriia	Sphingobacteriaceae
Sphingobacterium sp. ML3W	0	1	0	1	2	Sphingobacteriia	Sphingobacteriaceae
Spiroplasma sp. TIUS-1	0	0	0	2	2	Mollicutes	Spiroplasmataceae
Spirosoma aureum	0	1	0	1	2	Cytophagia	Cytophagaceae
Spirosoma montaniterrae	1	1	0	0	2	Cytophagia	Cytophagaceae
Spirosoma rigui	0	1	0	1	2	Cytophagia	Cytophagaceae
Spirosoma sp. KCTC 42546	1	1	0	0	2	Cytophagia	Cytophagaceae
Staphylococcus auricularis	0	0	1	1	2	Bacilli	Staphylococcaceae
Staphylococcus capitis	1	0	0	1	2	Bacilli	Staphylococcaceae
Staphylococcus saprophyticus	0	1	1	0	2	Bacilli	Staphylococcaceae
Staphylococcus sp. 23_2_7_LY	0	2	0	0	2	Bacilli	Staphylococcaceae
Streptococcus anginosus C238	2	0	0	0	2	Bacilli	Streptococcaceae
Streptococcus dysgalactiae	1	1	0	0	2	Bacilli	Streptococcaceae
Streptococcus iniae	0	2	0	0	2	Bacilli	Streptococcaceae
Streptococcus marmotae	0	0	0	2	2	Bacilli	Streptococcaceae
Streptococcus pasteurianus	1	0	0	1	2	Bacilli	Streptococcaceae
Streptococcus phage Cp1	0	0	0	2	2	Caudoviricetes	Salasmaviridae
Streptococcus phage phiARI0131-2	1	1	0	0	2	Caudoviricetes	Siphoviridae
Streptococcus phage phiARI0462	0	2	0	0	2	Caudoviricetes	Siphoviridae
Streptococcus phage SM1	2	0	0	0	2	Caudoviricetes	Siphoviridae
Streptococcus phage SpSL1	0	0	0	2	2	Caudoviricetes	Siphoviridae
Streptococcus pneumoniae gamPNI0373	1	0	0	1	2	Bacilli	Streptococcaceae
Streptococcus pneumoniae ST556	0	0	0	2	2	Bacilli	Streptococcaceae
Streptococcus respiraculi	1	0	0	1	2	Bacilli	Streptococcaceae
Streptococcus sobrinus	1	1	0	0	2	Bacilli	Streptococcaceae
Streptococcus suis 6407	1	1	0	0	2	Bacilli	Streptococcaceae
Streptococcus thermophilus JIM 8232	1	0	0	1	2	Bacilli	Streptococcaceae
Streptococcus urinalis	0	1	0	1	2	Bacilli	Streptococcaceae
Streptomyces cattleya NRRL 8057 = DSM 46488	1	0	1	0	2	Actinomycetia	Streptomycetaceae
Streptomyces hygroscopicus subsp. jinggangensis	1	1	0	0	2	Actinomycetia	Streptomycetaceae
Streptomyces sp. SM18	0	1	1	0	2	Actinomycetia	Streptomycetaceae
Sulfitobacter sp. BSw21498	0	2	0	0	2	Alphaproteobacteria	Roseobacteraceae
Sulfurifustis variabilis	0	2	0	0	2	Gammaproteobacteria	Acidiferrobacteraceae
Sulfuritalea hydrogenivorans sk43H	0	2	0	0	2	Betaproteobacteria	Sterolibacteriaceae
Tannerella	0	2	0	0	2	Bacteroidia	Tannerellaceae
Tatlockia micdadei	1	0	0	1	2	Gammaproteobacteria	Legionellaceae
Teredinibacter purpureus	0	1	0	1	2	Gammaproteobacteria	Cellvibrionaceae
Thermoanaerobacter italicus Ab9	0	1	0	1	2	Clostridia	Thermoanaerobacteraceae
Thermothielavioides terrestris NRRL 8126	1	1	0	0	2	Sordariomycetes	Chaetomiaceae
Thioflavicoccus mobilis 8321	1	1	0	0	2	Gammaproteobacteria	Chromatiaceae
Thiomicrospira aerophila AL3	1	0	0	1	2	Gammaproteobacteria	Piscirickettsiaceae
Tsukamurella tyrosinosolvens	1	0	0	1	2	Actinomycetia	Tsukamurellaceae
Turicibacter sp. H121	0	0	0	2	2	Erysipelotrichia	Turicibacteraceae
unclassified Paenibacillus	1	0	0	1	2	Bacilli	Paenibacillaceae
Ureibacillus thermosphaericus	0	0	0	2	2	Bacilli	Planococcaceae
Vagococcus penaei	2	0	0	0	2	Bacilli	Enterococcaceae
Vibrio cholerae	1	0	1	0	2	Gammaproteobacteria	Vibrionaceae
Vibrio harveyi group	2	0	0	0	2	Gammaproteobacteria	Vibrionaceae
Vibrio sp. THAF190c	2	0	0	0	2	Gammaproteobacteria	Vibrionaceae
Vibrio vulnificus	0	2	0	0	2	Gammaproteobacteria	Vibrionaceae
Vibrionaceae	1	1	0	0	2	Gammaproteobacteria	Vibrionaceae
Virgibacillus phasianinus	0	2	0	0	2	Bacilli	Bacillaceae
Virgibacillus sp. MSP4-1	0	1	0	1	2	Bacilli	Bacillaceae
Weeksella virosa	0	2	0	0	2	Flavobacteriia	Weeksellaceae
Weissella ceti	0	1	0	1	2	Bacilli	Lactobacillaceae
Weissella diestrammenae	0	0	1	1	2	Bacilli	Lactobacillaceae
Weissella paramesenteroides	0	1	0	1	2	Bacilli	Lactobacillaceae
Wenyingzhuangia fucanilytica	0	1	0	1	2	Flavobacteriia	Flavobacteriaceae
Xanthomonas vasicola	0	2	0	0	2	Gammaproteobacteria	Xanthomonadaceae
Yersinia pseudotuberculosis complex	1	1	0	0	2	Gammaproteobacteria	Yersiniaceae
[Brevibacterium] frigoritolerans	0	0	0	2	2	Actinomycetia	Brevibacteriaceae
[Clostridium] hylemonae DSM 15053	1	0	0	1	2	Clostridia	Clostridiaceae
[Clostridium] innocuum	0	0	0	2	2	Clostridia	Clostridiaceae
[Ruminococcus] gnavus ATCC 29149	1	0	1	0	2	Clostridia	Oscillospiraceae
Bacteroides salanitronis DSM 18170	2	0	0	0	2	Bacteroidia	Bacteroidaceae
Candidatus Saccharibacteria bacterium FS13P	2	0	0	0	2	Candidatus
Candidatus Saccharibacteria bacterium YM_S32_TM7_50_20	2	0	0	0	2	Candidatus
Fischerella sp. NIES-3754	1	0	0	1	2	Fischerella	Hapalosiphonaceae
Gloeothece verrucosa PCC 7822	1	0	0	1	2	Gloeothece	Aphanothecaceae
Lactobacillus sakei	2	0	0	0	2	Bacilli	Lactobacillaceae
Mycoplasma arthritidis	2	0	0	0	2	Mollicutes	Mycoplasmataceae
Mycoplasma conjunctivae	0	2	0	0	2	Mollicutes	Mycoplasmataceae
Mycoplasma hominis	0	1	0	1	2	Mollicutes	Mycoplasmataceae
Ndongobacter massiliensis	1	0	0	1	2	Ndongobacter
Prochlorococcus marinus	0	1	0	1	2	Prochlorococcus	Prochlorococcaceae
Proteus	0	0	1	1	2	Amphibia	Proteidae
Rhodococcus	0	2	0	0	2	Insecta	Coccidae
Rhodothermus marinus	0	2	0	0	2	Rhodothermus	Rhodothermaceae
Rhodothermus marinus SG0.5JP17-172	0	1	1	0	2	Rhodothermus	Rhodothermaceae
TM7 phylum sp. oral taxon 955	2	0	0	0	2	TM7
Yersinia	1	0	0	1	2	Insecta	Amelidae
Abyssogena phaseoliformis symbiont OG214	0	0	0	1	1	Gammaproteobacteria
Acetobacteraceae	0	1	0	0	1	Alphaproteobacteria	Acetobacteraceae
Acetobacterium woodii DSM 1030	0	1	0	0	1	Clostridia	Eubacteriaceae
Acholeplasma hippikon	0	1	0	0	1	Mollicutes	Acholeplasmataceae
Achromobacter spanius	0	1	0	0	1	Betaproteobacteria	Alcaligenaceae
Acidaminococcus intestini RyC-MR95	0	1	0	0	1	Negativicutes	Acidaminococcaceae
Acidianus manzaensis	0	1	0	0	1	Thermoprotei	Sulfolobaceae
Acidianus sulfidivorans JP7	0	0	0	1	1	Thermoprotei	Sulfolobaceae
Acidihalobacter prosperus	0	1	0	0	1	Gammaproteobacteria	Ectothiorhodospiraceae
Acidisarcina polymorpha	1	0	0	0	1	Acidobacteriia	Acidobacteriaceae
Acidithiobacillus ferrooxidans	1	0	0	0	1	Acidithiobacillia	Acidithiobacillaceae
Acidovorax sp. KKS102	0	0	0	1	1	Betaproteobacteria	Comamonadaceae
Acidovorax sp. T1	0	0	1	0	1	Betaproteobacteria	Comamonadaceae
Acinetobacter baylyi ADP1	0	0	0	1	1	Gammaproteobacteria	Moraxellaceae
Acinetobacter calcoaceticus/baumannii complex	0	1	0	0	1	Gammaproteobacteria	Moraxellaceae
Acinetobacter cumulans	0	1	0	0	1	Gammaproteobacteria	Moraxellaceae
Acinetobacter guillouiae	0	1	0	0	1	Gammaproteobacteria	Moraxellaceae
Acinetobacter indicus	0	0	0	1	1	Gammaproteobacteria	Moraxellaceae
Acinetobacter lanii	0	1	0	0	1	Gammaproteobacteria	Moraxellaceae
Acinetobacter sp. 10FS3-1	0	0	1	0	1	Gammaproteobacteria	Moraxellaceae
Acinetobacter sp. 185	1	0	0	0	1	Gammaproteobacteria	Moraxellaceae
Acinetobacter sp. TGL-Y2	0	0	0	1	1	Gammaproteobacteria	Moraxellaceae
Acinetobacter sp. TTH0-4	1	0	0	0	1	Gammaproteobacteria	Moraxellaceae
Acinetobacter sp. WCHA55	0	0	0	1	1	Gammaproteobacteria	Moraxellaceae
Acinetobacter sp. WCHAc010034	0	1	0	0	1	Gammaproteobacteria	Moraxellaceae
Acinetobacter sp. YH12138	0	0	0	1	1	Gammaproteobacteria	Moraxellaceae
Acinetobacter tandoii	0	0	0	1	1	Gammaproteobacteria	Moraxellaceae
Acinetobacter wuhouensis	0	0	0	1	1	Gammaproteobacteria	Moraxellaceae
Actinoalloteichus hymeniacidonis	1	0	0	0	1	Actinomycetia	Pseudonocardiaceae
Actinobacillus delphinicola	0	0	0	1	1	Gammaproteobacteria	Pasteurellaceae
Actinobacillus pleuropneumoniae serovar 8	1	0	0	0	1	Gammaproteobacteria	Pasteurellaceae
Actinomyces naeslundii	1	0	0	0	1	Actinomycetia	Actinomycetaceae
Actinomyces oris	0	0	0	1	1	Actinomycetia	Actinomycetaceae
Actinomyces qiguomingii	0	0	0	1	1	Actinomycetia	Actinomycetaceae
Actinomyces sp. 432	1	0	0	0	1	Actinomycetia	Actinomycetaceae
Actinomyces sp. Chiba101	0	0	0	1	1	Actinomycetia	Actinomycetaceae
Actinomyces sp. dk561	1	0	0	0	1	Actinomycetia	Actinomycetaceae
Actinomyces sp. oral taxon 171 str. F0337	1	0	0	0	1	Actinomycetia	Actinomycetaceae
Actinomyces sp. oral taxon 848 str. F0332	1	0	0	0	1	Actinomycetia	Actinomycetaceae
Actinomyces tangfeifanii	0	1	0	0	1	Actinomycetia	Actinomycetaceae
Actinoplanes sp. OR16	0	0	0	1	1	Actinomycetia	Micromonosporaceae
Actinosynnema pretiosum	1	0	0	0	1	Actinomycetia	Pseudonocardiaceae
Adlercreutzia equolifaciens DSM 19450	0	1	0	0	1	Coriobacteriia	Eggerthellaceae
Aequorivita sublithincola DSM 14238	0	1	0	0	1	Flavobacteriia	Flavobacteriaceae
Aerococcus	0	0	0	1	1	Bacilli	Aerococcaceae
Aerococcus urinae ACS-120-V-Col10a	1	0	0	0	1	Bacilli	Aerococcaceae
Aeromonas salmonicida	0	1	0	0	1	Gammaproteobacteria	Aeromonadaceae
Aeromonas veronii	0	1	0	0	1	Gammaproteobacteria	Aeromonadaceae
Agarivorans gilvus	0	1	0	0	1	Gammaproteobacteria	Alteromonadaceae
Aggregatibacter	0	0	1	0	1	Gammaproteobacteria	Pasteurellaceae
Agrobacterium fabrum	1	0	0	0	1	Alphaproteobacteria	Rhizobiaceae
Agrobacterium larrymoorei	0	1	0	0	1	Alphaproteobacteria	Rhizobiaceae
Agrobacterium sp. RAC06	0	1	0	0	1	Alphaproteobacteria	Rhizobiaceae
Agrococcus sp. SGAir0287	0	1	0	0	1	Actinomycetia	Microbacteriaceae
Agromyces sp. LHK192	0	1	0	0	1	Actinomycetia	Microbacteriaceae
Alcaligenaceae	0	1	0	0	1	Betaproteobacteria	Alcaligenaceae
Alcanivorax pacificus W11-5	0	1	0	0	1	Gammaproteobacteria	Alcanivoracaceae
Algibacter sp. L1A34	1	0	0	0	1	Flavobacteriia	Flavobacteriaceae
Algibacter sp. L3A6	0	0	0	1	1	Flavobacteriia	Flavobacteriaceae
Algicoccus marinus	0	1	0	0	1	Betaproteobacteria	Alcaligenaceae
Algoriphagus sanaruensis	0	1	0	0	1	Cytophagia	Cyclobacteriaceae
Aliarcobacter faecis	0	1	0	0	1	Epsilonproteobacteria	Arcobacteraceae
Aliivibrio fischeri ES114	0	1	0	0	1	Gammaproteobacteria	Vibrionaceae
Alkalilimnicola ehrlichii MLHE-1	0	1	0	0	1	Gammaproteobacteria	Ectothiorhodospiraceae
Alkaliphilus oremlandii OhILAs	1	0	0	0	1	Clostridia	Clostridiaceae
Allofrancisella guangzhouensis	1	0	0	0	1	Gammaproteobacteria	Francisellaceae
Altererythrobacter epoxidivorans	0	1	0	0	1	Alphaproteobacteria	Erythrobacteraceae
Altererythrobacter sp. BO-6	0	1	0	0	1	Alphaproteobacteria	Erythrobacteraceae
Alteromonas macleodii	0	1	0	0	1	Gammaproteobacteria	Alteromonadaceae
Alteromonas mediterranea	0	1	0	0	1	Gammaproteobacteria	Alteromonadaceae
Alteromonas mediterranea DE	1	0	0	0	1	Gammaproteobacteria	Alteromonadaceae
Alteromonas sp. RKMC-009	0	1	0	0	1	Gammaproteobacteria	Alteromonadaceae
Amedibacterium intestinale	0	0	0	1	1	Erysipelotrichia	Erysipelotrichaceae
Aminipila sp. JN-18	0	1	0	0	1	Clostridia	Eubacteriales Family XIII. Incertae Sedis
Amniculibacterium sp. G2-70	0	1	0	0	1	Flavobacteriia	Flavobacteriaceae
Amycolatopsis mediterranei	0	0	0	1	1	Actinomycetia	Pseudonocardiaceae
Amycolatopsis sp. AA4	1	0	0	0	1	Actinomycetia	Pseudonocardiaceae
Anaerobutyricum hallii	0	0	0	1	1	Clostridia	Lachnospiraceae
Anaerococcus mediterraneensis	1	0	0	0	1	Tissierellia	Peptoniphilaceae
Anaerostipes caccae	0	0	0	1	1	Clostridia	Lachnospiraceae
Anaerostipes rhamnosivorans	0	1	0	0	1	Clostridia	Lachnospiraceae
Anatilimnocola aggregata	0	1	0	0	1	Planctomycetia	Pirellulaceae
Ancylobacter sp. TS-1	0	0	0	1	1	Alphaproteobacteria	Xanthobacteraceae
Anoxybacillus amylolyticus	0	0	1	0	1	Bacilli	Bacillaceae
Anoxybacillus flavithermus WK1	0	1	0	0	1	Bacilli	Bacillaceae
Anoxybacillus gonensis	0	1	0	0	1	Bacilli	Bacillaceae
Anoxybacillus sp. B2M1	1	0	0	0	1	Bacilli	Bacillaceae
Anseongella ginsenosidimutans	0	1	0	0	1	Sphingobacteriia	Sphingobacteriaceae
Antarcticibacterium flavum	0	1	0	0	1	Flavobacteriia	Flavobacteriaceae
Antarcticibacterium sp. PAMC 28998	0	0	1	0	1	Flavobacteriia	Flavobacteriaceae
Apibacter raozihei	0	0	0	1	1	Flavobacteriia	Weeksellaceae
Apibacter sp. B3706	1	0	0	0	1	Flavobacteriia	Weeksellaceae
Apilactobacillus kunkeei	0	1	0	0	1	Bacilli	Lactobacillaceae
Aquabacterium olei	0	0	0	1	1	Betaproteobacteria
Aquicella siphonis	0	0	1	0	1	Gammaproteobacteria	Coxiellaceae
Aquimarina sp. AD1	0	1	0	0	1	Flavobacteriia	Flavobacteriaceae
Aquitalea magnusonii	0	0	0	1	1	Betaproteobacteria	Chromobacteriaceae
Aquitalea sp. USM4	0	1	0	0	1	Betaproteobacteria	Chromobacteriaceae
Arachidicoccus soli	0	1	0	0	1	Chitinophagia	Chitinophagaceae
Arcanobacterium sp. 2701	1	0	0	0	1	Actinomycetia	Actinomycetaceae
Archangiaceae	0	1	0	0	1	Deltaproteobacteria	Archangiaceae
Arcobacter aquimarinus	0	1	0	0	1	Epsilonproteobacteria	Arcobacteraceae
Arcobacter butzleri JV22	0	1	0	0	1	Epsilonproteobacteria	Arcobacteraceae
Arcobacter group	0	0	0	1	1	Epsilonproteobacteria	Arcobacteraceae
Arcobacter mytili LMG 24559	1	0	0	0	1	Epsilonproteobacteria	Arcobacteraceae
Arcobacter nitrofigilis DSM 7299	0	1	0	0	1	Epsilonproteobacteria	Arcobacteraceae
Arcobacter skirrowii	1	0	0	0	1	Epsilonproteobacteria	Arcobacteraceae
Arenibacter algicola	0	1	0	0	1	Flavobacteriia	Flavobacteriaceae
Arsenophonus nasoniae	0	1	0	0	1	Gammaproteobacteria	Morganellaceae
Arthrobacter crystallopoietes	1	0	0	0	1	Actinomycetia	Micrococcaceae
Arthrobacter dokdonellae	0	0	0	1	1	Actinomycetia	Micrococcaceae
Arthrobacter sp. QXT-31	1	0	0	0	1	Actinomycetia	Micrococcaceae
Arthrobacter sp. UKPF54-2	0	1	0	0	1	Actinomycetia	Micrococcaceae
Asticcacaulis excentricus	0	1	0	0	1	Alphaproteobacteria	Caulobacteraceae
Athalassotoga saccharophila	0	1	0	0	1	Thermotogae	Mesoaciditogaceae
Atopobiaceae	1	0	0	0	1	Coriobacteriia	Atopobiaceae
Aureimonas sp. AU20	0	0	1	0	1	Alphaproteobacteria	Aurantimonadaceae
Aureitalea sp. RR4-38	1	0	0	0	1	Flavobacteriia	Flavobacteriaceae
Aureliella helgolandensis	0	1	0	0	1	Planctomycetia	Pirellulaceae
Auricoccus indicus	1	0	0	0	1	Bacilli	Staphylococcaceae
Azoarcus sp. CIB	0	1	0	0	1	Betaproteobacteria	Zoogloeaceae
Azoarcus sp. DD4	0	1	0	0	1	Betaproteobacteria	Zoogloeaceae
Azoarcus sp. SY39	1	0	0	0	1	Betaproteobacteria	Rhodocyclaceae
Azospirillum thiophilum	0	0	0	1	1	Alphaproteobacteria	Azospirillaceae
Azotobacter salinestris	0	1	0	0	1	Gammaproteobacteria	Pseudomonadaceae
Bacillaceae bacterium TKL69	1	0	0	0	1	Bacilli	Bacillaceae
Bacillus anthracis str. Vollum	1	0	0	0	1	Bacilli	Bacillaceae
Bacillus atrophaeus	0	1	0	0	1	Bacilli	Bacillaceae
Bacillus cereus G9241	1	0	0	0	1	Bacilli	Bacillaceae
Bacillus clausii	1	0	0	0	1	Bacilli	Bacillaceae
Bacillus clausii KSM-K16	1	0	0	0	1	Bacilli	Bacillaceae
Bacillus coagulans	0	0	0	1	1	Bacilli	Bacillaceae
Bacillus coagulans 2-6	1	0	0	0	1	Bacilli	Bacillaceae
Bacillus coagulans 36D1	0	0	0	1	1	Bacilli	Bacillaceae
Bacillus glycinifermentans	0	1	0	0	1	Bacilli	Bacillaceae
Bacillus lehensis G1	1	0	0	0	1	Bacilli	Bacillaceae
Bacillus lentus	1	0	0	0	1	Bacilli	Bacillaceae
Bacillus litoralis	1	0	0	0	1	Bacilli	Bacillaceae
Bacillus mycoides	0	0	1	0	1	Bacilli	Bacillaceae
Bacillus mycoides KBAB4	0	0	0	1	1	Bacilli	Bacillaceae
Bacillus phage Hakuna	0	0	1	0	1	Caudoviricetes	Herelleviridae
Bacillus pseudofirmus OF4	0	0	0	1	1	Bacilli	Bacillaceae
Bacillus pumilus	0	0	0	1	1	Bacilli	Bacillaceae
Bacillus smithii	0	0	0	1	1	Bacilli	Bacillaceae
Bacillus sonorensis	0	1	0	0	1	Bacilli	Bacillaceae
Bacillus sp. 1NLA3E	1	0	0	0	1	Bacilli	Bacillaceae
Bacillus sp. Cs-700	0	0	0	1	1	Bacilli	Bacillaceae
Bacillus sp. DSL-17	0	0	0	1	1	Bacilli	Bacillaceae
Bacillus sp. HD4P25	0	0	0	1	1	Bacilli	Bacillaceae
Bacillus sp. M4U3P1	0	0	0	1	1	Bacilli	Bacillaceae
Bacillus sp. MD-5	0	1	0	0	1	Bacilli	Bacillaceae
Bacillus sp. N1-1	0	1	0	0	1	Bacilli	Bacillaceae
Bacillus sp. V3	0	1	0	0	1	Bacilli	Bacillaceae
Bacillus sp. Y1	0	0	0	1	1	Bacilli	Bacillaceae
Bacillus subtilis	1	0	0	0	1	Bacilli	Bacillaceae
Bacillus subtilis subsp. subtilis str. BAB-1	0	1	0	0	1	Bacilli	Bacillaceae
Bacillus tequilensis	0	0	0	1	1	Bacilli	Bacillaceae
Bacillus thermoamylovorans	0	0	0	1	1	Bacilli	Bacillaceae
Bacillus thermocopriae	1	0	0	0	1	Bacilli	Bacillaceae
Bacillus thuringiensis	0	1	0	0	1	Bacilli	Bacillaceae
Bacillus thuringiensis serovar kurstaki str. HD-1	0	1	0	0	1	Bacilli	Bacillaceae
Bacillus weihaiensis	0	0	0	1	1	Bacilli	Bacillaceae
Bacteriovorax stolpii	0	1	0	0	1	Oligoflexia	Bacteriovoracaceae
Bacteroides fragilis YCH46	1	0	0	0	1	Bacteroidia	Bacteroidaceae
Bacteroides sp. CACC 737	0	1	0	0	1	Bacteroidia	Bacteroidaceae
Bacteroides sp. HF-5141	0	1	0	0	1	Bacteroidia	Bacteroidaceae
Bacteroides sp. PHL 2737	0	0	0	1	1	Bacteroidia	Bacteroidaceae
Barnesiellaceae	0	1	0	0	1	Bacteroidia	Barnesiellaceae
Bartonella apis	1	0	0	0	1	Alphaproteobacteria	Bartonellaceae
Bartonella australis Aust/NH1	1	0	0	0	1	Alphaproteobacteria	Bartonellaceae
Bartonella bacilliformis	0	0	0	1	1	Alphaproteobacteria	Bartonellaceae
Basilea psittacipulmonis DSM 24701	1	0	0	0	1	Betaproteobacteria	Alcaligenaceae
Bdellovibrio bacteriovorus	1	0	0	0	1	Oligoflexia	Bdellovibrionaceae
Bdellovibrio bacteriovorus str. Tiberius	0	1	0	0	1	Oligoflexia	Bdellovibrionaceae
Bdellovibrio bacteriovorus W	0	1	0	0	1	Oligoflexia	Bdellovibrionaceae
Bdellovibrio sp. KM01	0	1	0	0	1	Oligoflexia	Bdellovibrionaceae
Bermanella marisrubri	0	1	0	0	1	Gammaproteobacteria	Oceanospirillaceae
Bernardetia litoralis DSM 6794	0	1	0	0	1	Cytophagia	Bernardetiaceae
Bibersteinia trehalosi USDA-ARS-USMARC-190	0	0	1	0	1	Gammaproteobacteria	Pasteurellaceae
Bifidobacterium animalis	1	0	0	0	1	Actinomycetia	Bifidobacteriaceae
Bifidobacterium animalis subsp. lactis	0	0	0	1	1	Actinomycetia	Bifidobacteriaceae
Bifidobacterium longum	0	0	0	1	1	Actinomycetia	Bifidobacteriaceae
Bifidobacterium longum subsp. infantis	0	0	0	1	1	Actinomycetia	Bifidobacteriaceae
Bifidobacterium scardovii JCM 12489 = DSM 13734	0	0	0	1	1	Actinomycetia	Bifidobacteriaceae
Blattabacterium punctulatus	0	1	0	0	1	Flavobacteriia	Blattabacteriaceae
Blattabacterium punctulatus CPU2	1	0	0	0	1	Flavobacteriia	Blattabacteriaceae
Blautia	1	0	0	0	1	Clostridia	Lachnospiraceae
Blautia producta	0	0	0	1	1	Clostridia	Lachnospiraceae
Blautia producta ATCC 27340 = DSM 2950	0	0	0	1	1	Clostridia	Lachnospiraceae
Bordetella bronchialis	0	1	0	0	1	Betaproteobacteria	Alcaligenaceae
Bordetella genomosp. 13	0	0	0	1	1	Betaproteobacteria	Alcaligenaceae
Bordetella genomosp. 9	0	1	0	0	1	Betaproteobacteria	Alcaligenaceae
Bordetella holmesii	0	1	0	0	1	Betaproteobacteria	Alcaligenaceae
Bordetella petrii	0	1	0	0	1	Betaproteobacteria	Alcaligenaceae
Bordetella sp. H567	0	1	0	0	1	Betaproteobacteria	Alcaligenaceae
Borrelia	0	1	0	0	1	Spirochaetia	Borreliaceae
Borrelia mayonii	1	0	0	0	1	Spirochaetia	Borreliaceae
Brachyspira pilosicoli	1	0	0	0	1	Spirochaetia	Brachyspiraceae
Brachyspira pilosicoli B2904	0	1	0	0	1	Spirochaetia	Brachyspiraceae
Bradyrhizobium	0	1	0	0	1	Alphaproteobacteria	Nitrobacteraceae
Bradyrhizobium betae	0	1	0	0	1	Alphaproteobacteria	Nitrobacteraceae
Bradyrhizobium genosp. L	0	1	0	0	1	Alphaproteobacteria	Nitrobacteraceae
Bradyrhizobium guangzhouense	0	1	0	0	1	Alphaproteobacteria	Nitrobacteraceae
Bradyrhizobium icense	0	1	0	0	1	Alphaproteobacteria	Nitrobacteraceae
Bradyrhizobium sp. CCBAU 051011	0	1	0	0	1	Alphaproteobacteria	Nitrobacteraceae
Bradyrhizobium sp. ORS 278	0	0	0	1	1	Alphaproteobacteria	Nitrobacteraceae
Brevibacillus laterosporus	0	0	0	1	1	Bacilli	Paenibacillaceae
Brevibacterium aurantiacum	0	1	0	0	1	Actinomycetia	Brevibacteriaceae
Burkholderia multivorans	0	0	0	1	1	Betaproteobacteria	Burkholderiaceae
Burkholderia pseudomallei MSHR146	0	1	0	0	1	Betaproteobacteria	Burkholderiaceae
Burkholderia sp. OLGA172	1	0	0	0	1	Betaproteobacteria	Burkholderiaceae
Burkholderia sp. PAMC 28687	0	1	0	0	1	Betaproteobacteria	Burkholderiaceae
Burkholderia stagnalis	0	1	0	0	1	Betaproteobacteria	Burkholderiaceae
Burkholderiales bacterium YL45	1	0	0	0	1	Betaproteobacteria
Buttiauxella sp. 3AFRM03	1	0	0	0	1	Gammaproteobacteria	Enterobacteriaceae
Caballeronia sp. SBC2	0	1	0	0	1	Betaproteobacteria	Burkholderiaceae
Caldicellulosiruptor	0	1	0	0	1	Clostridia	Thermoanaerobacterales Family III. Incertae Sedis
Caldicellulosiruptor bescii DSM 6725	0	1	0	0	1	Clostridia	Thermoanaerobacterales Family III. Incertae Sedis
Caldicellulosiruptor changbaiensis	1	0	0	0	1	Clostridia	Thermoanaerobacterales Family III. Incertae Sedis
Calditerrivibrio nitroreducens DSM 19672	0	1	0	0	1	Deferribacteres	Calditerrivibrionaceae
Caldithrix abyssi DSM 13497	0	0	0	1	1	Calditrichia	Calditrichaceae
Caloranaerobacter azorensis	0	1	0	0	1	Tissierellia	Thermohalobacteraceae
Campylobacter avium LMG 24591	0	0	0	1	1	Epsilonproteobacteria	Campylobacteraceae
Campylobacter canadensis	0	1	0	0	1	Epsilonproteobacteria	Campylobacteraceae
Campylobacter coli	0	0	1	0	1	Epsilonproteobacteria	Campylobacteraceae
Campylobacter corcagiensis	0	1	0	0	1	Epsilonproteobacteria	Campylobacteraceae
Campylobacter fetus	1	0	0	0	1	Epsilonproteobacteria	Campylobacteraceae
Campylobacter lari	1	0	0	0	1	Epsilonproteobacteria	Campylobacteraceae
Campylobacter pinnipediorum subsp. pinnipediorum	0	0	0	1	1	Epsilonproteobacteria	Campylobacteraceae
Campylobacter sp. 2014D-0216	0	1	0	0	1	Epsilonproteobacteria	Campylobacteraceae
Campylobacter sp. RM12175	0	1	0	0	1	Epsilonproteobacteria	Campylobacteraceae
Campylobacter sputorum bv. faecalis CCUG 20703	0	0	0	1	1	Epsilonproteobacteria	Campylobacteraceae
Campylobacterales	1	0	0	0	1	Epsilonproteobacteria
Candida dubliniensis CD36	1	0	0	0	1	Saccharomycetes	Debaryomycetaceae
Candidatus Amoebophilus asiaticus 5a2	0	1	0	0	1	Cytophagia	Amoebophilaceae
Candidatus Azobacteroides pseudotrichonymphae	1	0	0	0	1	Bacteroidia
Candidatus Carsonella	0	1	0	0	1	Gammaproteobacteria	Halomonadaceae
Candidatus Erwinia haradaeae	0	1	0	0	1	Gammaproteobacteria	Erwiniaceae
Candidatus Kinetoplastibacterium desouzaii TCC079E	1	0	0	0	1	Betaproteobacteria
Candidatus Kinetoplastibacterium oncopeltii TCC290E	0	0	0	1	1	Betaproteobacteria
Candidatus Kuenenia stuttgartiensis	0	0	0	1	1	Candidatus Brocadiia	Candidatus Brocadiaceae
Candidatus Methylopumilus turicensis	0	1	0	0	1	Betaproteobacteria	Methylophilaceae
Candidatus Nanopelagicus	0	0	0	1	1	Actinomycetia	Candidatus Nanopelagicaceae
Candidatus Nitrosocaldus cavascurensis	1	0	0	0	1	Nitrososphaeria	Candidatus Nitrosocaldaceae
Candidatus Nitrososphaera evergladensis SR1	0	1	0	0	1	Nitrososphaeria	Nitrososphaeraceae
Candidatus Nitrospira inopinata	1	0	0	0	1	Nitrospira	Nitrospiraceae
Candidatus Pantoea carbekii	1	0	0	0	1	Gammaproteobacteria	Erwiniaceae
Candidatus Pelagibacter giovannonii	0	1	0	0	1	Alphaproteobacteria	Pelagibacteraceae
Candidatus Planktophila dulcis	0	0	0	1	1	Actinomycetia	Candidatus Nanopelagicaceae
Candidatus Planktophila versatilis	0	1	0	0	1	Actinomycetia	Candidatus Nanopelagicaceae
Candidatus Reidiella endopervernicosa	0	1	0	0	1	Gammaproteobacteria
Candidatus Rickettsiella viridis	1	0	0	0	1	Gammaproteobacteria	Coxiellaceae
Candidatus Symbiobacter mobilis CR	0	1	0	0	1	Betaproteobacteria	Comamonadaceae
Candidatus Syntrophocurvum alkaliphilum	1	0	0	0	1	Clostridia	Syntrophomonadaceae
Candidatus Thioglobus autotrophicus	0	0	0	1	1	Gammaproteobacteria
Candidatus Xiphinematobacter sp. Idaho Grape	0	1	0	0	1	Spartobacteria
Caproiciproducens sp. 7D4C2	0	1	0	0	1	Clostridia	Oscillospiraceae
Caproiciproducens sp. NJN-50	1	0	0	0	1	Clostridia	Oscillospiraceae
Carboxydocella thermautotrophica	0	0	0	1	1	Clostridia	Clostridiales Family XVI. Incertae Sedis
Cardinium endosymbiont of Sogatella furcifera	0	1	0	0	1	Cytophagia	Amoebophilaceae
Carnobacterium inhibens subsp. gilichinskyi	0	0	0	1	1	Bacilli	Carnobacteriaceae
Carnobacterium sp. CP1	1	0	0	0	1	Bacilli	Carnobacteriaceae
Caulobacter henricii	0	1	0	0	1	Alphaproteobacteria	Caulobacteraceae
Caulobacter sp. K31	0	1	0	0	1	Alphaproteobacteria	Caulobacteraceae
Caulobacteraceae bacterium OTSz_A_272	1	0	0	0	1	Alphaproteobacteria	Hyphomonadaceae
Cellulophaga algicola DSM 14237	0	1	0	0	1	Flavobacteriia	Flavobacteriaceae
Cellulophaga lytica	0	0	0	1	1	Flavobacteriia	Flavobacteriaceae
Cellulophaga sp. L1A9	0	1	0	0	1	Flavobacteriia	Flavobacteriaceae
Cellulosilyticum lentocellum DSM 5427	0	0	0	1	1	Clostridia	Lachnospiraceae
Cellulosilyticum sp. WCF-2	1	0	0	0	1	Clostridia	Lachnospiraceae
Cellvibrio sp. KY-YJ-3	0	1	0	0	1	Gammaproteobacteria	Cellvibrionaceae
Cellvibrio sp. PSBB006	0	1	0	0	1	Gammaproteobacteria	Cellvibrionaceae
Chania multitudinisentens RB-25	0	1	0	0	1	Gammaproteobacteria	Yersiniaceae
Chitinophaga sp. 1310	0	1	0	0	1	Chitinophagia	Chitinophagaceae
Chitinophagaceae	0	1	0	0	1	Chitinophagia	Chitinophagaceae
Chlamydia avium 10DC88	1	0	0	0	1	Chlamydiia	Chlamydiaceae
Chlorobaculum parvum NCIB 8327	0	1	0	0	1	Chlorobia	Chlorobiaceae
Chlorobiaceae	0	1	0	0	1	Chlorobia	Chlorobiaceae
Chlorobium chlorochromatii CaD3	0	1	0	0	1	Chlorobia	Chlorobiaceae
Chlorobium phaeovibrioides	0	1	0	0	1	Chlorobia	Chlorobiaceae
Chloroherpeton thalassium ATCC 35110	0	1	0	0	1	Chlorobia	Chlorobiaceae
Christensenella minuta	0	0	0	1	1	Clostridia	Christensenellaceae
Chromatiaceae	0	1	0	0	1	Gammaproteobacteria	Chromatiaceae
Chromobacterium sp. Rain0013	0	1	0	0	1	Betaproteobacteria	Chromobacteriaceae
Chryseobacterium antarcticum	0	0	0	1	1	Flavobacteriia	Weeksellaceae
Chryseobacterium bernardetii	0	1	0	0	1	Flavobacteriia	Weeksellaceae
Chryseobacterium carnipullorum	0	1	0	0	1	Flavobacteriia	Weeksellaceae
Chryseobacterium carnis	0	0	0	1	1	Flavobacteriia	Weeksellaceae
Chryseobacterium glaciei	0	1	0	0	1	Flavobacteriia	Weeksellaceae
Chryseobacterium group	0	1	0	0	1	Flavobacteriia	Weeksellaceae
Chryseobacterium jeonii	1	0	0	0	1	Flavobacteriia	Weeksellaceae
Chryseobacterium sp. 6424	0	1	0	0	1	Flavobacteriia	Weeksellaceae
Chryseobacterium sp. 7-3A	0	0	0	1	1	Flavobacteriia	Weeksellaceae
Chryseobacterium sp. NBC 122	0	1	0	0	1	Flavobacteriia	Weeksellaceae
Chryseobacterium sp. NEB161	0	1	0	0	1	Flavobacteriia	Weeksellaceae
Chryseobacterium sp. POL2	0	1	0	0	1	Flavobacteriia	Weeksellaceae
Chryseobacterium sp. T16E-39	0	0	0	1	1	Flavobacteriia	Weeksellaceae
Citrobacter	0	1	0	0	1	Gammaproteobacteria	Enterobacteriaceae
Citrobacter freundii	0	0	1	0	1	Gammaproteobacteria	Enterobacteriaceae
Citrobacter freundii complex	0	1	0	0	1	Gammaproteobacteria	Enterobacteriaceae
Citrobacter portucalensis	1	0	0	0	1	Gammaproteobacteria	Enterobacteriaceae
Citrobacter sp. LY-1	0	1	0	0	1	Gammaproteobacteria	Enterobacteriaceae
Clostridioides difficile M120	1	0	0	0	1	Clostridia	Peptostreptococcaceae
Clostridium argentinense	1	0	0	0	1	Clostridia	Clostridiaceae
Clostridium baratii	0	0	0	1	1	Clostridia	Clostridiaceae
Clostridium baratii str. Sullivan	0	1	0	0	1	Clostridia	Clostridiaceae
Clostridium beijerinckii NRRL B-598	0	0	0	1	1	Clostridia	Clostridiaceae
Clostridium botulinum BKT015925	0	0	0	1	1	Clostridia	Clostridiaceae
Clostridium drakei	0	1	0	0	1	Clostridia	Clostridiaceae
Clostridium formicaceticum	0	1	0	0	1	Clostridia	Clostridiaceae
Clostridium isatidis	0	1	0	0	1	Clostridia	Clostridiaceae
Clostridium scatologenes	0	0	0	1	1	Clostridia	Clostridiaceae
Clostridium septicum	0	0	1	0	1	Clostridia	Clostridiaceae
Clostridium sp. AWRP	0	0	0	1	1	Clostridia	Clostridiaceae
Clostridium sp. BNL1100	0	0	0	1	1	Clostridia	Clostridiaceae
Clostridium sp. JN-1	0	0	0	1	1	Clostridia	Clostridiaceae
Clostridium sp. JN-9	0	1	0	0	1	Clostridia	Clostridiaceae
Clostridium tetani	0	1	0	0	1	Clostridia	Clostridiaceae
Clostridium tetani 12124569	0	1	0	0	1	Clostridia	Clostridiaceae
Clostridium tyrobutyricum	0	0	0	1	1	Clostridia	Clostridiaceae
Cohnella abietis	0	1	0	0	1	Bacilli	Paenibacillaceae
Collimonas arenae	0	1	0	0	1	Betaproteobacteria	Oxalobacteraceae
Colwellia psychrerythraea 34H	0	1	0	0	1	Gammaproteobacteria	Colwelliaceae
Colwellia sp. 20A7	0	0	0	1	1	Gammaproteobacteria	Colwelliaceae
Colwellia sp. Arc7-D	1	0	0	0	1	Gammaproteobacteria	Colwelliaceae
Commensalibacter sp. AMU001	0	1	0	0	1	Alphaproteobacteria	Acetobacteraceae
Commensalibacter sp. ESL0284	1	0	0	0	1	Alphaproteobacteria	Acetobacteraceae
Companilactobacillus	0	0	0	1	1	Bacilli	Lactobacillaceae
Companilactobacillus heilongjiangensis	0	0	0	1	1	Bacilli	Lactobacillaceae
Companilactobacillus zhachilii	0	0	0	1	1	Bacilli	Lactobacillaceae
Coriobacteriia	0	0	0	1	1	Coriobacteriia
Coriobacterium glomerans PW2	1	0	0	0	1	Coriobacteriia	Coriobacteriaceae
Corynebacteriales	0	0	0	1	1	Actinomycetia
Corynebacterium aurimucosum ATCC 700975	1	0	0	0	1	Actinomycetia	Corynebacteriaceae
Corynebacterium bovis	0	1	0	0	1	Actinomycetia	Corynebacteriaceae
Corynebacterium efficiens YS-314	0	0	0	1	1	Actinomycetia	Corynebacteriaceae
Corynebacterium glaucum	0	0	0	1	1	Actinomycetia	Corynebacteriaceae
Corynebacterium glutamicum R	0	0	0	1	1	Actinomycetia	Corynebacteriaceae
Corynebacterium halotolerans YIM 70093 = DSM 44683	0	1	0	0	1	Actinomycetia	Corynebacteriaceae
Corynebacterium humireducens NBRC 106098 = DSM 45392	0	1	0	0	1	Actinomycetia	Corynebacteriaceae
Corynebacterium jeikeium K411	0	0	0	1	1	Actinomycetia	Corynebacteriaceae
Corynebacterium kroppenstedtii DSM 44385	0	0	0	1	1	Actinomycetia	Corynebacteriaceae
Corynebacterium nuruki S6-4	1	0	0	0	1	Actinomycetia	Corynebacteriaceae
Corynebacterium pelargi	1	0	0	0	1	Actinomycetia	Corynebacteriaceae
Corynebacterium provencense	1	0	0	0	1	Actinomycetia	Corynebacteriaceae
Corynebacterium rouxii	0	0	0	1	1	Actinomycetia	Corynebacteriaceae
Corynebacterium sp. NML98-0116	1	0	0	0	1	Actinomycetia	Corynebacteriaceae
Corynebacterium ureicelerivorans	0	0	0	1	1	Actinomycetia	Corynebacteriaceae
Coxiella burnetii	0	1	0	0	1	Gammaproteobacteria	Coxiellaceae
Croceicoccus sp. YJ47	0	1	0	0	1	Alphaproteobacteria	Erythrobacteraceae
Cronobacter condimenti 1330	0	1	0	0	1	Gammaproteobacteria	Enterobacteriaceae
Cronobacter turicensis z3032	1	0	0	0	1	Gammaproteobacteria	Enterobacteriaceae
Cronobacter universalis NCTC 9529	0	1	0	0	1	Gammaproteobacteria	Enterobacteriaceae
Cupriavidus gilardii	0	1	0	0	1	Betaproteobacteria	Burkholderiaceae
Cupriavidus metallidurans	0	1	0	0	1	Betaproteobacteria	Burkholderiaceae
Cupriavidus oxalaticus	0	1	0	0	1	Betaproteobacteria	Burkholderiaceae
Cupriavidus pauculus	0	1	0	0	1	Betaproteobacteria	Burkholderiaceae
Cupriavidus sp. USMAA2-4	1	0	0	0	1	Betaproteobacteria	Burkholderiaceae
Cyclobacterium marinum DSM 745	1	0	0	0	1	Cytophagia	Cyclobacteriaceae
Cycloclasticus sp. P1	1	0	0	0	1	Gammaproteobacteria	Piscirickettsiaceae
Cystobacterineae	1	0	0	0	1	Deltaproteobacteria
Cytophaga hutchinsonii ATCC 33406	0	1	0	0	1	Cytophagia	Cytophagaceae
Deferribacter desulfuricans SSM1	0	0	0	1	1	Deferribacteres	Deferribacteraceae
Defluviicoccus vanus	0	1	0	0	1	Alphaproteobacteria	Rhodospirillaceae
Dehalococcoides	0	0	0	1	1	Dehalococcoidia	Dehalococcoidaceae
Dehalogenimonas formicexedens	0	0	0	1	1	Dehalococcoidia
Deinococcus deserti VCD115	0	1	0	0	1	Deinococci	Deinococcaceae
Deinococcus maricopensis DSM 21211	0	1	0	0	1	Deinococci	Deinococcaceae
Deltaproteobacteria	0	1	0	0	1	Deltaproteobacteria
Desulfallas gibsoniae DSM 7213	0	0	0	1	1	Clostridia	Desulfallaceae
Desulfatibacillum aliphaticivorans	0	1	0	0	1	Deltaproteobacteria	Desulfobacteraceae
Desulfitobacterium metallireducens DSM 15288	0	1	0	0	1	Clostridia	Desulfitobacteriaceae
Desulfobulbus propionicus DSM 2032	0	1	0	0	1	Deltaproteobacteria	Desulfobulbaceae
Desulfococcus oleovorans Hxd3	0	1	0	0	1	Deltaproteobacteria	Desulfosudaceae
Desulfofarcimen acetoxidans DSM 771	0	1	0	0	1	Clostridia	Peptococcaceae
Desulfomicrobium orale DSM 12838	0	1	0	0	1	Deltaproteobacteria	Desulfomicrobiaceae
Desulfomonile tiedjei DSM 6799	0	0	0	1	1	Deltaproteobacteria	Syntrophaceae
Desulfosarcina ovata subsp. sediminis	0	1	0	0	1	Deltaproteobacteria	Desulfobacteraceae
Desulfosporosinus orientis DSM 765	1	0	0	0	1	Clostridia	Desulfitobacteriaceae
Desulfovibrio desulfuricans	1	0	0	0	1	Deltaproteobacteria	Desulfovibrionaceae
Desulfovibrio sp. IOR2	0	1	0	0	1	Deltaproteobacteria	Desulfovibrionaceae
Desulfurivibrio alkaliphilus AHT 2	1	0	0	0	1	Deltaproteobacteria	Desulfobulbaceae
Desulfurobacterium thermolithotrophum DSM 11699	1	0	0	0	1	Aquificae	Desulfurobacteriaceae
Desulfuromonas soudanensis	0	1	0	0	1	Deltaproteobacteria	Desulfuromonadaceae
Devriesea agamarum	1	0	0	0	1	Actinomycetia	Dermabacteraceae
Dialister massiliensis	0	1	0	0	1	Negativicutes	Veillonellaceae
Dickeya	1	0	0	0	1	Gammaproteobacteria	Pectobacteriaceae
Dietzia sp. oral taxon 368	0	0	0	1	1	Actinomycetia	Dietziaceae
Dokdonella koreensis DS-123	0	1	0	0	1	Gammaproteobacteria	Rhodanobacteraceae
Dokdonia sp. Dokd-P16	0	0	1	0	1	Flavobacteriia	Flavobacteriaceae
Echinicola sp. LN3S3	1	0	0	0	1	Cytophagia	Cyclobacteriaceae
Echinicola strongylocentroti	0	1	0	0	1	Cytophagia	Cyclobacteriaceae
Echinicola vietnamensis DSM 17526	1	0	0	0	1	Cytophagia	Cyclobacteriaceae
Ectothiorhodospira sp. BSL-9	0	1	0	0	1	Gammaproteobacteria	Ectothiorhodospiraceae
Edaphobacter sp. 12200R-103	0	1	0	0	1	Acidobacteriia	Acidobacteriaceae
Edaphobacter sp. 4G125	0	1	0	0	1	Acidobacteriia	Acidobacteriaceae
Edwardsiella ictaluri	0	0	0	1	1	Gammaproteobacteria	Hafniaceae
Eggerthella lenta DSM 2243	0	1	0	0	1	Coriobacteriia	Eggerthellaceae
Eggerthella sp. HF-1101	0	1	0	0	1	Coriobacteriia	Eggerthellaceae
Egibacter rhizosphaerae	0	1	0	0	1	Nitriliruptoria	Egibacteraceae
Ehrlichia canis	1	0	0	0	1	Alphaproteobacteria	Anaplasmataceae
Elizabethkingia	0	1	0	0	1	Flavobacteriia	Weeksellaceae
Elizabethkingia bruuniana	0	1	0	0	1	Flavobacteriia	Weeksellaceae
Elizabethkingia sp. 2-6	0	1	0	0	1	Flavobacteriia	Weeksellaceae
Elusimicrobium minutum Pei191	0	1	0	0	1	Elusimicrobia	Elusimicrobiaceae
Empedobacter	0	1	0	0	1	Flavobacteriia	Weeksellaceae
Empedobacter falsenii	0	0	0	1	1	Flavobacteriia	Weeksellaceae
Endomicrobium proavitum	1	0	0	0	1	Endomicrobia	Endomicrobiaceae
endosymbiont of Plagiopylea sp.	0	0	0	1	1	Gammaproteobacteria
endosymbiont of unidentified scaly snail isolate Monju	0	1	0	0	1	Gammaproteobacteria
Enterobacter bugandensis	0	1	0	0	1	Gammaproteobacteria	Enterobacteriaceae
Enterobacter cloacae	0	1	0	0	1	Gammaproteobacteria	Enterobacteriaceae
Enterobacteriaceae endosymbiont of Plateumaris pusilla	0	1	0	0	1	Gammaproteobacteria	Enterobacteriaceae
Enterococcus faecium DO	1	0	0	0	1	Bacilli	Enterococcaceae
Enterococcus gilvus	0	0	0	1	1	Bacilli	Enterococcaceae
Enterococcus sp. DA9	0	1	0	0	1	Bacilli	Enterococcaceae
Enterococcus wangshanyuanii	0	0	0	1	1	Bacilli	Enterococcaceae
Entomomonas sp. F2A	0	0	0	1	1	Gammaproteobacteria	Pseudomonadaceae
Entomoplasma luminosum	0	0	0	1	1	Mollicutes
Erwinia	0	1	0	0	1	Gammaproteobacteria	Erwiniaceae
Erwinia gerundensis	0	1	0	0	1	Gammaproteobacteria	Erwiniaceae
Erysipelothrix inopinata	0	0	0	1	1	Erysipelotrichia	Erysipelotrichaceae
Erysipelothrix piscisicarius	0	0	0	1	1	Erysipelotrichia	Erysipelotrichaceae
Erysipelothrix sp. HDW6B	0	1	0	0	1	Erysipelotrichia	Erysipelotrichaceae
Erysipelothrix sp. HDW6C	0	1	0	0	1	Erysipelotrichia	Erysipelotrichaceae
Erythrobacter aureus	0	1	0	0	1	Alphaproteobacteria	Erythrobacteraceae
Erythrobacter litoralis	0	1	0	0	1	Alphaproteobacteria	Erythrobacteraceae
Erythrobacter neustonensis	0	1	0	0	1	Alphaproteobacteria	Erythrobacteraceae
Escherichia	0	0	0	1	1	Gammaproteobacteria	Enterobacteriaceae
Escherichia albertii	0	0	0	1	1	Gammaproteobacteria	Enterobacteriaceae
Eubacterium limosum	0	1	0	0	1	Clostridia	Eubacteriaceae
Eubacterium sulci ATCC 35585	1	0	0	0	1	Clostridia	Eubacteriales Family XIII. Incertae Sedis
Exiguobacterium	0	1	0	0	1	Bacilli
Exiguobacterium sibiricum 255-15	0	0	0	1	1	Bacilli
Faecalibacterium prausnitzii A2-165	0	0	0	1	1	Clostridia	Oscillospiraceae
Fastidiosipila sanguinis	0	1	0	0	1	Clostridia	Oscillospiraceae
Ferrimonas balearica DSM 9799	0	1	0	0	1	Gammaproteobacteria	Ferrimonadaceae
Fervidobacterium pennivorans	0	0	0	1	1	Thermotogae	Fervidobacteriaceae
Fibrella sp. ES10-3-2-2	1	0	0	0	1	Cytophagia	Spirosomaceae
Flaviflexus salsibiostraticola	1	0	0	0	1	Actinomycetia	Actinomycetaceae
Flavihumibacter sp. SB-02	0	1	0	0	1	Chitinophagia	Chitinophagaceae
Flavisolibacter sp. 17J28-1	1	0	0	0	1	Chitinophagia	Chitinophagaceae
Flavisolibacter tropicus	1	0	0	0	1	Chitinophagia	Chitinophagaceae
Flavobacteriaceae bacterium UJ101	1	0	0	0	1	Flavobacteriia	Flavobacteriaceae
Flavobacterium arcticum	0	0	0	1	1	Flavobacteriia	Flavobacteriaceae
Flavobacterium branchiophilum FL-15	0	0	0	1	1	Flavobacteriia	Flavobacteriaceae
Flavobacterium commune	1	0	0	0	1	Flavobacteriia	Flavobacteriaceae
Flavobacterium crocinum	1	0	0	0	1	Flavobacteriia	Flavobacteriaceae
Flavobacterium haoranii	1	0	0	0	1	Flavobacteriia	Flavobacteriaceae
Flavobacterium indicum GPTSA100-9 = DSM 17447	0	1	0	0	1	Flavobacteriia	Flavobacteriaceae
Flavobacterium psychrophilum	1	0	0	0	1	Flavobacteriia	Flavobacteriaceae
Flavobacterium sediminis	0	1	0	0	1	Flavobacteriia	Flavobacteriaceae
Flavobacterium sp. 140616W15	0	1	0	0	1	Flavobacteriia	Flavobacteriaceae
Flavobacterium sp. HYN0086	1	0	0	0	1	Flavobacteriia	Flavobacteriaceae
Flavobacterium sp. Sr18	0	0	1	0	1	Flavobacteriia	Flavobacteriaceae
Flintibacter sp. KGMB00164	0	1	0	0	1	Clostridia
Fluviibacter phosphoraccumulans	0	1	0	0	1	Betaproteobacteria	Fluviibacteraceae
Formosa sp. Hel1_33_131	0	0	0	1	1	Flavobacteriia	Flavobacteriaceae
Francisella	0	0	0	1	1	Gammaproteobacteria	Francisellaceae
Francisella frigiditurris	0	1	0	0	1	Gammaproteobacteria	Francisellaceae
Francisella tularensis	0	1	0	0	1	Gammaproteobacteria	Francisellaceae
Frankia inefficax	0	1	0	0	1	Actinomycetia	Frankiaceae
Frigoriglobus tundricola	0	1	0	0	1	Planctomycetia	Gemmataceae
Fructilactobacillus lindneri	0	1	0	0	1	Bacilli	Lactobacillaceae
Fusobacterium necrophorum	1	0	0	0	1	Fusobacteriia	Fusobacteriaceae
Fusobacterium sp. NSJ-57	0	0	0	1	1	Fusobacteriia	Fusobacteriaceae
Fusobacterium ulcerans	0	1	0	0	1	Fusobacteriia	Fusobacteriaceae
Gallaecimonas mangrovi	0	1	0	0	1	Gammaproteobacteria
Gallionella capsiferriformans ES-2	0	1	0	0	1	Betaproteobacteria	Gallionellaceae
Gemella	0	1	0	0	1	Bacilli
Gemella sp. ND 6198	0	1	0	0	1	Bacilli
Gemmata massiliana	0	1	0	0	1	Planctomycetia	Gemmataceae
Gemmata obscuriglobus	0	0	0	1	1	Planctomycetia	Gemmataceae
Gemmobacter sp. HYN0069	1	0	0	0	1	Alphaproteobacteria	Rhodobacteraceae
Geobacillus	1	0	0	0	1	Bacilli	Bacillaceae
Geobacillus genomosp. 3	0	1	0	0	1	Bacilli	Bacillaceae
Geobacillus sp. E263	1	0	0	0	1	Bacilli	Bacillaceae
Geobacillus stearothermophilus	1	0	0	0	1	Bacilli	Bacillaceae
Geobacillus thermocatenulatus	0	1	0	0	1	Bacilli	Bacillaceae
Geobacillus thermoleovorans group	0	0	0	1	1	Bacilli	Bacillaceae
Geobacter lovleyi SZ	0	1	0	0	1	Deltaproteobacteria	Geobacteraceae
Geobacter pickeringii	1	0	0	0	1	Deltaproteobacteria	Geobacteraceae
Geobacter sp. FeAm09	0	1	0	0	1	Deltaproteobacteria	Geobacteraceae
Geobacter sp. M18	0	0	0	1	1	Deltaproteobacteria	Geobacteraceae
Geobacter uraniireducens Rf4	0	1	0	0	1	Deltaproteobacteria	Geobacteraceae
Georgenia faecalis	0	0	0	1	1	Actinomycetia	Bogoriellaceae
Gimesia maris	0	1	0	0	1	Planctomycetia	Planctomycetaceae
Glaciecola sp. 4H-3-7+YE-5	1	0	0	0	1	Gammaproteobacteria	Alteromonadaceae
Gloeobacter kilaueensis JS1	0	1	0	0	1	Gloeobacteria	Gloeobacteraceae
Gluconobacter thailandicus	1	0	0	0	1	Alphaproteobacteria	Acetobacteraceae
Glutamicibacter	1	0	0	0	1	Actinomycetia	Micrococcaceae
Glutamicibacter arilaitensis Re117	1	0	0	0	1	Actinomycetia	Micrococcaceae
Glutamicibacter halophytocola	0	1	0	0	1	Actinomycetia	Micrococcaceae
Gordonia bronchialis DSM 43247	0	1	0	0	1	Actinomycetia	Gordoniaceae
Gordonia sp. HY186	0	1	0	0	1	Actinomycetia	Gordoniaceae
Gramella fulva	1	0	0	0	1	Flavobacteriia	Flavobacteriaceae
Granulicella sp. 5B5	0	1	0	0	1	Acidobacteriia	Acidobacteriaceae
Haemophilus aegyptius	0	1	0	0	1	Gammaproteobacteria	Pasteurellaceae
Haemophilus influenzae 10810	0	1	0	0	1	Gammaproteobacteria	Pasteurellaceae
Haemophilus influenzae CGSHiCZ412602	0	1	0	0	1	Gammaproteobacteria	Pasteurellaceae
Haemophilus influenzae F3047	0	0	1	0	1	Gammaproteobacteria	Pasteurellaceae
Haemophilus influenzae KR494	0	1	0	0	1	Gammaproteobacteria	Pasteurellaceae
Hafnia alvei	0	0	0	1	1	Gammaproteobacteria	Hafniaceae
Halanaerobium hydrogeniformans	0	1	0	0	1	Clostridia	Halanaerobiaceae
Haloarcula	0	1	0	0	1	Halobacteria	Haloarculaceae
Halobacillus halophilus	1	0	0	0	1	Bacilli	Bacillaceae
Halobacillus mangrovi	1	0	0	0	1	Bacilli	Bacillaceae
Halobacteriovorax marinus SJ	0	1	0	0	1	Oligoflexia	Halobacteriovoraceae
Halobellus limi	0	1	0	0	1	Halobacteria	Haloferacaceae
Halocynthiibacter arcticus	1	0	0	0	1	Alphaproteobacteria	Roseobacteraceae
Haloferax	0	1	0	0	1	Halobacteria	Haloferacaceae
Haloferax gibbonsii	0	1	0	0	1	Halobacteria	Haloferacaceae
Halomicrobium	0	0	1	0	1	Halobacteria	Haloarculaceae
Halomonas piezotolerans	0	1	0	0	1	Gammaproteobacteria	Halomonadaceae
Halomonas sp. HG01	0	1	0	0	1	Gammaproteobacteria	Halomonadaceae
Halomonas sp. NBT06E8	1	0	0	0	1	Gammaproteobacteria	Halomonadaceae
Halomonas sp. THAF5a	0	1	0	0	1	Gammaproteobacteria	Halomonadaceae
Halosimplex pelagicum	0	1	0	0	1	Halobacteria	Haloarculaceae
Halothiobacillus neapolitanus c2	0	1	0	0	1	Gammaproteobacteria	Halothiobacillaceae
Hathewaya histolytica	1	0	0	0	1	Clostridia	Clostridiaceae
Helicobacter hepaticus ATCC 51449	0	1	0	0	1	Epsilonproteobacteria	Helicobacteraceae
Helicobacter himalayensis	0	0	0	1	1	Epsilonproteobacteria	Helicobacteraceae
Helicobacter suis	0	1	0	0	1	Epsilonproteobacteria	Helicobacteraceae
Helicobacter winghamensis	0	1	0	0	1	Epsilonproteobacteria	Helicobacteraceae
Herbaspirillum seropedicae	0	1	0	0	1	Betaproteobacteria	Oxalobacteraceae
Hoyosella subflava DQS3-9A1	1	0	0	0	1	Actinomycetia	Mycobacteriaceae
Hungateiclostridiaceae bacterium KB18	1	0	0	0	1	Clostridia	Oscillospiraceae
Hydrogenimonas urashimensis	0	1	0	0	1	Epsilonproteobacteria	Hydrogenimonaceae
Hydrogenophaga sp. BA0156	0	1	0	0	1	Betaproteobacteria	Comamonadaceae
Hydrogenophaga sp. PBC	0	1	0	0	1	Betaproteobacteria	Comamonadaceae
Hydrogenophaga sp. RAC07	0	0	1	0	1	Betaproteobacteria	Comamonadaceae
Hymenobacter sp. BRD72	1	0	0	0	1	Cytophagia	Hymenobacteraceae
Hymenobacter sp. DG25A	0	0	0	1	1	Cytophagia	Hymenobacteraceae
Hymenobacter sp. DG25B	0	1	0	0	1	Cytophagia	Hymenobacteraceae
Hymenobacter sp. S2-20-2	0	1	0	0	1	Cytophagia	Hymenobacteraceae
Hymenobacter sp. TS19	0	0	1	0	1	Cytophagia	Hymenobacteraceae
Hypericibacter adhaerens	0	0	0	1	1	Alphaproteobacteria	Rhodospirillaceae
Hyphomicrobium nitrativorans NL23	0	1	0	0	1	Alphaproteobacteria	Hyphomicrobiaceae
Hyphomonas sp. Mor2	0	1	0	0	1	Alphaproteobacteria	Hyphomonadaceae
Ichthyobacterium seriolicida	1	0	0	0	1	Flavobacteriia	Ichthyobacteriaceae
Ignavibacterium album JCM 16511	0	0	0	1	1	Ignavibacteria	Ignavibacteriaceae
Ignicoccus islandicus DSM 13165	1	0	0	0	1	Thermoprotei	Desulfurococcaceae
Ilumatobacter coccineus YM16-304	0	1	0	0	1	Acidimicrobiia	Ilumatobacteraceae
Intestinibaculum porci	0	1	0	0	1	Erysipelotrichia	Erysipelotrichaceae
Intestinimonas butyriciproducens	0	0	0	1	1	Clostridia
Iodobacter sp. H11R3	1	0	0	0	1	Betaproteobacteria	Chromobacteriaceae
Isoptericola variabilis 225	0	1	0	0	1	Actinomycetia	Promicromonosporaceae
Isosphaera pallida ATCC 43644	0	0	1	0	1	Planctomycetia	Isosphaeraceae
Izhakiella sp. KSNA2	0	1	0	0	1	Gammaproteobacteria	Enterobacteriaceae
Janibacter	0	1	0	0	1	Actinomycetia	Intrasporangiaceae
Janthinobacterium lividum	0	1	0	0	1	Betaproteobacteria	Oxalobacteraceae
Jeotgalibaca porci	1	0	0	0	1	Bacilli	Carnobacteriaceae
Jeotgalibaca sp. H21T32	1	0	0	0	1	Bacilli	Carnobacteriaceae
Jeotgalibacillus malaysiensis	0	0	0	1	1	Bacilli	Planococcaceae
Jeotgalicoccus sp. ATCC 8456	0	1	0	0	1	Bacilli	Staphylococcaceae
Kaistella	0	1	0	0	1	Flavobacteriia	Weeksellaceae
Kangiella koreensis DSM 16069	1	0	0	0	1	Gammaproteobacteria	Kangiellaceae
Kerstersia gyiorum	0	1	0	0	1	Betaproteobacteria	Alcaligenaceae
Ketobacter alkanivorans	1	0	0	0	1	Gammaproteobacteria	Alcanivoracaceae
Ketogulonicigenium vulgare	0	1	0	0	1	Alphaproteobacteria	Roseobacteraceae
Kineobactrum salinum	0	1	0	0	1	Gammaproteobacteria	Halieaceae
Kineococcus radiotolerans SRS30216 = ATCC BAA-149	1	0	0	0	1	Actinomycetia	Kineosporiaceae
Kiritimatiella glycovorans	0	1	0	0	1	Kiritimatiellae	Kiritimatiellaceae
Kiritimatiellaeota bacterium S-5007	1	0	0	0	1	Tichowtungiia	Tichowtungiaceae
Kitasatospora sp. MMS16-BH015	0	1	0	0	1	Actinomycetia	Streptomycetaceae
Klebsiella aerogenes	1	0	0	0	1	Gammaproteobacteria	Enterobacteriaceae
Klebsiella michiganensis	0	1	0	0	1	Gammaproteobacteria	Enterobacteriaceae
Klebsiella sp. RHBSTW-00464	0	1	0	0	1	Gammaproteobacteria	Enterobacteriaceae
Kocuria	0	1	0	0	1	Actinomycetia	Micrococcaceae
Kocuria palustris	0	0	0	1	1	Actinomycetia	Micrococcaceae
Komagataeibacter medellinensis NBRC 3288	0	1	0	0	1	Alphaproteobacteria	Acetobacteraceae
Kordia sp. SMS9	0	1	0	0	1	Flavobacteriia	Flavobacteriaceae
Kordiimonas pumila	0	1	0	0	1	Alphaproteobacteria	Kordiimonadaceae
Kosmotoga pacifica	0	0	0	1	1	Thermotogae	Kosmotogaceae
Kozakia baliensis	0	0	0	1	1	Alphaproteobacteria	Acetobacteraceae
Kutzneria albida DSM 43870	0	0	0	1	1	Actinomycetia	Pseudonocardiaceae
Labilithrix luteola	0	1	0	0	1	Deltaproteobacteria	Labilitrichaceae
Lachnospiraceae bacterium Choco86	1	0	0	0	1	Clostridia	Lachnospiraceae
Lacinutrix sp. 5H-3-7-4	0	0	0	1	1	Flavobacteriia	Flavobacteriaceae
Lacinutrix sp. Bg11-31	0	0	0	1	1	Flavobacteriia	Flavobacteriaceae
Lacipirellula parvula	0	1	0	0	1	Planctomycetia	Lacipirellulaceae
Lacticaseibacillus	0	0	0	1	1	Bacilli	Lactobacillaceae
Lacticaseibacillus paracasei	0	1	0	0	1	Bacilli	Lactobacillaceae
Lacticaseibacillus rhamnosus	0	0	0	1	1	Bacilli	Lactobacillaceae
Lactiplantibacillus pentosus	0	1	0	0	1	Bacilli	Lactobacillaceae
Lactobacillus acidophilus	0	0	0	1	1	Bacilli	Lactobacillaceae
Lactobacillus backii	1	0	0	0	1	Bacilli	Lactobacillaceae
Lactobacillus bombi	1	0	0	0	1	Bacilli	Lactobacillaceae
Lactobacillus casei	1	0	0	0	1	Bacilli	Lactobacillaceae
Lactobacillus coryniformis subsp. coryniformis KCTC 3167 = DSM 20001	1	0	0	0	1	Bacilli	Lactobacillaceae
Lactobacillus curvatus	1	0	0	0	1	Bacilli	Lactobacillaceae
Lactobacillus delbrueckii subsp. lactis	1	0	0	0	1	Bacilli	Lactobacillaceae
Lactobacillus gasseri	0	0	0	1	1	Bacilli	Lactobacillaceae
Lactobacillus gasseri ATCC 33323 = JCM 1131	1	0	0	0	1	Bacilli	Lactobacillaceae
Lactobacillus jensenii	0	0	0	1	1	Bacilli	Lactobacillaceae
Lactobacillus malefermentans	1	0	0	0	1	Bacilli	Lactobacillaceae
Lactobacillus paracasei	1	0	0	0	1	Bacilli	Lactobacillaceae
Lactobacillus plantarum subsp. plantarum P-8	0	1	0	0	1	Bacilli	Lactobacillaceae
Lactobacillus ruminis ATCC 27782	1	0	0	0	1	Bacilli	Lactobacillaceae
Lactobacillus vaginalis	0	0	0	1	1	Bacilli	Lactobacillaceae
Lactococcus carnosus	0	1	0	0	1	Bacilli	Streptococcaceae
Lactococcus garvieae	0	0	0	1	1	Bacilli	Streptococcaceae
Lactococcus lactis	0	0	1	0	1	Bacilli	Streptococcaceae
Lactococcus lactis subsp. cremoris A76	0	1	0	0	1	Bacilli	Streptococcaceae
Lactococcus lactis subsp. lactis IO-1	1	0	0	0	1	Bacilli	Streptococcaceae
Lactococcus petauri	1	0	0	0	1	Bacilli	Streptococcaceae
Lactococcus piscium MKFS47	0	0	0	1	1	Bacilli	Streptococcaceae
Latilactobacillus sakei	0	1	0	0	1	Bacilli	Lactobacillaceae
Lawsonella clevelandensis	0	0	0	1	1	Actinomycetia	Lawsonellaceae
Leclercia sp. LSNIH3	1	0	0	0	1	Gammaproteobacteria	Enterobacteriaceae
Legionella clemsonensis	1	0	0	0	1	Gammaproteobacteria	Legionellaceae
Legionella sainthelensi	0	0	1	0	1	Gammaproteobacteria	Legionellaceae
Legionella sp. TUM19329	0	0	0	1	1	Gammaproteobacteria	Legionellaceae
Leifsonia sp. PS1209	0	1	0	0	1	Actinomycetia	Microbacteriaceae
Leisingera aquaemixtae	0	0	0	1	1	Alphaproteobacteria	Roseobacteraceae
Leisingera methylohalidivorans DSM 14336	0	1	0	0	1	Alphaproteobacteria	Roseobacteraceae
Leisingera sp. NJS204	0	1	0	0	1	Alphaproteobacteria	Roseobacteraceae
Lentilactobacillus hilgardii	0	1	0	0	1	Bacilli	Lactobacillaceae
Leptospira biflexa serovar Patoc	0	1	0	0	1	Spirochaetia	Leptospiraceae
Leptospira weilii	0	1	0	0	1	Spirochaetia	Leptospiraceae
Leucobacter muris	0	1	0	0	1	Actinomycetia	Microbacteriaceae
Leucobacter triazinivorans	0	1	0	0	1	Actinomycetia	Microbacteriaceae
Leuconostoc carnosum	1	0	0	0	1	Bacilli	Lactobacillaceae
Leuconostoc citreum	1	0	0	0	1	Bacilli	Lactobacillaceae
Leuconostoc gelidum	0	0	0	1	1	Bacilli	Lactobacillaceae
Leuconostoc gelidum JB7	1	0	0	0	1	Bacilli	Lactobacillaceae
Leuconostoc gelidum subsp. gasicomitatum	1	0	0	0	1	Bacilli	Lactobacillaceae
Leuconostoc gelidum subsp. gasicomitatum KG16-1	1	0	0	0	1	Bacilli	Lactobacillaceae
Leuconostoc mesenteroides	0	0	0	1	1	Bacilli	Lactobacillaceae
Ligilactobacillus agilis	0	0	0	1	1	Bacilli	Lactobacillaceae
Ligilactobacillus animalis	0	1	0	0	1	Bacilli	Lactobacillaceae
Ligilactobacillus murinus	0	0	0	1	1	Bacilli	Lactobacillaceae
[truncated: 717 more rows]

## Sheet: empty_run
organism	run.I.white	run.II.white	run.III.white	total	Class	Family
[truncated: 28 more rows]
