# Supplementary material for: No Clear Clustering Dysbiosis from Salivary Microbiota Analysis by Long Sequencing Reads in Patients Affected by Oral Squamous Cell Carcinoma: A Single Center Study
Source: Cancers (Basel). 2023 Aug 22;15(17):4211. doi: 10.3390/cancers15174211 (PMC10486367; doi:10.3390/cancers15174211)
Supplement: Supplementary file 1 [file cancers-15-04211-s001.zip › Supplementary table 2.xlsx]

## Sheet: Sheet1
class	average.OSCC	average.control	logFC	pval	adj.pval
Chlamydiia	1.46	0.29	2.35	0.0024	0.3
Tissierellia	109.62	21.29	2.36	0.01	0.31
Calothrix	1.17	0	Inf	0.01	0.31
Leotiomycetes	0.29	0	Inf	0.013	0.31
Firmicutes	22.79	7.71	1.56	0.015	0.31
Zetaproteobacteria	0.29	0	Inf	0.015	0.31
Nostoc	2.5	0.71	1.81	0.02	0.31
Chondrocystis	0.29	0	Inf	0.024	0.31
Bacteroidetes/Chlorobi	0.67	0.14	2.22	0.027	0.31
Saccharibacteria	0	0.71	-Inf	0.027	0.31
Saccharomycetes	1.54	0.29	2.43	0.028	0.31
Dictyoglomia	0.29	0	Inf	0.032	0.33
Insecta	5.42	1.57	1.79	0.038	0.35
Synergistia	0.54	0	Inf	0.041	0.35
Thermoplasmata	0.25	0	Inf	0.043	0.35
Pseudanabaena	0.33	0	Inf	0.048	0.35
Bacteroidetes	27	12	1.17	0.061	0.35
Rippkaea	0.25	0	Inf	0.063	0.35
Clostridia	351.71	145.86	1.27	0.064	0.35
Chitinophagia	15.71	7.29	1.11	0.071	0.35
Methanococci	0.83	0.29	1.54	0.073	0.35
Sphingobacteriia	24.54	11.29	1.12	0.074	0.35
Thermococci	0.88	0.29	1.61	0.074	0.35
Methanomicrobia	2.08	0.86	1.28	0.076	0.35
Gastropoda	0.38	0	Inf	0.078	0.35
Anthozoa	0.38	0	Inf	0.079	0.35
Methanobacteria	1.5	0.57	1.39	0.081	0.35
Fusobacteriia	2711.25	1202.43	1.17	0.083	0.35
Mollicutes	40.38	15.71	1.36	0.083	0.35
Eurotiomycetes	0.29	0	Inf	0.086	0.35
Bacteroidia	10588	5404.29	0.97	0.1	0.36
Erysipelotrichia	11.5	4.71	1.29	0.1	0.36
Ktedonobacteria	0.42	0	Inf	0.11	0.36
Candidatus Saccharimonia	106.75	28.57	1.9	0.12	0.36
Crinalium	0.38	0	Inf	0.12	0.36
Holophagae	0.21	0	Inf	0.12	0.36
Cyanobium	0.21	0	Inf	0.12	0.36
Bacillus	5.75	2.14	1.42	0.13	0.36
Microcystis	0.58	0	Inf	0.13	0.36
Trichodesmium	0.25	0	Inf	0.13	0.36
Candidatus Thermofonsia	0.21	0	Inf	0.13	0.36
Moorea	0.21	0	Inf	0.13	0.36
Oscillatoria	0.25	0	Inf	0.13	0.36
Pokkesviricetes	0.25	0	Inf	0.13	0.36
Flavobacteriia	2242.88	537.71	2.06	0.14	0.36
Herviviricetes	0.42	2.29	-2.46	0.14	0.36
Thermotogae	2.62	1.43	0.88	0.14	0.36
Thermoanaerosceptrum	0.21	0	Inf	0.14	0.36
Geminocystis	0.79	0.29	1.47	0.17	0.43
endosymbiont	0.42	0.14	1.54	0.18	0.43
Salinibacter	0.42	0.14	1.54	0.18	0.43
Epsilonproteobacteria	257.71	156.14	0.72	0.19	0.45
Negativicutes	2417.04	1092.14	1.15	0.2	0.46
Phormidium	0.25	0	Inf	0.2	0.46
Terrabacteria	11.21	7.14	0.65	0.22	0.47
Cyanobacteria	0.5	0.14	1.81	0.22	0.47
Gemmatimonadetes	0.79	0.29	1.47	0.22	0.47
Gloeothece	0.17	0.43	-1.36	0.24	0.51
Prochlorococcus	0.88	0.43	1.03	0.27	0.54
Deltaproteobacteria	19	12.29	0.63	0.28	0.54
Gloeobacteria	0.38	0.14	1.39	0.28	0.54
Stanieria	0.38	0.14	1.39	0.28	0.54
Malasseziomycetes	1.17	3.29	-1.49	0.29	0.54
Tepidiformia	0.38	0.14	1.39	0.29	0.54
Cylindrospermopsis	0.25	0	Inf	0.29	0.54
Phycisphaerae	0.54	0.29	0.92	0.29	0.54
Actinomycetia	216.25	399.71	-0.89	0.31	0.57
Alphaproteobacteria	55.96	35.43	0.66	0.32	0.57
TM7	0.08	2.14	-4.68	0.32	0.57
Thermodesulfobacteria	0.54	0.29	0.92	0.33	0.58
Anabaena	0.46	0.14	1.68	0.34	0.59
Gammaproteobacteria	2146.88	1227.71	0.81	0.35	0.6
Spirochaetia	586.08	144	2.03	0.4	0.66
Cytophagia	45.25	27.86	0.7	0.4	0.66
Deinococci	2.33	1.29	0.86	0.4	0.66
Proteobacteria	18.62	12.14	0.62	0.43	0.69
Deferribacteres	1.42	0.86	0.72	0.43	0.69
Leptolyngbya	0.71	0.43	0.72	0.45	0.71
Ignavibacteria	0.29	0.14	1.03	0.46	0.71
Rhodothermus	1.12	0.71	0.66	0.47	0.71
Candidatus	5.58	14	-1.33	0.48	0.71
Saprospiria	1.83	1.14	0.68	0.48	0.71
Nostocales	0.29	0.14	1.03	0.48	0.71
Caudoviricetes	10.29	7.71	0.42	0.49	0.71
Aquificae	1	0.71	0.49	0.49	0.71
Coriobacteriia	87.54	160.14	-0.87	0.55	0.78
Ardenticatenia	0.12	0.29	-1.19	0.55	0.78
Magnoliopsida	1.17	1.57	-0.43	0.56	0.78
Fischerella	0.29	0.43	-0.56	0.57	0.78
Oligoflexia	1.67	1.14	0.54	0.57	0.78
Synechocystis	0.25	0.14	0.81	0.58	0.78
Endomicrobia	0.25	0.14	0.81	0.6	0.79
Nitrospira	0.25	0.14	0.81	0.6	0.79
Nostocaceae	0.25	0.14	0.81	0.61	0.79
Dehalococcoidia	0.46	0.29	0.68	0.61	0.79
Planctomycetia	4.54	3.57	0.35	0.66	0.84
Verrucomicrobiae	1.96	1.57	0.32	0.67	0.84
Rubrobacteria	0.58	0.43	0.44	0.67	0.84
Thermoprotei	1.04	0.86	0.28	0.7	0.84
Synechococcus	2.75	2.14	0.36	0.71	0.84
FCB	0.21	0.14	0.54	0.71	0.84
Chlorobia	3.42	2.86	0.26	0.72	0.84
Acidimicrobiia	0.38	0.29	0.39	0.72	0.84
Calditrichia	0.21	0.14	0.54	0.72	0.84
Candidatus Brocadiia	0.21	0.14	0.54	0.72	0.84
Fibrobacteria	0.71	0.57	0.31	0.73	0.84
Actinobacteria	8.58	7.43	0.21	0.74	0.84
Chroococcidiopsis	0.21	0.14	0.54	0.74	0.84
Opitutae	1.25	1	0.32	0.75	0.84
Nitriliruptoria	0.21	0.14	0.54	0.75	0.84
Thermomicrobia	0.38	0.29	0.39	0.76	0.84
Chloroflexia	0.54	0.43	0.34	0.78	0.86
Amphibia	0.33	0.29	0.22	0.79	0.86
Sordariomycetes	0.33	0.29	0.22	0.81	0.87
Planctomycetes	0.21	0.29	-0.46	0.81	0.87
Bacilli	3666.21	3421.71	0.1	0.85	0.89
Acidobacteriia	2.21	2	0.14	0.85	0.89
Betaproteobacteria	2965.96	2693.43	0.14	0.87	0.91
Ndongobacter	0.46	0.43	0.1	0.9	0.93
Vicinamibacteria	0.46	0.43	0.1	0.92	0.94
Halobacteria	2.08	2	0.06	0.95	0.97
Anaerolineae	0.29	0.29	0.03	0.96	0.97
Acidithiobacillia	0.71	0.71	-0.01	0.98	0.98
