# Supplementary material for: No Clear Clustering Dysbiosis from Salivary Microbiota Analysis by Long Sequencing Reads in Patients Affected by Oral Squamous Cell Carcinoma: A Single Center Study
Source: Cancers (Basel). 2023 Aug 22;15(17):4211. doi: 10.3390/cancers15174211 (PMC10486367; doi:10.3390/cancers15174211)
Supplement: Supplementary file 1 [file cancers-15-04211-s001.zip › Supplementary Table 3.xlsx]

## Sheet: organisms
ctr.health(238)	ctr.disease(59)	OSCC:ctr.health(1382)	OSCC:ctr.disease(333)	ctr.disease:ctr.health(18)	OSCC:ctr.disease:ctr.health(714)	OSCC(3333)
Acinetobacter sp. 185	Acetobacter sp. KACC 21233	[Brevibacterium] frigoritolerans	[Clostridium] scindens ATCC 35704	[Clostridium] cellulosi	[Clostridium] innocuum	'Nostoc azollae' 0708
Acinetobacter tandoii	Azospirillum sp. TSH58	[Clostridium] hylemonae DSM 15053	Acetobacter aceti NBRC 14818	Arthrobacter alpinus	[Clostridium] saccharolyticum WM1	"Salmonella enterica subsp. enterica serovar 1
Actinoalloteichus hymeniacidonis	Bacillus amyloliquefaciens LL3	[Haemophilus] ducreyi	Acholeplasma brassicae	Bifidobacterium animalis	[Clostridium] scindens	[Arcobacter] porcinus
Actinomyces sp. dk561	Bartonella krasnovii	Abyssogena phaseoliformis symbiont OG214	Achromobacter denitrificans	Bifidobacterium animalis subsp. lactis	[Eubacterium] eligens ATCC 27750	[Clostridium] hiranonis
Actinomyces sp. oral taxon 848 str. F0332	Bifidobacterium dentium JCM 1195 = DSM 20436	Acetoanaerobium sticklandii	Acidaminococcus fermentans DSM 20731	Corynebacterium pelargi	[Ruminococcus] gnavus ATCC 29149	[Enterobacter] lignolyticus
Actinomyces sp. oral taxon 897	Bifidobacterium subtile	Acetobacter	Acidimicrobium ferrooxidans DSM 10331	Corynebacterium ureicelerivorans	Abiotrophia defectiva	[Enterobacter] lignolyticus SCF1
Actinomyces sp. Z16	Bosea sp. PAMC 26642	Acetobacter aceti	Acidobacterium sp. 4Y35	Eggerthella sp. HF-1101	Achromobacter xylosoxidans	[Mannheimia] succiniciproducens MBEL55E
Agrobacterium larrymoorei	Brachybacterium vulturis	Acetobacter pasteurianus	Acinetobacter bereziniae	Hungateiclostridiaceae bacterium KB18	Acidaminococcus intestini RyC-MR95	[Phormidium] sp. ETS-05
Agrococcus sp. SGAir0287	Bradyrhizobium sp. CCBAU 53338	Acetobacteraceae	Acinetobacter johnsonii	Mycobacterium sp. EPa45	Acidisarcina polymorpha	[Pseudomonas] mesoacidophila
Agromyces sp. LHK192	Brevundimonas vancanneytii	Acetobacterium woodii DSM 1030	Acinetobacter pittii	Paenibacillus sp. 12200R-189	Acidithiobacillus caldus	Absiella argi
Alteromonas mediterranea DE	Burkholderia vietnamiensis	Acholeplasma axanthum	Actinobaculum sp. 313	Rhizobium lusitanum	Acinetobacter schindleri	Abyssicoccus albus
Amycolatopsis mediterranei	Campylobacter sp. NCTC 13003	Acholeplasma hippikon	Actinoplanes friuliensis DSM 7358	Rhodanobacter glycinis	Actinobacillus succinogenes 130Z	Acaryochloris marina MBIC11017
Ancylobacter sp. TS-1	Candidatus Blochmannia chromaiodes str. 640	Acholeplasma laidlawii	Actinoplanes missouriensis 431	Sinorhizobium fredii NGR234	Actinobacillus suis	Acetobacter ascendens
Arcobacter mytili LMG 24559	Candidatus Saccharibacteria oral taxon TM7x	Acholeplasma palmae J233	Actinotignum schaalii	Sulfitobacter sp. THAF37	Actinobacteria	Acetobacter orientalis
Arthrobacter sp. ERGS1:01	Chromobacterium rhizoryzae	Achromobacter spanius	Adhaeribacter radiodurans	Synechococcus sp. RSCCF101	Actinomyces	Acetobacter oryzifermentans
Arthrobacter sp. UKPF54-2	Chryseobacterium sp. H6466	Acidianus manzaensis	Aerococcus urinae	unclassified Pseudodesulfovibrio	Actinomyces israelii	Acetobacter pasteurianus subsp. Pasteurianus
Azoarcus sp. SY39	Clavibacter michiganensis subsp. insidiosus	Acidianus sulfidivorans JP7	Aerococcus urinaehominis	unclassified Saccharibacteria	Actinomyces oris	Acetobacter tropicalis
Bacillus cereus G9241	Curtobacterium sp. BH-2-1-1	Acidihalobacter prosperus	Aeromonas hydrophila	Variovorax sp. PAMC 28711	Actinomyces pacaensis	Acetohalobium arabaticum DSM 5501
Bacillus clausii	Deinococcus ficus	Acidithiobacillus ferrooxidans	Aeromonas veronii Hm21		Actinomyces sp. Chiba101	Acetomicrobium mobile DSM 13181
Bacillus lentus	Desulfovibrio desulfuricans ATCC 27774	Acidovorax carolinensis	Agarilytica rhodophyticola		Actinomyces sp. ZJ750	Acholeplasma
Bacillus muralis	Escherichia coli O157:H7	Acidovorax monticola	Algoriphagus sp. Y33		Actinomyces tangfeifanii	Acholeplasma oculi
Bacillus phage Hakuna	Gemmata	Acidovorax sp. KKS102	Aminipila		Aerococcus sanguinicola	Achromobacter
Bacillus sp. MD-5	Geodermatophilaceae	Acidovorax sp. T1	Anaerocolumna cellulosilytica		Aerococcus urinaeequi	Achromobacter insolitus
Bacillus subtilis subsp. subtilis str. BAB-1	Granulicella mallensis MP5ACTX8	Acinetobacter	Aquicella lusitana		Aerococcus viridans	Achromobacter pestifer
Bacillus thermocopriae	Halomonas sp. YLGW01	Acinetobacter baumannii	Arcobacter butzleri		Aeromonas veronii	Achromobacter phage Motura
Bacillus thuringiensis serovar kurstaki str. HD-1	Halomonas titanicae	Acinetobacter baylyi ADP1	Arthrobacter citreus		Aggregatibacter actinomycetemcomitans	Achromobacter sp. B7
Blattabacterium punctulatus	Herbaspirillum	Acinetobacter calcoaceticus/baumannii complex	Atlantibacter hermannii		Aggregatibacter aphrophilus	Achromobacter xylosoxidans A8
Bordetella sp. H567	Human herpesvirus 4 type 2	Acinetobacter cumulans	Aurantimicrobium minutum		Aggregatibacter aphrophilus ATCC 33389	Acidianus
Borrelia mayonii	Jeongeupia sp. USM3	Acinetobacter guillouiae	Avibacterium paragallinarum		Aggregatibacter aphrophilus NJ8700	Acidianus ambivalens
Brachyspira pilosicoli B2904	Kinneretia sp. DAIF2	Acinetobacter indicus	Azoarcus sp. DN11		Aggregatibacter segnis	Acidianus brierleyi
Bradymonadales bacterium YN101	Kocuria rhizophila	Acinetobacter junii	Bacillus altitudinis		Aggregatibacter segnis ATCC 33393	Acidibrevibacterium fodinaquatile
Bradyrhizobium icense	Komagataeibacter	Acinetobacter lanii	Bacillus amyloliquefaciens		Agrobacterium sp. RAC06	Acidiferrobacter sp. SPIII_3
Bradyrhizobium sp. CCBAU 051011	Lactobacillus delbrueckii subsp. bulgaricus ND02	Acinetobacter lwoffii	Bacillus cereus C1L		Ahniella affigens	Acidipropionibacterium acidipropionici
Bradyrhizobium sp. ORS 278	Lactobacillus phage phiadh	Acinetobacter sp. 10FS3-1	Bacillus ciccensis		Akkermansia muciniphila	Acidipropionibacterium jensenii
Brenneria nigrifluens DSM 30175 = ATCC 13028	Lactobacillus rhamnosus Lc 705	Acinetobacter sp. TGL-Y2	Bacillus circulans		Alistipes	Acidithiobacillus ferridurans
Buchnera aphidicola (Cinara tujafilina)	Lactococcus sp. 1JSPR-7	Acinetobacter sp. TTH0-4	Bacillus luti		Alistipes communis	Acidithiobacillus ferrivorans
Buchnera aphidicola (Diuraphis noxia)	Leuconostocaceae	Acinetobacter sp. WCHA55	Bacillus sp. BS98		Alistipes dispar	Acidithiobacillus ferrivorans SS3
Buchnera aphidicola str. Ak (Acyrthosiphon kondoi)	Limnochorda pilosa	Acinetobacter sp. WCHAc010034	Bacillus sp. THAF10		Alistipes finegoldii DSM 17242	Acidithiobacillus thiooxidans ATCC 19377
Burkholderia latens	Methylibium	Acinetobacter sp. YH12138	Bacillus thuringiensis MC28		Alistipes indistinctus	Acidobacterium capsulatum ATCC 51196
Burkholderia sp. OLGA172	Microbacterium paludicola	Acinetobacter wuhouensis	Basfia		Alistipes megaguti	Acidovorax
Burkholderia sp. PAMC 28687	Microbacterium sp. ABRD_28	Actinobacillus	Bdellovibrio sp. NC01		Alistipes onderdonkii subsp. vulgaris	Acidovorax citrulli
Burkholderia stagnalis	Mycolicibacterium celeriflavum	Actinobacillus delphinicola	Belliella baltica DSM 15883		Alistipes sp. dk3624	Acidovorax sp. 1608163
Buttiauxella sp. 3AFRM03	Mycolicibacterium gadium	Actinobacillus equuli	Bifidobacteriaceae		Alkalitalea saponilacus	Acidovorax sp. JS42
Candidatus Aquiluna sp. 15G-AUS-rot	Mycolicibacterium psychrotolerans	Actinobacillus indolicus	Bifidobacterium actinocoloniiforme DSM 22766		Alloprevotella sp. E39	Aciduliprofundum sp. MAR08-339
Candidatus Carsonella	Nitrosococcus halophilus Nc 4	Actinobacillus pleuropneumoniae	Bifidobacterium adolescentis		Alphaproteobacteria	Acinetobacter calcoaceticus
Candidatus Kinetoplastibacterium oncopeltii TCC290E	Nitrosopumilus ureiphilus	Actinobacillus pleuropneumoniae serovar 8	Bifidobacterium catenulatum		Aminipila sp. JN-18	Acinetobacter chinensis
Candidatus Nitrosocaldus cavascurensis	Paenibacillus stellifer	Actinobacillus porcitonsillarum	Bifidobacterium longum subsp. longum		Amniculibacterium sp. G2-70	Acinetobacter defluvii
Candidatus Nitrososphaera evergladensis SR1	Pseudothermotoga thermarum DSM 5069	Actinomyces howellii	Bifidobacterium pseudolongum		Antarcticibacterium sp. PAMC 28998	Acinetobacter dispersus
Candidatus Saccharibacteria bacterium FS14P	Pyrobaculum	Actinomyces naeslundii	Bordetella trematum		Atopobium parvulum DSM 20469	Acinetobacter equi
Candidatus Saccharibacteria bacterium YM_S32_TM7_50_20	Simian adenovirus 16	Actinomyces qiguomingii	Bosea sp. Tri-49		Azoarcus sp. DD4	Acinetobacter gyllenbergii
Cardinium endosymbiont of Sogatella furcifera	Sinomonas atrocyanea	Actinomyces radicidentis	Brachybacterium saurashtrense		Bacillaceae	Acinetobacter haemolyticus
Caulobacteraceae bacterium OTSz_A_272	Sphingobium indicum B90A	Actinomyces slackii	Brachyspira murdochii DSM 12563		Bacillales	Acinetobacter johnsonii XBB1
Cellvibrio sp. KY-YJ-3	Sphingomonas sp. HDW15B	Actinomyces sp. 432	Bradyrhizobium sp. BTAi1		Bacilli	Acinetobacter lactucae
Chromatiaceae	Strawberry lethal yellows phytoplasma (CPA) str. NZSb11	Actinomyces sp. oral taxon 171 str. F0337	Bremerella volcania		Bacillus	Acinetobacter larvae
Chromobacterium sp. Rain0013	Streptococcus agalactiae NEM316	Actinoplanes sp. OR16	Brevibacillus sp. SCSIO 07484		Bacillus cereus group	Acinetobacter nosocomialis
Citrobacter portucalensis	Streptococcus thermophilus LMD-9	Actinosynnema pretiosum	Brevibacterium		Bacillus cytotoxicus	Acinetobacter nosocomialis M2
Commensalibacter sp. ESL0284	Streptomyces glomeroaurantiacus	Adhaeribacter swui	Brevibacterium linens		Bacillus glycinifermentans	Acinetobacter oleivorans DR1
Corynebacterium glutamicum R	Thermococcus barophilus MP	Adlercreutzia equolifaciens DSM 19450	Buchnera aphidicola (Hyadaphis tataricae)		Bacillus pumilus	Acinetobacter phage AB1
Corynebacterium humireducens NBRC 106098 = DSM 45392	Variibacter gotjawalensis	Adlercreutzia sp. 8CFCBH1	Burkholderia cepacia		Bacillus sp. 1NLA3E	Acinetobacter piscicola
Corynebacterium jeikeium K411		Aequorivita sublithincola DSM 14238	Burkholderia glumae		Bacillus sp. X1(2014)	Acinetobacter pittii PHEA-2
Corynebacterium nuruki S6-4		Aerococcus	Burkholderiaceae		Bacillus sp. Y1	Acinetobacter radioresistens
Corynebacterium provencense		Aerococcus christensenii	Caldicellulosiruptor obsidiansis OB47		Bacillus subtilis	Acinetobacter seifertii
Corynebacterium rouxii		Aerococcus urinae ACS-120-V-Col10a	Caldimicrobium thiodismutans		Bacillus thuringiensis	Acinetobacter shaoyimingii
Cronobacter turicensis z3032		Aeromonas	Caldisericum exile AZM16c01		Bacteroidales	Acinetobacter soli
Cupriavidus sp. USMAA2-4		Aeromonas salmonicida	Campylobacter mucosalis		Bacteroides	Acinetobacter sp. 323-1
Curtobacterium sp. MR_MD2014		Agarivorans gilvus	Campylobacter ureolyticus RIGS 9880		Bacteroides caccae	Acinetobacter sp. ACNIH1
Cystobacterineae		Aggregatibacter	Candidatus Azobacteroides pseudotrichonymphae genomovar. CFP2		Bacteroides cellulosilyticus	Acinetobacter sp. ACNIH2
Dehalococcoides		Agrobacterium fabrum	Candidatus Carsonella ruddii HT isolate Thao2000		Bacteroides fragilis	Acinetobacter sp. C16S1
Deinococcus soli Cha et al. 2016		Agrobacterium radiobacter K84	Candidatus Koribacter versatilis Ellin345		Bacteroides helcogenes P 36-108	Acinetobacter sp. CS-2
Devriesea agamarum		Akkermansia glycaniphila	Candidatus Methylospira mobilis		Bacteroides heparinolyticus	Acinetobacter sp. LoGeW2-3
Dietzia sp. oral taxon 368		Alcaligenaceae	Candidatus Nanopelagicus limnes		Bacteroides intestinalis	Acinetobacter sp. Marseille-Q1620
Enterobacteriaceae endosymbiont of Plateumaris pusilla		Alcaligenes faecalis	Candidatus Phycorickettsia trachydisci		Bacteroides ovatus	Acinetobacter sp. MYb10
Enterococcus faecium DO		Alcanivorax pacificus W11-5	Carnobacterium maltaromaticum LMA28		Bacteroides sp. CBA7301	Acinetobacter sp. NCu2D-2
Enterococcus sp. DA9		Algibacter alginicilyticus	Carnobacterium sp. 17-4		Bacteroides sp. HF-5287	Acinetobacter sp. NEB 394
Erythrobacter neustonensis		Algibacter sp. L1A34	Caulobacter segnis		Bacteroides thetaiotaomicron	Acinetobacter sp. NEB149
Flavobacterium sp. XS-5		Algibacter sp. L3A6	Cellulomonas sp. PSBB021		Bacteroides uniformis	Acinetobacter sp. WCHA45
Gallionella capsiferriformans ES-2		Algicoccus marinus	Cellulosilyticum		Bacteroides vulgatus	Acinetobacter sp. WCHAc010052
Geobacillus thermocatenulatus		Algoriphagus sanaruensis	Cellvibrio sp. PSBB023		Bacteroides vulgatus ATCC 8482	Acinetobacter towneri
Georgenia faecalis		Aliarcobacter faecis	Christensenella sp. Marseille-P3954		Bacteroides zoogleoformans	Acinetobacter ursingii
Glaciecola sp. 4H-3-7+YE-5		Aliivibrio fischeri ES114	Chromobacterium phragmitis		Bacteroidetes	Acinetobacter variabilis
Hafnia alvei		Alkalilimnicola ehrlichii MLHE-1	Chromobacterium vaccinii		Barnesiella viscericola DSM 18177	Acinetobacter wanghuae
Halobacteriovorax marinus SJ		Alkaliphilus oremlandii OhILAs	Chryseobacterium piperi		Bdellovibrio bacteriovorus	Actinoalloteichus
Halocynthiibacter arcticus		Allochromatium vinosum DSM 180	Citrobacter koseri		Bergeyella cardium	Actinoalloteichus hoggarensis
Haloferax		Allofrancisella guangzhouensis	Clavibacter		Bibersteinia trehalosi	Actinobacillus lignieresii
Haloferax gibbonsii		Allopseudarcicella aquatilis	Clavibacter michiganensis subsp. capsici		Bifidobacterium	Actinobacillus pleuropneumoniae serovar 3 str. JL03
Halomonas sp. NBT06E8		Altererythrobacter epoxidivorans	Clostridium cochlearium		Bifidobacterium bifidum	Actinobacillus pleuropneumoniae serovar 5b str. L20
Herbaspirillum hiltneri N3		Altererythrobacter sp. BO-6	Clostridium intestinale		Bifidobacterium breve	Actinobacillus pleuropneumoniae serovar 7 str. AP76
Hoyosella subflava DQS3-9A1		Alteromonas	Clostridium sp. CT4		Bifidobacterium dentium	Actinomadura sp. NAK00032
Hyphomicrobium nitrativorans NL23		Alteromonas macleodii	Cohnella candidum		Bifidobacterium longum	Actinomadura sp. WMMB 499
Ignicoccus islandicus DSM 13165		Alteromonas mediterranea	Collinsella aerofaciens ATCC 25986		Bifidobacterium scardovii JCM 12489 = DSM 13734	Actinomarinicola tropica
Izhakiella sp. KSNA2		Alteromonas sp. RKMC-009	Colwellia sp. Arc7-635		Blautia hansenii DSM 20583	Actinomyces gaoshouyii
Janibacter		Amedibacterium intestinale	Comamonas serinivorans		Blautia producta	Actinomyces sp. 299
Kerstersia gyiorum		Aminipila sp. CBA3637	Comamonas thiooxydans		Blautia producta ATCC 27340 = DSM 2950	Actinomyces sp. oral taxon 169
Ketogulonicigenium vulgare		Amycolatopsis sp. AA4	Companilactobacillus crustorum		Blautia sp. SC05B48	Actinomyces sp. oral taxon 414
Kiritimatiellaeota bacterium S-5007		Anabaena sp. WA102	Corynebacterium cystitidis		Blautia sp. YL58	Actinomyces sp. zg-325
Kitasatospora sp. MMS16-BH015		Anaerobacillus isosaccharinicus	Corynebacterium epidermidicanis		Bordetella hinzii	Actinomyces sp. zg-332
Kocuria flava		Anaerobutyricum hallii	Corynebacterium geronticis		Brachyspira hampsonii	Actinomyces sp. ZJ34
Kocuria palustris		Anaerococcus mediterraneensis	Corynebacterium kefirresidentii		Bradymonas sediminis	Actinomyces viscosus
Lachnospiraceae bacterium Choco86		Anaerococcus prevotii DSM 20548	Cronobacter sakazakii		Brevibacillus brevis	Actinomyces weissii
Lactobacillus bombi		Anaerocolumna sp. CBA3638	Cupriavidus metallidurans CH34		Brevibacillus laterosporus	Actinomycetaceae
Lactobacillus casei		Anaerocolumna sp. CTTW	Cupriavidus necator		Brevibacterium aurantiacum	Actinoplanes
Lactobacillus hilgardii		Anaerostipes caccae	Cyanobacteria		Brochothrix thermosphacta	Actinoplanes sp. N902-109
Lactobacillus paracasei		Anaerostipes hadrus	Desulfomicrobium baculatum DSM 4028		Burkholderia	Actinopolyspora erythraea
Lactobacillus plantarum subsp. plantarum P-8		Anaerostipes rhamnosivorans	Desulfosporosinus acidiphilus SJ4		Burkholderiales	Adoxophyes orana granulovirus
Lactococcus lactis subsp. lactis IO-1		Anaerotignum propionicum DSM 1682	Desulfovibrio		Butyricimonas faecalis	Advenella kashmirensis WT001
Leisingera sp. NJS204		Anatilimnocola aggregata	Desulfovibrio piger		Butyrivibrio proteoclasticus B316	Advenella mimigardefordensis DPN7
Leucobacter muris		Anoxybacillus amylolyticus	Desulfovibrio vulgaris		Caballeronia sp. SBC2	Aequorivita sp. H23M31
Listeriaceae		Anoxybacillus flavithermus WK1	Desulfovibrio vulgaris str. 'Miyazaki F'		Caldicellulosiruptor bescii DSM 6725	Aequorivita sp. KX20305
Luteimonas sp. MC1750		Anoxybacillus gonensis	Devosia sp. 1566		Caldicellulosiruptor changbaiensis	Aeribacillus pallidus
Macrococcus		Anoxybacillus sp. B2M1	Dichelobacter nodosus VCS1703A		Campylobacter coli	Aerococcaceae
Mannheimia haemolytica USDA-ARS-USMARC-185		Anseongella ginsenosidimutans	Dickeya zeae		Campylobacter concisus	Aeromicrobium sp. 592
Massilia		Antarcticibacterium flavum	Dokdonia donghaensis DSW-1		Campylobacter concisus 13826	Aeromicrobium sp. A1-2
Mesorhizobium sp. WSM1497		Apibacter raozihei	Dolosigranulum pigrum		Campylobacter corcagiensis	Aeromicrobium sp. zg-629
Methanosaeta harundinacea 6Ac		Apibacter sp. B3706	Dongshaea marina		Campylobacter curvus	Aeromonadaceae
Methanothermobacter thermautotrophicus str. Delta H		Apilactobacillus kunkeei	Edwardsiella piscicida		Campylobacter gracilis	Aeromonas caviae
Methylocella tundrae		Aquabacterium olei	Empedobacter brevis		Campylobacter jejuni	Aeromonas dhakensis
Microbacterium hydrocarbonoxydans		Aquicella siphonis	Enterobacter ludwigii		Campylobacter rectus	Aeromonas encheleia
Microbacterium sp. A18JL200		Aquimarina sp. AD1	Enterobacter sp. RHBSTW-00994		Campylobacter showae	Aeromonas hydrophila subsp. hydrophila ATCC 7966
Microbacterium sp. RG1		Aquimarina sp. AD10	Enterococcus casseliflavus		Candidatus Nanosynbacter lyticus	Aeromonas hydrophila YL17
Mitsuaria sp. 7		Aquitalea magnusonii	Enterococcus durans		Candidatus Saccharibacteria	Aeromonas jandaei
Modestobacter marinus		Aquitalea sp. USM4	Enterococcus thailandicus		Candidatus Saccharibacteria bacterium FS07P-B	Aeromonas media
Moraxella nonliquefaciens		Arachidicoccus ginsenosidivorans	Epibacterium mobile F1926		Candidatus Saccharimonas aalborgensis	Aeromonas phage AhSzw-1
Mycetocola zhujimingii		Arachidicoccus soli	FCB group		Candidatus Syntrophocurvum alkaliphilum	Aeromonas salmonicida subsp. masoucida
Mycobacterium lacus		Arcanobacterium sp. 2701	Fermentimonas caenicola		Capnocytophaga	Aeromonas schubertii
Mycobacterium paraseoulense		Archangiaceae	Flavobacteriaceae bacterium 3519-10		Capnocytophaga canimorsus	Aeromonas simiae
Mycobacteroides saopaulense		Archangium gephyra	Flavonifractor plautii		Capnocytophaga endodontalis	Aeromonas sp. ASNIH4
Mycolicibacterium doricum		Arcobacter aquimarinus	Francisella adeliensis		Capnocytophaga gingivalis	Aeromonas sp. ASNIH7
Mycolicibacterium sarraceniae		Arcobacter butzleri JV22	Francisella sp. Scap27		Capnocytophaga haemolytica	Aeromonas sp. CA23
Mycoplasma haemocanis str. Illinois		Arcobacter cryaerophilus	Galbibacter sp. BG1		Capnocytophaga leadbetteri	Aeromonas veronii B565
Natrinema pallidum		Arcobacter group	Geobacillus sp. 44B		Capnocytophaga ochracea DSM 7271	Aeropyrum camini SY1 = JCM 12091
Nitrosopumilus adriaticus		Arcobacter nitrofigilis DSM 7299	Geobacter		Capnocytophaga sp. FDAARGOS_737	Aerosticca soli
Nocardia		Arcobacter skirrowii	Geobacter anodireducens		Capnocytophaga sp. oral taxon 323	Ageratum conyzoides associated symptomless alphasatellite
Nocardioides houyundeii		Arcticibacterium luteifluviistationis	Geobacter bremensis		Capnocytophaga sp. oral taxon 864	Aggregatibacter actinomycetemcomitans D7S-1
Nocardioides sp. WS12		Arenibacter algicola	Gloeothece citriformis PCC 7424		Capnocytophaga sp. oral taxon 878	Aggregatibacter actinomycetemcomitans HK1651
Novosphingobium sp. ES2-1		Arsenophonus nasoniae	Gluconobacter oxydans 621H		Capnocytophaga sp. oral taxon 902	Aggregatibacter actinomycetemcomitans NUM4039
Paenibacillus donghaensis		Arthrobacter crystallopoietes	Gramella salexigens		Capnocytophaga sputigena	Aggregatibacter phage S1249
Paenibacillus lautus		Arthrobacter dokdonellae	Haemophilus influenzae biotype aegyptius		Cardiobacterium hominis	Agrobacterium
Pantoea sp. CCBC3-3-1		Arthrobacter sp. QXT-31	Haemophilus influenzae PittGG		Carnobacterium divergens	Agrobacterium fabrum str. C58
Pantoea sp. SO10		Asticcacaulis excentricus	Halomonas socia		Carnobacterium inhibens subsp. gilichinskyi	Agrobacterium sp. H13-3
Paraburkholderia phytofirmans OLGA172		Athalassotoga saccharophila	Halomonas sp. 1513		Carnobacterium maltaromaticum	Agrobacterium sp. MA01
Paraburkholderia sp. CCGE1002		Atopobiaceae	Halomonas sp. R57-5		Caulobacter sp. K31	Agrobacterium tumefaciens
Paraburkholderia sp. PGU19		Aureimonas sp. AU20	Halothermothrix orenii H 168		Cellulosilyticum lentocellum DSM 5427	Agrobacterium vitis
Paracoccus sp. BM15		Aureitalea sp. RR4-38	Helicobacter apodemus		Chitinophaga pinensis	Agrobacterium vitis S4
Pelagerythrobacter marensis		Aureliella helgolandensis	Heliobacterium modesticaldum Ice1		Chryseobacterium arthrosphaerae	Agromyces protaetiae
Pelosinus		Auricoccus indicus	Human gammaherpesvirus 4		Chryseobacterium carnis	Agromyces sp. HY052
Phenylobacterium parvum		Avibacterium volantium	Hydrogenobacter thermophilus TK-6		Chryseobacterium glaciei	Agromyces sp. MF30-A
Phycisphaera mikurensis NBRC 102666		Azoarcus communis	Janthinobacterium sp. 17J80-10		Chryseobacterium group	Alcaligenaceae bacterium SJ-26
Planctomycetaceae		Azoarcus sp. CIB	Janthinobacterium svalbardensis		Chryseobacterium haifense	Alcaligenes
Plantactinospora sp. BB1		Azospirillum	Keratinibaculum paraultunense		Chryseobacterium indologenes	Alcaligenes aquatilis
Pontimonas salivibrio		Azospirillum brasilense	Klebsiella oxytoca		Chryseobacterium indoltheticum	Alcanivorax dieselolei B5
Porphyrobacter		Azospirillum thiophilum	Kordia antarctica		Chryseobacterium jeonii	Alicycliphilus denitrificans
Pragia sp. CF-458		Azotobacter salinestris	Kosakonia sacchari		Chryseobacterium nakagawai	Alicycliphilus denitrificans K601
Prolixibacteraceae bacterium WC007		Bacillaceae bacterium TKL69	Lactiplantibacillus		Chryseobacterium shandongense	Alicyclobacillaceae
Pseudodesulfovibrio		Bacillus anthracis str. Vollum	Lactiplantibacillus plantarum		Chryseobacterium sp. G0186	Alicyclobacillus acidocaldarius subsp. acidocaldarius
Pseudomonas citronellolis		Bacillus asahii	Lactobacillus acetotolerans		Chryseobacterium sp. NEB161	Alicyclobacillus acidocaldarius subsp. acidocaldarius DSM 446
Pseudomonas poae		Bacillus atrophaeus	Lactobacillus bombintestini		Chryseobacterium sp. POL2	Alicyclobacillus acidocaldarius subsp. acidocaldarius Tc-4-1
Pseudomonas putida DOT-T1E		Bacillus cereus	Lactobacillus coryniformis		Chryseobacterium sp. SNU WT5	Alicyclobacillus sp. SO9
Pseudomonas putida S13.1.2		Bacillus clausii KSM-K16	Lactobacillus crispatus		Chryseobacterium sp. T16E-39	Aliivibrio salmonicida
Pseudomonas sp. 14181154		Bacillus coagulans	Lactobacillus delbrueckii subsp. delbrueckii		Chryseobacterium taihuense	Alkalihalobacillus
Pseudomonas sp. DTU12.3		Bacillus coagulans 2-6	Lactobacillus delbrueckii subsp. sunkii		Chryseobacterium taklimakanense	Alkalihalobacillus clausii
Pseudomonas sp. MYb193		Bacillus coagulans 36D1	Lactobacillus fermentum 3872		Chryseolinea soli	Alkalihalobacillus halodurans
Pseudomonas sp. S35		Bacillus filamentosus	Lactobacillus fermentum IFO 3956		Citrobacter sp. LY-1	Alkalihalobacillus krulwichiae
Pseudomonas sp. SK		Bacillus lehensis G1	Lactobacillus frumenti		Cloacibacterium normanense	Alkaliphilus metalliredigens QYMF
Pseudomonas sp. SNU WT1		Bacillus litoralis	Lactobacillus futsaii		Clostridiaceae	Alloactinosynnema sp. L-07
Pseudomonas sp. URMO17WK12:I11		Bacillus marisflavi	Lactobacillus harbinensis		Clostridiales	Allofrancisella frigidaquae
Pseudomonas syringae pv. actinidiae		Bacillus megaterium	Lactobacillus hordei		Clostridioides difficile	Allofrancisella inopinata
Pseudopuniceibacterium antarcticum		Bacillus mycoides	Lactobacillus mucosae		Clostridioides difficile M120	alpha proteobacterium HIMB59
PVC group		Bacillus mycoides KBAB4	Lactobacillus oligofermentans DSM 15707 = LMG 22743		Clostridium	Altererythrobacter ishigakiensis
Pyrococcus furiosus COM1		Bacillus paralicheniformis	Lactobacillus paracollinoides		Clostridium baratii str. Sullivan	Altererythrobacter marensis
Rahnella sp. ERMR1:05		Bacillus paranthracis	Lactobacillus paragasseri		Clostridium botulinum	Altererythrobacter sp. B11
Ralstonia phage RP12		Bacillus pseudofirmus OF4	Lactobacillus paragasseri JV-V03		Clostridium formicaceticum	Alteromonadaceae
Ramlibacter tataouinensis		Bacillus pseudomycoides	Lactobacillus salivarius str. Ren		Clostridium kluyveri	Alteromonadales
Raoultella planticola		Bacillus smithii	Lactobacillus salivarius UCC118		Clostridium perfringens	Alteromonas australica
Rathayibacter sp. VKM Ac-2759		Bacillus sonorensis	Lactobacillus sp. JM1		Clostridium sp. AWRP	Alteromonas macleodii str. 'Black Sea 11'
Rhizobium flavum		Bacillus sp. Cs-700	Lactococcus		Clostridium sp. SY8519	Alteromonas naphthalenivorans
Rhizobium leguminosarum bv. viciae 3841		Bacillus sp. DSL-17	Lapidilactobacillus dextrinicus		Colwellia sp. 20A7	Alteromonas pelagimontana
Rhizobium phaseoli Brasil 5		Bacillus sp. HD4P25	Latilactobacillus graminis		Comamonadaceae	Alteromonas sp. 76-1
Rhizorhabdus dicambivorans		Bacillus sp. KH172YL63	Lawsonia intracellularis		Companilactobacillus heilongjiangensis	Alteromonas sp. B31-7
Rhodobacter sphaeroides KD131		Bacillus sp. M4U3P1	Leclercia adecarboxylata		Coprobacter sp. 2CBH44	Alteromonas sp. BL110
Rhodocyclaceae bacterium ICHIAU1		Bacillus sp. N1-1	Legionella israelensis		Coraliomargarita akajimensis DSM 45221	Alteromonas sp. RW2A1
Rickettsia canadensis		Bacillus sp. OxB-1	Lentibacillus amyloliquefaciens		Corynebacteriales	Alteromonas stellipolaris
Roseiflexus		Bacillus sp. S3	Leptolyngbya sp. NIES-3755		Corynebacterium kroppenstedtii DSM 44385	Alteromonas stellipolaris LMG 21856
Roseomonas		Bacillus sp. SB49	Leuconostoc gelidum subsp. gelidum		Corynebacterium matruchotii	Altibacter sp. ALE3EI
Ruminococcaceae bacterium CPB6		Bacillus sp. V3	Levilactobacillus		Cryptobacterium curtum DSM 15641	Alysiella filiformis
Saccharomonospora sp. 31sw		Bacillus subtilis group	Levilactobacillus koreensis		Cutibacterium acnes	Aminipila butyrica
Sanguibacter keddieii DSM 10542		Bacillus tequilensis	Ligilactobacillus		Cutibacterium avidum	Aminobacter
Sphingobium sp. CAP-1		Bacillus thermoamylovorans	Ligilactobacillus acidipiscis		Cyclobacterium marinum DSM 745	Aminobacter aminovorans
Sphingomonas hengshuiensis		Bacillus velezensis	Liquorilactobacillus		Cytophaga hutchinsonii ATCC 33406	Aminobacter sp. MSH1
Sphingomonas sp. NIC1		Bacillus weihaiensis	Listeria monocytogenes		Desulfallas gibsoniae DSM 7213	Aminobacterium colombiense DSM 12261
Sphingopyxis fribergensis		Bacteriovorax stolpii	Listeria seeligeri		Desulfatibacillum aliphaticivorans	Amphibacillus xylanus NBRC 15112
Sphingopyxis macrogoltabida		Bacteroides caecimuris	Listeria sp. PSOL-1		Desulfobulbus oralis	Amycolatopsis albispora
Spiroplasma citri		Bacteroides dorei	Lysinibacillus		Desulfomicrobium orale DSM 12838	Amycolatopsis japonica
Staphylococcus sciuri subsp. sciuri		Bacteroides dorei CL03T12C01	Lysobacter enzymogenes		Dialister	Amycolatopsis keratiniphila
Staphylococcus stepanovicii		Bacteroides fragilis YCH46	Malaciobacter pacificus		Dialister hominis	Amycolatopsis orientalis
Starkeya novella DSM 506		Bacteroides salanitronis DSM 18170	Mammaliicoccus stepanovicii		Dialister massiliensis	Amycolatopsis sp. YIM 10
Stenotrophomonas sp. WZN-1		Bacteroides sp. A1C1	Marinilactibacillus sp. 15R		Dialister pneumosintes	Amylolactobacillus amylophilus DSM 20533 = JCM 1125
Streptococcus constellatus subsp. pharyngis C1050		Bacteroides sp. CACC 737	Megasphaera elsdenii 14-14		Diaminobutyricimonas sp. LJ205	Anabaena cylindrica PCC 7122
Streptococcus gallolyticus UCN34		Bacteroides sp. HF-5141	Metabacillus sp. KUDC1714		Dickeya	Anabaena sp. 90
Streptococcus parauberis KCTC 11537		Bacteroides sp. PHL 2737	Methanobrevibacter millerae		Draconibacterium sp. M1	Anabaena sp. YBS01
Streptococcus phage MM1		Bacteroides xylanisolvens	Methanospirillum hungatei JF-1		Duncaniella sp. B8	Anaerococcus
Streptococcus virus Sfi21		Bacteroidetes/Chlorobi group	Methylomicrobium alcaliphilum 20Z		Dyadobacter fermentans DSM 18053	Anaerococcus obesiensis
Streptomyces alfalfae		Bacteroidia	Microbacterium hominis		Dysgonomonas sp. HDW5A	Anaerococcus vaginalis
Streptomyces aquilus		Barnesiellaceae	Microbacterium sp. 4R-513		Echinicola rosea	Anaerocolumna
Streptomyces clavuligerus		Bartonella apis	Micrococcaceae		Echinicola sp. LN3S3	Anaerohalosphaera lusitana
Streptomyces griseus subsp. griseus NBRC 13350		Bartonella australis Aust/NH1	Moraxella catarrhalis		Edaphobacter sp. 4G125	Anaerolinea sp. 'rifampicinis'
Streptomyces hundungensis		Bartonella bacilliformis	Mucinivorans hirudinis		Eikenella corrodens	Anaerolinea thermophila UNI-1
Streptomyces hygroscopicus subsp. jinggangensis		Basilea psittacipulmonis DSM 24701	Murdochiella vaginalis		Eikenella exigua	Anaerolineaceae bacterium oral taxon 439
Streptomyces pratensis ATCC 33331		Bdellovibrio bacteriovorus str. Tiberius	Muriicola sp. MMS17-SY002		Elizabethkingia	Anaeromyxobacter
Streptomyces sp. MOE7		Bdellovibrio bacteriovorus W	Mycobacterium gallinarum		endosymbiont of unidentified scaly snail isolate Monju	Anaeromyxobacter dehalogenans 2CP-C
Streptomyces sp. NA02950		Bdellovibrio sp. KM01	Mycolicibacterium phlei		Ensifer adhaerens	Anaerostipes
Streptomyces sp. Rer75		Bermanella marisrubri	Mycolicibacterium thermoresistibile		Enterobacterales	Anaplasma centrale str. Israel
Streptomyces sp. S063		Bernardetia litoralis DSM 6794	Mycoplasma columbinum		Enterobacteriaceae	Anaplasma marginale
Streptomyces sp. SM18		Betaproteobacteria	Mycoplasma phocidae		Enterocloster bolteae	Anaplasma phagocytophilum str. Norway variant2
Sulfuriferula sp. AH1		Bibersteinia trehalosi USDA-ARS-USMARC-190	Mycoplasma sp. OR1901		Enterococcus	Aneurinibacillus
Sulfuritalea hydrogenivorans sk43H		Bibersteinia trehalosi USDA-ARS-USMARC-192	Natrinema sp. YPL30		Enterococcus avium	Aneurinibacillus soli
Sulfurospirillum sp. ACSDCE		Bifidobacterium angulatum	Neisseria meningitidis MC58		Enterococcus cecorum	Aneurinibacillus sp. XH2
Sulfurovum		Bifidobacterium longum subsp. infantis	Neisseria meningitidis serogroup B		Enterococcus faecalis	Anomala cuprea entomopoxvirus
Synechococcus phage S-CAM1		Bisgaardia hudsonensis	Neisseria meningitidis Z2491		Enterococcus faecium	Anoxybacillus
Synechococcus sp. LTW-R		Blattabacterium cuenoti	Neisseria sp. 10022		Enterococcus hirae	Anoxybacillus caldiproteolyticus
Synechococcus sp. PROS-9-1		Blattabacterium punctulatus CPU2	Neisseriales		Enterococcus mundtii	Anoxybacillus flavithermus
Tatlockia micdadei		Blattabacterium sp. (Blattella germanica) str. Bge	Neorhizobium galegae bv. orientalis str. HAMBI 540		Enterococcus saigonensis	Anoxybacillus sp. B7M1
Thermacetogenium phaeum DSM 12270		Blattabacterium sp. (Periplaneta americana) str. BPLAN	Neorickettsia helminthoeca str. Oregon		Enterococcus wangshanyuanii	Anoxybacillus sp. PDR2
Thermodesulfobacterium commune DSM 2178		Blautia	Nibribacter sp. BT10		Epilithonimonas vandammei	Anoxybacter fermentans
Thermosphaera aggregans DSM 11486		Bordetella bronchialis	Nitrosococcus		Erysipelothrix inopinata	Apibacter sp. B2966
Thermus caldilimi		Bordetella genomosp. 13	Nocardia seriolae		Erysipelothrix rhusiopathiae	Apibacter sp. HY041
TM7 phylum sp. oral taxon 955		Bordetella genomosp. 9	Nordella sp. HKS 07		Erysipelothrix sp. HDW6B	Aquaspirillum sp. LM1
Tsukamurella tyrosinosolvens		Bordetella holmesii	Oceanisphaera profunda		Erysipelotrichaceae	Aquimarina sp. BL5
unclassified Arthrobacter		Bordetella petrii	Oenococcus oeni		Escherichia albertii	Aquimarina sp. TRL1
unclassified Haloactinobacterium		Borrelia	Oleiphilus messinensis		Escherichia coli	Aquisalimonas sp. 2447
unclassified Klebsiella		Brachyspira intermedia PWS/A	Paenibacillus ihbetae		Eubacterium	Aquisphaera giovannonii
unclassified Nostoc		Brachyspira pilosicoli	Paenibacillus sabinae T27		Eubacterium limosum	Aquitalea denitrificans
unclassified RNA viruses ShiM-2016		Bradyrhizobium	Paenibacillus sp. 32O-W		Eubacterium sulci ATCC 35585	Aquitalea sp. THG-DN7.12
Variovorax sp. PAMC26660		Bradyrhizobium betae	Paenibacillus sp. FSL H7-0737		Faecalibacterium prausnitzii	Arachidicoccus
Verrucomicrobia bacterium S94		Bradyrhizobium genosp. L	Paenibacillus sp. FSL P4-0081		Faecalibacterium prausnitzii A2-165	Arachidicoccus sp. B3-10
Vibrio campbellii ATCC BAA-1116		Bradyrhizobium guangzhouense	Pandoraea faecigallinarum		Fastidiosipila sanguinis	Arachidicoccus sp. BS20
Wolbachia endosymbiont of Carposina sasakii		Bradyrhizobium sp. 6(2017)	Paraburkholderia atlantica		Fervidobacterium nodosum Rt17-B1	Arcanobacterium haemolyticum
Xanthomonas gardneri		Brevibacillus laterosporus DSM 25	Paraburkholderia megapolitana		Filifactor alocis ATCC 35896	Arcanobacterium haemolyticum DSM 20595
Xylanimonas allomyrinae		Brucella	Parascardovia denticolens DSM 10105 = JCM 12538		Finegoldia magna	Arcanobacterium sp. JY-X040
		Buchnera aphidicola (Melanaphis sacchari)	Pedobacter sp. CJ43		Firmicutes	Archaeoglobus fulgidus DSM 8774
		Buchnera aphidicola str. Sg (Schizaphis graminum)	Peribacillus butanolivorans		Fischerella sp. NIES-3754	Archaeoglobus veneficus SNP6
		Burkholderia multivorans	Peribacillus simplex NBRC 15720 = DSM 1321		Flagellimonas maritima	Arcobacter
		Burkholderia pseudomallei	Phytohabitans flavus		Flammeovirga sp. MY04	Arcobacter anaerophilus
		Burkholderia pseudomallei MSHR146	Pirellulimonas nuda		Flaviflexus sp. H23T48	Arcobacter butzleri 7h1h
		Burkholderia sp. DHOD12	Planococcus		Flavisolibacter ginsenosidimutans	Arcobacter cibarius
		Burkholderiales bacterium YL45	Planococcus halocryophilus		Flavobacteriaceae	Arcobacter cloacae
		Butyrivibrio	Planococcus sp. Y42		Flavobacteriales	Arcobacter cryaerophilus ATCC 43158
		Butyrivibrio hungatei	Planococcus versutus		Flavobacterium album	Arcobacter cryaerophilus D2610
		Caldanaerobacter subterraneus subsp. tengcongensis MB4	Polaribacter haliotis		Flavobacterium psychrophilum	Arcobacter defluvii
		Caldicellulosiruptor	Pontibacillus sp. HMF3514		Flavobacterium sp. I3-2	Arcobacter ellisii
		Calditerrivibrio nitroreducens DSM 19672	Porphyromonas gingivalis 381		Francisella	Arcobacter lanthieri
		Caldithrix abyssi DSM 13497	Porphyromonas gingivalis TDC60		Fusobacteriales	Arcobacter marinus
		Caloranaerobacter azorensis	Pragia fontium		Fusobacterium	Arcobacter molluscorum LMG 25693
		Campylobacter	Prosthecochloris sp. CIB 2401		Fusobacterium canifelinum	Arcobacter pacificus
		Campylobacter avium LMG 24591	Providencia stuartii		Fusobacterium hwasookii	Arcobacter suis CECT 7833
		Campylobacter canadensis	Pseudomonas cichorii JBC1		Fusobacterium hwasookii ChDC F174	Arcobacter thereius LMG 24486
		Campylobacter fetus	Pseudomonas sp. C27(2019)		Fusobacterium hwasookii ChDC F206	Arcobacter trophiarum LMG 25534
		Campylobacter hominis ATCC BAA-381	Pseudomonas sp. NP-1		Fusobacterium hwasookii ChDC F300	Arcobacter venerupis
		Campylobacter lari	Pseudomonas sp. StFLB209		Fusobacterium necrophorum	Aromatoleum aromaticum EbN1
		Campylobacter pinnipediorum subsp. pinnipediorum	Pseudoxanthomonas suwonensis 11-1		Fusobacterium necrophorum subsp. funduliforme	Arsenophonus
		Campylobacter sp. 2014D-0216	Qipengyuania flava		Fusobacterium necrophorum subsp. necrophorum	Arthrobacter
		Campylobacter sp. CCUG 57310	Rathayibacter rathayi		Fusobacterium nucleatum	Arthrobacter agilis
		Campylobacter sp. RM12175	Rheinheimera sp. LHK132		Fusobacterium nucleatum subsp. animalis	Arthrobacter phage Mufasa8
		Campylobacter sputorum	Rhizobium oryzihabitans		Fusobacterium nucleatum subsp. animalis 4_8	Arthrobacter sp. 24S4-2
		Campylobacter sputorum bv. faecalis CCUG 20703	Rhodococcus jostii RHA1		Fusobacterium nucleatum subsp. animalis 7_1	Arthrobacter sp. FB24
		Campylobacter ureolyticus	Rhodococcus sp. PBTS 2		Fusobacterium nucleatum subsp. nucleatum	Arthrobacter sp. KBS0702
		Campylobacterales	Rickettsia		Fusobacterium nucleatum subsp. nucleatum ATCC 23726	Arthrobacter sp. PAMC 25486
		Candida dubliniensis CD36	Rothia		Fusobacterium nucleatum subsp. nucleatum ChDC F316	Arthrobacter sp. PAMC25564
		Candidatus Amoebophilus asiaticus 5a2	Rubrobacter sp. SCSIO 52915		Fusobacterium nucleatum subsp. polymorphum	Arthrobacter sp. U41
		Candidatus Arthromitus sp. SFB-rat-Yit	Rummeliibacillus stabekisii		Fusobacterium nucleatum subsp. vincentii	Arthrobacter sp. YC-RL1
		Candidatus Azobacteroides pseudotrichonymphae	Ruthenibacterium lactatiformans		Fusobacterium nucleatum subsp. vincentii 3_1_27	Arthrospira sp. PCC 9108
		Candidatus Cyclonatronum proteinivorum	Salimicrobium jeotgali		Fusobacterium nucleatum subsp. vincentii ChDC F8	Aster yellows witches'-broom phytoplasma AYWB
		Candidatus Erwinia haradaeae	Scardovia inopinata JCM 12537		Fusobacterium periodonticum	Asticcacaulis excentricus CB 48
		Candidatus Hamiltonella defensa (Bemisia tabaci)	Sedimenticola thiotaurini		Fusobacterium pseudoperiodonticum	Aurantiacibacter atlanticus
		Candidatus Kinetoplastibacterium desouzaii TCC079E	Segniliparus rotundus DSM 44985		Fusobacterium ulcerans ATCC 49185	Aurantiacibacter gangjinensis
		Candidatus Kuenenia stuttgartiensis	Seonamhaeicola sp. S2-3		Gammaproteobacteria	Aurantimicrobium
		Candidatus Methylopumilus turicensis	Serratia fonticola		Gardnerella vaginalis	Aurantimicrobium sp. MWH-Mo1
		Candidatus Nanopelagicus	Serratia odorifera		Gemella	Aurantimonadaceae
		Candidatus Nitrospira inopinata	Shewanella loihica PV-4		Gemella haemolysans	Aureimonas altamirensis
		Candidatus Pantoea carbekii	Shewanella sediminis HAW-EB3		Gemella morbillorum	Aureimonas sp. LMG 31693
		Candidatus Pelagibacter giovannonii	Shewanella sp. ANA-3		Gemella sanguinis	Auritidibacter sp. NML130574
		Candidatus Planktophila dulcis	Shimwellia blattae		Gemella sp. oral taxon 928	Austwickia chelonae
		Candidatus Planktophila versatilis	Sneathia amnii		Geminocystis sp. NIES-3708	Azoarcus olearius
		Candidatus Promineofilum breve	Sphaerochaeta pleomorpha str. Grapes		Geobacillus	Azoarcus pumilus
		Candidatus Reidiella endopervernicosa	Sphingobacterium hotanense		Geobacillus genomosp. 3	Azorhizobium caulinodans ORS 571
		Candidatus Rhodoluna planktonica	Sphingobium		Geobacter uraniireducens Rf4	Azospira oryzae PS
		Candidatus Rickettsiella viridis	Sphingobium sp. SYK-6		Glaciecola amylolytica	Azospira sp. I09
		Candidatus Saccharibacteria bacterium FS05P-B	Sphingobium sp. YG1		Glaesserella parasuis	Azospirillum lipoferum 4B
		Candidatus Saccharibacteria bacterium FS13P	Spirochaeta africana DSM 8902		Haemophilus	Azospirillum ramasamyi
		Candidatus Saccharibacteria bacterium FS15P	Spiroplasma clarkii		Haemophilus haemolyticus	Azospirillum sp. B510
		Candidatus Symbiobacter mobilis CR	Sporomusa termitida		Haemophilus influenzae	Azotobacter vinelandii
		Candidatus Thioglobus autotrophicus	Staphylococcus delphini		Haemophilus influenzae 10810	Bacillales incertae sedis
		Candidatus Xiphinematobacter sp. Idaho Grape	Staphylococcus sp. AntiMn-1		Haemophilus parahaemolyticus	Bacillus albus
		Capnocytophaga cynodegmi	Stenotrophomonas sp. CW117		Haemophilus parainfluenzae	Bacillus altitudinis complex
		Capnocytophaga sp. H4358	Streptococcus chenjunshii		Haemophilus parainfluenzae T3T1	Bacillus amyloliquefaciens group
		Capnocytophaga stomatis	Streptococcus dysgalactiae subsp. dysgalactiae		Haemophilus pittmaniae	Bacillus anthracis
		Caproiciproducens sp. 7D4C2	Streptococcus mutans B04Sm5		Haemophilus sp. oral taxon 036	Bacillus beveridgei
		Caproiciproducens sp. NJN-50	Streptococcus sp. CNU G3		Hathewaya histolytica	Bacillus cellulosilyticus DSM 2522
		Carboxydocella thermautotrophica	Streptococcus sp. NCTC 11567		Helicobacter pylori	Bacillus cereus 03BB108
		Carnobacterium sp. CP1	Streptococcus sp. Z15		Herbinix luporum	Bacillus cereus B4264
		Caulobacter henricii	Streptococcus suis BM407		Human betaherpesvirus 7	Bacillus cereus E33L
		Cellulophaga algicola DSM 14237	Streptomyces cacaoi subsp. asoensis		Hydrogenophaga sp. RAC07	Bacillus cohnii
		Cellulophaga lytica	Streptomyces cadmiisoli		Hymenobacter	Bacillus dafuensis
		Cellulophaga sp. L1A9	Streptomyces globisporus		Hymenobacter jejuensis	Bacillus flexus
		Cellulosilyticum sp. WCF-2	Streptomyces sp. CdTB01		Hymenobacter nivis	Bacillus freudenreichii
		Cellvibrio japonicus Ueda107	Streptomyces spectabilis		Hymenobacter oligotrophus	Bacillus halotolerans
		Cellvibrio sp. PSBB006	Sugiyamaella lignohabitans		Hymenobacter sp. 17J36-26	Bacillus haynesii
		Changchengzhania lutea	Sulfurimonas sp. NW10		Hymenobacter sp. BRD72	Bacillus horikoshii
		Chania multitudinisentens RB-25	Sulfurivermis fontis		Hymenobacter sp. NBH84	Bacillus inaquosorum
		Chitinophaga caeni	Tatumella citrea		Hyphomicrobium denitrificans 1NES1	Bacillus infantis NRRL B-14911
		Chitinophaga pinensis DSM 2588	Terasakiella sp. SH-1		Intestinibaculum porci	Bacillus kochii
		Chitinophaga sp. 1310	Terriglobus albidus		Intestinimonas butyriciproducens	Bacillus krulwichiae
		Chitinophaga sp. H33E-04	Tessaracoccus		Jeotgalibaca arthritidis	Bacillus licheniformis
		Chitinophaga sp. XS-30	Tetragenococcus halophilus		Jeotgalibaca ciconiae	Bacillus megaterium NBRC 15308 = ATCC 14581
		Chitinophagaceae	Thalassospira xiamenensis M-5 = DSM 17429		Jeotgalibaca sp. H21T32	Bacillus megaterium Q3
		Chlamydia avium 10DC88	Thauera hydrothermalis		Jeotgalibaca sp. PTS2502	Bacillus megaterium WSH-002
		Chlorobaculum limnaeum	Thermoanaerobacterium thermosaccharolyticum		Kingella denitrificans	Bacillus methanolicus MGA3
		Chlorobaculum parvum NCIB 8327	Thermomonas sp. XSG		Kingella kingae	Bacillus mobilis
		Chlorobaculum tepidum TLS	unclassified Bradyrhizobium		Kingella oralis	Bacillus mojavensis
		Chlorobiaceae	unclassified Carnobacterium		Klebsiella	Bacillus oceanisediminis 2691
		Chlorobium chlorochromatii CaD3	unclassified Chitinophaga		Klebsiella aerogenes	Bacillus phage Claudi
		Chlorobium limicola DSM 245	unclassified Synechococcus		Klebsiella michiganensis	Bacillus phage vB_BsuM-Goe3
		Chlorobium phaeovibrioides	Ureaplasma parvum		Klebsiella pneumoniae	Bacillus pumilus SAFR-032
		Chlorobium phaeovibrioides DSM 265	Ureaplasma urealyticum		Klebsiella quasipneumoniae	Bacillus safensis
		Chloroherpeton thalassium ATCC 35110	Variovorax paradoxus EPS		Klebsiella variicola	Bacillus siamensis
		Christensenella minuta	Verminephrobacter eiseniae EF01-2		Labilithrix luteola	Bacillus simplex
		Chroococcidiopsis thermalis PCC 7203	Vibrio casei		Lachnoanaerobaculum umeaense	Bacillus sp. ABP14
		Chryseobacterium	Vibrio cyclitrophicus		Lachnoclostridium phytofermentans ISDg	Bacillus sp. BD59S
		Chryseobacterium antarcticum	Wenzhouxiangella marina		Lachnoclostridium sp. YL32	Bacillus sp. CS13
		Chryseobacterium balustinum	Wolbachia endosymbiont of Cruorifilaria tuberocauda		Lachnospiraceae	Bacillus sp. FDAARGOS_235
		Chryseobacterium bernardetii	Xenorhabdus bovienii SS-2004		Lachnospiraceae bacterium oral taxon 500	Bacillus sp. JAS24-2
		Chryseobacterium carnipullorum	Xenorhabdus nematophila AN6/1		Lacinutrix sp. 5H-3-7-4	Bacillus sp. L13 (2020)
		Chryseobacterium gallinarum	Zymobacter palmae		Lacipirellula parvula	Bacillus sp. N3536
		Chryseobacterium gleum	Zymomonas mobilis		Lacticaseibacillus paracasei	Bacillus sp. NSP9.1
		Chryseobacterium sp.			Lacticaseibacillus rhamnosus	Bacillus sp. PAMC26568
		Chryseobacterium sp. 6424			Lactobacillaceae	Bacillus sp. SYJ
		Chryseobacterium sp. 7-3A			Lactobacillales	Bacillus sp. TK-2
		Chryseobacterium sp. cx-624			Lactobacillus	Bacillus sp. WP8
		Chryseobacterium sp. FDAARGOS 1104			Lactobacillus acidophilus	Bacillus subtilis subsp. spizizenii TU-B-10
		Chryseobacterium sp. G0201			Lactobacillus delbrueckii	Bacillus subtilis subsp. subtilis
		Chryseobacterium sp. IHB B 17019			Lactobacillus delbrueckii subsp. lactis	Bacillus subtilis subsp. subtilis str. RO-NN-1
		Chryseobacterium sp. NBC 122			Lactobacillus gasseri	Bacillus thuringiensis serovar alesti
		Chryseobacterium sp. StRB126			Lactobacillus gasseri ATCC 33323 = JCM 1131	Bacillus thuringiensis serovar tolworthi
		Citrobacter			Lactobacillus gasseri DSM 14869	Bacillus vallismortis
		Citrobacter freundii			Lactobacillus iners	Bacillus vietnamensis
		Citrobacter freundii complex			Lactobacillus jensenii	Bacillus vini
		Clostridium acetobutylicum			Lactobacillus johnsonii	Bacillus virus G
		Clostridium argentinense			Lactobacillus malefermentans	Bacillus wiedmannii
		Clostridium baratii			Lactobacillus vaginalis	Bacterioplanes sanyensis
		Clostridium beijerinckii			Lactococcus garvieae	Bacteroides fragilis 638R
		Clostridium beijerinckii NRRL B-598			Lactococcus lactis	Bacteroides ovatus V975
		Clostridium bornimense			Lactococcus lactis subsp. cremoris	Bacteroides phage crAss001
		Clostridium botulinum BKT015925			Latilactobacillus sakei	Bacteroides sp. HF-162
		Clostridium butyricum			Lautropia mirabilis	Bacteroides thetaiotaomicron VPI-5482
		Clostridium cellulovorans 743B			Lentilactobacillus hilgardii	Baekduia soli
		Clostridium chauvoei			Leptotrichia	Baoshanvirus
		Clostridium drakei			Leptotrichia buccalis C-1013-b	Bartonella
		Clostridium fermenticellae			Leptotrichia goodfellowii	Bartonella alsatica
		Clostridium isatidis			Leptotrichia hofstadii	Bartonella ancashensis
		Clostridium pasteurianum			Leptotrichia hongkongensis	Bartonella clarridgeiae 73
		Clostridium saccharoperbutylacetonicum			Leptotrichia shahii	Bartonella elizabethae
		Clostridium scatologenes			Leptotrichia sp. oral taxon 212	Bartonella grahamii as4aup
		Clostridium septicum			Leptotrichia sp. oral taxon 498	Bartonella henselae
		Clostridium sp. 'deep sea'			Leptotrichia sp. oral taxon 847	Bartonella kosoyi
		Clostridium sp. BNL1100			Leptotrichia trevisanii	Bartonella quintana
		Clostridium sp. JN-1			Leptotrichia wadei	Bartonella sp. 1-1C
		Clostridium sp. JN-9			Leucobacter triazinivorans	Bartonella sp. A1379B
		Clostridium sporogenes			Ligilactobacillus saerimneri	Bartonella sp. HY038
		Clostridium taeniosporum			Ligilactobacillus salivarius	Bartonella sp. WD16.2
		Clostridium tetani			Limosilactobacillus fermentum	Bartonella tribocorum
		Clostridium tetani 12124569			Limosilactobacillus reuteri	Bartonella vinsonii subsp. berkhoffii str. Winnie
		Clostridium tyrobutyricum			Luteolibacter luteus	Bathymodiolus thermophilus thioautotrophic gill symbiont
		Cohnella abietis			Lysinibacillus sp. 2017	Bdellovibrio
		Cohnella sp. MFER-1			Lysinibacillus sphaericus	Bdellovibrio exovorus JSS
		Collimonas arenae			Lysobacter antibioticus	Beggiatoa leptomitoformis
		Collinsella aerofaciens			Lysobacter sp. H21R20	Beijerinckia indica subsp. indica ATCC 9039
		Colwellia psychrerythraea 34H			Lysobacter sp. TY2-98	Beijerinckiaceae bacterium
		Colwellia sp. Arc7-D			Macrococcus canis	Beijerinckiaceae bacterium RH AL1
		Comamonas kerstersii			Mageeibacillus indolicus UPII9-5	beta proteobacterium CB
		Comamonas koreensis			Malassezia restricta	Bibersteinia trehalosi USDA-ARS-USMARC-188
		Commensalibacter sp. AMU001			Mannheimia haemolytica	Bibersteinia trehalosi USDA-ARS-USMARC-189
		Companilactobacillus			Maribacter sp. 1_2014MBL_MicDiv	Bifidobacterium animalis subsp. animalis
		Companilactobacillus ginsenosidimutans			Maribacter sp. T28	Bifidobacterium animalis subsp. lactis KLDS2.0603
		Companilactobacillus zhachilii			Mariniflexile sp. TRM1-10	Bifidobacterium asteroides
		Coriobacteriales			Marivirga tractuosa DSM 4126	Bifidobacterium breve JCM 7019
		Coriobacteriia			Massilistercora timonensis	Bifidobacterium catenulatum subsp. kashiwanohense
		Coriobacterium glomerans PW2			Megamonas funiformis	Bifidobacterium catenulatum subsp. kashiwanohense JCM 15439 = DSM 21854
		Corynebacterium			Megamonas hypermegale	Bifidobacterium eulemuris
		Corynebacterium argentoratense DSM 44202			Megasphaera stantonii	Bifidobacterium indicum LMG 11587 = DSM 20214
		Corynebacterium aurimucosum ATCC 700975			Melissococcus plutonius	Bifidobacterium kashiwanohense PV20-2
		Corynebacterium bovis			Mesorhizobium	Bifidobacterium lemurum
		Corynebacterium casei LMG S-19264			Microbacterium sp. HY60	Bifidobacterium longum DJO10A
		Corynebacterium choanis			Micrococcales	Bifidobacterium longum NCC2705
		Corynebacterium diphtheriae			Mobiluncus curtisii	Bifidobacterium longum subsp. infantis 157F
		Corynebacterium efficiens YS-314			Mogibacterium diversum	Bifidobacterium longum subsp. longum BBMN68
		Corynebacterium glaucum			Mollicutes	Bifidobacterium longum subsp. longum GT15
		Corynebacterium halotolerans YIM 70093 = DSM 44683			Moraxella osloensis	Bifidobacterium longum subsp. longum KACC 91563
		Corynebacterium resistens DSM 45100			Morganella morganii	Bifidobacterium pseudocatenulatum
		Corynebacterium sp. NML98-0116			Mucilaginibacter rubeus	Bifidobacterium pseudolongum subsp. globosum DSM 20092
		Corynebacterium terpenotabidum Y-11			Muribaculaceae bacterium DSM 108610	Bifidobacterium pullorum subsp. gallinarum
		Coxiella burnetii			Muribaculum intestinale	Bifidobacterium thermophilum
		Crassaminicella sp. SY095			Mycolicibacter	Blastochloris viridis
		Croceicoccus sp. YJ47			Mycoplasma	Blastomonas
		Cronobacter condimenti 1330			Mycoplasma alkalescens	Blastomonas fulva
		Cronobacter universalis NCTC 9529			Mycoplasma anatis	Blattabacterium
		Cruoricaptor ignavus			Mycoplasma hyorhinis	Blattabacterium cuenoti BPAY
		Cupriavidus gilardii			Mycoplasma salivarium	Blattabacterium cuenoti STAT
		Cupriavidus metallidurans			Mycoplasmataceae	Blattabacterium sp. (Blaberus giganteus)
		Cupriavidus oxalaticus			Myroides odoratus	Blattabacterium sp. (Blatta orientalis) str. Tarazona
		Cupriavidus pauculus			Ndongobacter massiliensis	Blattabacterium sp. (Mastotermes darwiniensis) str. MADAR
		Cyclobacterium amurskyense			Neisseria	Blattabacterium sp. (Nauphoeta cinerea)
		Cycloclasticus sp. P1			Neisseria animalis	Blautia argi
		Cytophagales			Neisseria bacilliformis	Blautia sp. LZLJ-3
		Deferribacter desulfuricans SSM1			Neisseria brasiliensis	Blautia sp. N6H1-15
		Defluviicoccus vanus			Neisseria chenwenguii	Blochmannia endosymbiont of Camponotus (Colobopsis) obliquus
		Dehalogenimonas formicexedens			Neisseria cinerea	Blochmannia endosymbiont of Camponotus nipponensis
		Deinococcus deserti VCD115			Neisseria elongata	Blochmannia endosymbiont of Colobopsis nipponica
		Deinococcus maricopensis DSM 21211			Neisseria elongata subsp. glycolytica	Blochmannia endosymbiont of Polyrhachis (Hedomyrma) turneri
		Deinococcus peraridilitoris DSM 19664			Neisseria flavescens	Bombella sp. KACC 21507
		Deltaproteobacteria			Neisseria gonorrhoeae	Bombilactobacillus bombi
		Dermabacter jinjuensis			Neisseria gonorrhoeae MS11	Bordetella avium
		Desulfitobacterium metallireducens DSM 15288			Neisseria lactamica	Bordetella bronchiseptica
		Desulfobulbus propionicus DSM 2032			Neisseria lactamica 020-06	Bordetella flabilis
		Desulfococcus oleovorans Hxd3			Neisseria meningitidis	Bordetella genomosp. 6
		Desulfofarcimen acetoxidans DSM 771			Neisseria meningitidis 053442	Bordetella genomosp. 8
		Desulfomonile tiedjei DSM 6799			Neisseria meningitidis 8013	Bordetella parapertussis Bpp5
		Desulfosarcina ovata subsp. sediminis			Neisseria meningitidis alpha14	Bordetella pseudohinzii
		Desulfosporosinus orientis DSM 765			Neisseria meningitidis alpha710	Bordetella sp. HZ20
		Desulfotomaculum ruminis DSM 2154			Neisseria meningitidis M01-240355	Borrelia anserina Es
		Desulfovibrio alaskensis G20			Neisseria meningitidis M04-240196	Borrelia maritima
		Desulfovibrio desulfuricans			Neisseria meningitidis M0579	Borrelia miyamotoi
		Desulfovibrio sp. IOR2			Neisseria meningitidis WUE 2594	Borrelia parkeri HR1
		Desulfurivibrio alkaliphilus AHT 2			Neisseria mucosa	Borrelia sp. CA690
		Desulfurobacterium thermolithotrophum DSM 11699			Neisseria musculi	Borrelia turcica IST7
		Desulfuromonas soudanensis			Neisseria polysaccharea	Borrelia turicatae
		Desulfuromonas sp. DDH964			Neisseria sicca	Borreliaceae
		Dietzia timorensis			Neisseria sp. KEM232	Borreliella
		Dokdonella koreensis DS-123			Neisseria sp. ZJ785	Borreliella afzelii
		Dokdonia sp. Dokd-P16			Neisseria subflava	Borreliella burgdorferi
		Dolichospermum			Neisseria wadsworthii	Borreliella garinii
		Draconibacterium orientale			Neisseria zalophi	Borreliella garinii BgVir
		Dysgonomonadaceae			Neisseria zoodegmatis	Borreliella garinii SZ
		Dysgonomonas sp. HDW5B			Neisseriaceae	Borreliella valaisiana Tom4006
		Echinicola strongylocentroti			Nibricoccus aquaticus	Bosea sp. ANAM02
		Echinicola vietnamensis DSM 17526			Nocardia farcinica	Bosea sp. AS-1
		Ectothiorhodospira sp. BSL-9			Olsenella sp. GAM18	Bosea sp. F3-2
		Edaphobacter sp. 12200R-103			Olsenella uli DSM 7084	Bosea sp. RAC05
		Edwardsiella ictaluri			Ornithobacterium rhinotracheale	Bosea vaviloviae
		Edwardsiella tarda			Ornithobacterium rhinotracheale DSM 15997	Boseongicola sp. CCM32
		Eggerthella lenta			Owenweeksia hongkongensis DSM 17368	Botrytis cinerea B05.10
		Eggerthella lenta DSM 2243			Paenibacillus	Brachybacterium avium
		Egibacter rhizosphaerae			Paenibacillus odorifer	Brachybacterium faecium DSM 4810
		Ehrlichia canis			Paenibacillus sp. RUD330	Brachybacterium ginsengisoli
		Ehrlichia chaffeensis			Paenibacillus sp. URB8-2	Brachybacterium sp. SGAir0954
		Elizabethkingia anophelis			Pandoraea apista	Brachyspira
		Elizabethkingia bruuniana			Parabacteroides	Brachyspira hyodysenteriae
		Elizabethkingia meningoseptica			Parabacteroides distasonis	Brachyspira hyodysenteriae ATCC 27164
		Elizabethkingia miricola			Paraburkholderia xenovorans LB400	Brachyspira pilosicoli 95/1000
		Elizabethkingia sp. 2-6			Paraprevotella xylaniphila YIT 11841	Bradyrhizobium amphicarpaeae
		Elusimicrobium minutum Pei191			Parvimonas micra	Bradyrhizobium cosmicum
		Empedobacter			Pasteurella multocida	Bradyrhizobium diazoefficiens
		Empedobacter falsenii			Pasteurellaceae	Bradyrhizobium guangdongense
		Empedobacter stercoris			Pectobacterium polaris	Bradyrhizobium guangxiense
		Endomicrobium proavitum			Pediococcus acidilactici	Bradyrhizobium paxllaeri
		endosymbiont 'TC1' of Trimyema compressum			Pedobacter sp. eg	Bradyrhizobium sp.
		endosymbiont of Plagiopylea sp.			Pedobacter sp. JBR3-12	Bradyrhizobium sp. 4(2017)
		Enterobacter bugandensis			Pedobacter steynii	Bradyrhizobium sp. CCBAU 21365
		Enterobacter cloacae			Pelodictyon luteolum DSM 273	Bradyrhizobium sp. CCBAU 51765
		Enterobacter cloacae complex			Pelolinea submarina	Bradyrhizobium sp. CCBAU 53340
		Enterococcaceae			Pelosinus sp. UFO1	Bradyrhizobium sp. CCBAU 53421
		Enterococcus gilvus			Peptoclostridium acidaminophilum DSM 3953	Bradyrhizobium sp. ORS 285
		Enterococcus sp. M190262			Peptoniphilus harei	Bradyrhizobium sp. SG09
		Entomomonas sp. F2A			Peptostreptococcaceae bacterium oral taxon 929	Bradyrhizobium vignae
		Entomoplasma luminosum			Peribacillus psychrosaccharolyticus	Brenneria goodwinii
		Erwinia			Petrimonas mucosa	Brenneria rubrifaciens
		Erwinia gerundensis			Phocaeicola	Breoghania sp. L-A4
		Erysipelothrix			Phocaeicola dorei	Brettanomyces nanus
		Erysipelothrix piscisicarius			Phocaeicola salanitronis DSM 18170	Brevefilum fermentans
		Erysipelothrix sp. HDW6C			Phocaeicola vulgatus	Brevibacillus
		Erythrobacter aureus			Pluralibacter gergoviae	Brevibacillus agri
		Erythrobacter litoralis			Polaribacter vadi	Brevibacillus brevis NBRC 100599
		Erythrobacter sp. THAF29			Pontibacter	Brevibacillus brevis X23
		Escherichia			Pontibacter russatus	Brevibacillus formosus
		Escherichia fergusonii			Porphyromonas	Brevibacillus sp. FJAT-54423
		Eubacterium sp. NSJ-61			Porphyromonas asaccharolytica DSM 20707	Brevibacterium casei
		Exiguobacterium			Porphyromonas cangingivalis	Brevibacterium luteolum
		Exiguobacterium sibiricum 255-15			Porphyromonas crevioricanis	Brevibacterium sp. CS2
		Ezakiella massiliensis			Porphyromonas gingivalis	Brevibacterium sp. JNUCC-42
		Faecalibaculum rodentium			Porphyromonas gingivalis A7A1-28	Brevibacterium sp. o2
		Ferrimonas balearica DSM 9799			Porphyromonas gingivalis AJW4	Brevibacterium sp. PAMC23299
		Fervidobacterium pennivorans			Porphyromonas gingivalis W83	Brevibacterium sp. WO024
		Fibrella sp. ES10-3-2-2			Prevotella	Brevundimonas
		Fibrobacter succinogenes subsp. succinogenes S85			Prevotella dentalis DSM 3688	Brevundimonas diminuta
		Filimonas lacunae			Prevotella denticola	Brevundimonas mediterranea
		Flammeovirga pectinis			Prevotella denticola F0289	Brevundimonas naejangsanensis
		Flammeovirgaceae bacterium 311			Prevotella enoeca	Brevundimonas sp. 'scallop'
		Flaviflexus salsibiostraticola			Prevotella fusca JCM 17724	Brevundimonas sp. Bb-A
		Flavihumibacter sp. SB-02			Prevotella intermedia	Brevundimonas sp. GRTSA-9
		Flavisolibacter sp. 17J28-1			Prevotella intermedia ATCC 25611 = DSM 20706	Brevundimonas sp. M20
		Flavisolibacter tropicus			Prevotella jejuni	Brevundimonas sp. SGAir0440
		Flavobacteriaceae bacterium UJ101			Prevotella melaninogenica	Brucella melitensis
		Flavobacterium			Prevotella melaninogenica ATCC 25845	Brucella pinnipedialis B2/94
		Flavobacterium anhuiense			Prevotella oris	Brucella sp. 2280
		Flavobacterium arcticum			Prevotella ruminicola 23	Brucella sp. BO2
		Flavobacterium branchiophilum FL-15			Prevotella sp. oral taxon 299 str. F0039	Brucellaceae
		Flavobacterium columnare			Prevotellaceae	Brussowvirus
		Flavobacterium commune			Propionimicrobium sp. Marseille-P3275	Buchnera aphidicola
		Flavobacterium crocinum			Prosthecochloris aestuarii DSM 271	Buchnera aphidicola (Aphis glycines)
		Flavobacterium faecale			Proteiniphilum saccharofermentans	Buchnera aphidicola (Aphis gossypii)
		Flavobacterium gilvum			Proteobacteria	Buchnera aphidicola (Aphis helianthi)
		Flavobacterium haoranii			Pseudoalteromonas	Buchnera aphidicola (Cinara confinis)
		Flavobacterium indicum GPTSA100-9 = DSM 17447			Pseudobacter ginsenosidimutans	Buchnera aphidicola (Cinara pseudotaxifoliae)
		Flavobacterium magnum			Pseudomonas	Buchnera aphidicola (Macrosiphum euphorbiae)
		Flavobacterium nackdongense			Pseudomonas putida	Buchnera aphidicola (Myzus persicae)
		Flavobacterium sangjuense			Pseudomonas sp. 29A	Buchnera aphidicola (Nipponaphis monzeni)
		Flavobacterium sediminis			Pseudomonas sp. THAF7b	Buchnera aphidicola (Schizaphis graminum)
		Flavobacterium sp. 140616W15			Pseudopedobacter saltans DSM 12145	Buchnera aphidicola (Schlechtendalia chinensis)
		Flavobacterium sp. CJ74			Ralstonia pickettii 12D	Buchnera aphidicola (Therioaphis trifolii)
		Flavobacterium sp. HYN0086			Rhizobiaceae	Buchnera aphidicola (Uroleucon sonchi)
		Flavobacterium sp. Sr18			Rhizobiales	Buchnera aphidicola BCc
		Flexistipes sinusarabici DSM 4947			Rhizobium	Buchnera aphidicola str. Bp (Baizongia pistaciae)
		Flintibacter sp. KGMB00164			Rhizobium/Agrobacterium group	Buchnera aphidicola str. Ua (Uroleucon ambrosiae)
		Fluviibacter phosphoraccumulans			Rhodospirillum centenum SW	Budviciaceae
		Fluviicola taffensis DSM 16823			Rhodothermus marinus SG0.5JP17-172	Burkholderia cenocepacia
		Formosa sediminum			Rodentibacter heylii	Burkholderia cepacia complex
		Formosa sp. Hel1_33_131			Romboutsia sp. CE17	Burkholderia cepacia JBK9
		Formosa sp. L2A11			Roseburia hominis	Burkholderia gladioli
		Francisella frigiditurris			Roseburia intestinalis L1-82	Burkholderia glumae BGR1
		Francisella tularensis			Rothia aeria	Burkholderia lata
		Frankia inefficax			Rothia dentocariosa	Burkholderia pseudomallei MSHR5858
		Frederiksenia canicola			Rothia dentocariosa ATCC 17931	Burkholderia pyrrocinia
		Frigoriglobus tundricola			Rothia mucilaginosa	Burkholderia sp. BDU6
		Fructilactobacillus lindneri			Rothia mucilaginosa DY-18	Burkholderia sp. BDU8
		Furfurilactobacillus rossiae			Rubrivivax gelatinosus IL144	Burkholderia sp. Bp7605
		Fusobacterium gonidiaformans ATCC 25563			Rubrobacter sp. SCSIO 52909	Burkholderia sp. CCGE1003
		Fusobacterium mortiferum ATCC 9817			Ruminococcus sp. JE7A12	Burkholderia sp. MSMB0266
		Fusobacterium sp. NSJ-57			Salegentibacter sp. T436	Burkholderia sp. MSMB617WGS
		Fusobacterium ulcerans			Salinivirga cyanobacteriivorans	Burkholderia sp. PAMC 26561
		Fusobacterium varium			Schaalia cardiffensis F0333	Burkholderia sp. RPE67
		Gallaecimonas mangrovi			Schaalia meyeri	Burkholderia territorii
		Gardnerella vaginalis 409-05			Schaalia odontolytica	Burkholderia thailandensis
		Gemella sp. ND 6198			Sediminispirochaeta smaragdinae DSM 11293	Burkholderia ubonensis
		Gemmata massiliana			Selenomonas sp. oral taxon 136	Burkholderiales bacterium GJ-E10
		Gemmata obscuriglobus			Selenomonas sp. oral taxon 478	Burkholderiales genera incertae sedis
		Gemmatimonas phototrophica			Selenomonas sp. oral taxon 920	Buttiauxella
		Gemmobacter sp. HYN0069			Selenomonas sputigena ATCC 35185	Buttiauxella agrestis
		Geobacillus sp. E263			Serratia	Caballeronia insecticola
		Geobacillus stearothermophilus			Simonsiella muelleri ATCC 29453	Caballeronia sp. SBC1
		Geobacillus thermodenitrificans			Slackia heliotrinireducens	Cafeteria roenbergensis virus BV-PW1
		Geobacillus thermoleovorans group			Sphingobacteriaceae	Caldicellulosiruptor hydrothermalis 108
		Geobacter lovleyi SZ			Sphingobacterium	Caldicellulosiruptor kronotskyensis 2002
		Geobacter metallireducens GS-15			Sphingobacterium spiritivorum	Caldicellulosiruptor lactoaceticus 6A
		Geobacter pickeringii			Sphingomonadales	Caldicellulosiruptor owensensis OL
		Geobacter sp. FeAm09			Sphingomonas koreensis	Caldicellulosiruptor saccharolyticus DSM 8903
		Geobacter sp. M18			Spiroplasma	Caldilinea aerophila DSM 14535 = NBRC 104270
		Geosporobacter ferrireducens			Spirosoma montaniterrae	Caldivirga maquilingensis IC-167
		Geovibrio thiophilus			Spirosoma sp. CJU-R4	Caloramator sp. E03
		Gimesia maris			Staphylococcus	Calothrix sp. 336/3
		Glaesserella sp. 15-184			Staphylococcus aureus	Calothrix sp. NIES-2098
		Gloeobacter kilaueensis JS1			Staphylococcus cohnii	Calothrix sp. NIES-3974
		Gloeothece verrucosa PCC 7822			Staphylococcus epidermidis	Calothrix sp. NIES-4071
		Gluconobacter thailandicus			Staphylococcus equorum	Calothrix sp. PCC 6303
		Glutamicibacter			Staphylococcus felis	Calothrix sp. PCC 7507
		Glutamicibacter arilaitensis Re117			Staphylococcus haemolyticus	Caminibacter mediatlanticus TB-2
		Glutamicibacter halophytocola			Staphylococcus hominis	Campylobacter armoricus
		Gordonia			Staphylococcus lugdunensis	Campylobacter blaseri
		Gordonia bronchialis DSM 43247			Staphylococcus pasteuri	Campylobacter cuniculorum
		Gordonia sp. HY186			Staphylococcus pseudintermedius	Campylobacter fetus subsp. fetus
		Gracilibacillus sp. SCU50			Staphylococcus saccharolyticus	Campylobacter fetus subsp. testudinum
		Gramella flava JLT2011			Staphylococcus saprophyticus	Campylobacter fetus subsp. venerealis
		Gramella forsetii KT0803			Staphylococcus simulans	Campylobacter fetus subsp. venerealis NCTC 10354
		Gramella fulva			Staphylococcus sp. MI 10-1553	Campylobacter geochelonis
		Granulicella sp. 5B5			Streptococcaceae	Campylobacter helveticus
		Granulicella tundricola MP5ACTX9			Streptococcus	Campylobacter hyointestinalis
		Haemophilus aegyptius			Streptococcus agalactiae	Campylobacter hyointestinalis subsp. lawsonii
		Haemophilus influenzae 2019			Streptococcus anginosus	Campylobacter hyointestinalis subsp. lawsonii CCUG 27631
		Haemophilus influenzae CGSHiCZ412602			Streptococcus anginosus C1051	Campylobacter iguaniorum
		Haemophilus influenzae F3047			Streptococcus anginosus C238	Campylobacter insulaenigrae
		Haemophilus influenzae KR494			Streptococcus anginosus group	Campylobacter lanienae
		Haemophilus influenzae R2866			Streptococcus anginosus subsp. whileyi MAS624	Campylobacter lari RM16712
		Halanaerobium hydrogeniformans			Streptococcus australis	Campylobacter lari RM2100
		Halarcobacter bivalviorum			Streptococcus canis	Campylobacter mucosalis CCUG 21559
		Haliscomenobacter hydrossis DSM 1100			Streptococcus constellatus	Campylobacter ornithocola
		Haloarcula			Streptococcus constellatus subsp. pharyngis	Campylobacter peloridis
		Halobacillus halophilus			Streptococcus cristatus	Campylobacter peloridis LMG 23910
		Halobacillus mangrovi			Streptococcus cristatus AS 1.3089	Campylobacter pinnipediorum
		Halobellus limi			Streptococcus cristatus ATCC 51100	Campylobacter pinnipediorum subsp. caledonicus
		Halomicrobium			Streptococcus dysgalactiae subsp. equisimilis	Campylobacter sp. CGEMS
		Halomicronema hongdechloris C2206			Streptococcus dysgalactiae subsp. equisimilis RE378	Campylobacter sp. RM16192
		Halomonas			Streptococcus equi subsp. zooepidemicus	Campylobacter sp. RM16704
		Halomonas hydrothermalis			Streptococcus equinus	Campylobacter sp. RM6137
		Halomonas piezotolerans			Streptococcus gallolyticus	Campylobacter sp. RM6914
		Halomonas sp. HG01			Streptococcus gordonii	Campylobacter sp. RM8964
		Halomonas sp. MCCC 1A13316			Streptococcus gwangjuense	Campylobacter sputorum biovar sputorum
		Halomonas sp. THAF5a			Streptococcus halotolerans	Campylobacter sputorum bv. paraureolyticus LMG 11764
		Haloplanus rubicundus			Streptococcus intermedius	Campylobacter subantarcticus
		Halosimplex pelagicum			Streptococcus intermedius B196	Campylobacter upsaliensis
		Halostella pelagica			Streptococcus intermedius C270	Campylobacter upsaliensis RM3940
		Halothiobacillus neapolitanus c2			Streptococcus koreensis	Campylobacter volucris
		Helicobacter hepaticus ATCC 51449			Streptococcus lutetiensis	Campylobacteraceae
		Helicobacter himalayensis			Streptococcus marmotae	Canarypox virus
		Helicobacter suis			Streptococcus merionis	Candidatus Accumulibacter phosphatis clade IIA str. UW-1
		Helicobacter winghamensis			Streptococcus milleri	Candidatus Arthromitus sp. SFB-mouse
		Herbaspirillum seropedicae			Streptococcus mitis	Candidatus Atelocyanobacterium thalassa isolate ALOHA
		Histophilus somni			Streptococcus mitis B6	Candidatus Babela massiliensis
		Histophilus somni 129PT			Streptococcus mutans	Candidatus Baumannia cicadellinicola
		Hungatella hathewayi WAL-18680			Streptococcus oralis	Candidatus Bipolaricaulis anaerobius
		Hydrogenimonas urashimensis			Streptococcus oralis ATCC 35037	Candidatus Blochmannia
		Hydrogenophaga sp. BA0156			Streptococcus oralis subsp. dentisani	Candidatus Blochmannia vafer str. BVAF
		Hydrogenophaga sp. PBC			Streptococcus oralis subsp. tigurinus	Candidatus Cardinium hertigii
		Hymenobacter qilianensis			Streptococcus oralis Uo5	Candidatus Carsonella ruddii
		Hymenobacter russus			Streptococcus pantholopis	Candidatus Carsonella ruddii PV
		Hymenobacter sedentarius			Streptococcus parasanguinis	Candidatus Cloacimonas acidaminovorans str. Evry
		Hymenobacter sp. APR13			Streptococcus parasanguinis ATCC 15912	Candidatus Coxiella mudrowiae
		Hymenobacter sp. BRD128			Streptococcus parasanguinis FW213	Candidatus Desulforudis audaxviator
		Hymenobacter sp. BRD67			Streptococcus parauberis	Candidatus Desulforudis audaxviator MP104C
		Hymenobacter sp. BT182			Streptococcus periodonticum	Candidatus Desulfovibrio trichonymphae
		Hymenobacter sp. DG01			Streptococcus phage PH10	Candidatus Doolittlea endobia
		Hymenobacter sp. DG25A			Streptococcus phage SpSL1	Candidatus Endolissoclinum faulkneri L2
		Hymenobacter sp. DG25B			Streptococcus pluranimalium	Candidatus Endomicrobium trichonymphae
		Hymenobacter sp. HDW8			Streptococcus pneumoniae	Candidatus Filomicrobium marinum
		Hymenobacter sp. PAMC 26554			Streptococcus pneumoniae 670-6B	Candidatus Fokinia solitaria
		Hymenobacter sp. PAMC 26628			Streptococcus pneumoniae AP200	Candidatus Fonsibacter ubiquis
		Hymenobacter sp. S2-20-2			Streptococcus pneumoniae CGSP14	Candidatus Frankia datiscae
		Hymenobacter sp. TS19			Streptococcus pneumoniae G54	Candidatus Gullanella endobia
		Hymenobacteraceae			Streptococcus pneumoniae Hungary19A-6	Candidatus Hepatoplasma crinochetorum Av
		Hypericibacter adhaerens			Streptococcus pneumoniae SPN032672	Candidatus Izimaplasma sp. HR1
		Hyphomonas sp. Mor2			Streptococcus pneumoniae SPNA45	Candidatus Kinetoplastibacterium blastocrithidii
		Ichthyobacterium seriolicida			Streptococcus porcinus	Candidatus Kinetoplastibacterium crithidii
		Ignavibacterium album JCM 16511			Streptococcus pseudopneumoniae IS7493	Candidatus Kinetoplastibacterium crithidii (ex Angomonas deanei ATCC 30255)
		Ilumatobacter coccineus YM16-304			Streptococcus pseudoporcinus	Candidatus Kinetoplastibacterium crithidii TCC036E
		Iodobacter sp. H11R3			Streptococcus pyogenes	Candidatus Kinetoplastibacterium galatii TCC219
		Isoptericola variabilis 225			Streptococcus respiraculi	Candidatus Kinetoplastibacterium sorsogonicusi
		Isosphaera pallida ATCC 43644			Streptococcus salivarius	Candidatus Liberibacter africanus PTSAPSY
		Janthinobacterium agaricidamnosum NBRC 102515 = DSM 9628			Streptococcus salivarius CCHSS3	Candidatus Liberibacter americanus str. Sao Paulo
		Janthinobacterium lividum			Streptococcus salivarius JIM8777	Candidatus Liberibacter asiaticus
		Jeotgalibaca			Streptococcus sanguinis	Candidatus Methanomassiliicoccus intestinalis
		Jeotgalibaca dankookensis			Streptococcus sanguinis SK36	Candidatus Methanoplasma termitum
		Jeotgalibaca porci			Streptococcus sobrinus	Candidatus Methylopumilus planktonicus
		Jeotgalibacillus malaysiensis			Streptococcus sp. 116-D4	Candidatus Midichloria mitochondrii IricVA
		Jeotgalicoccus sp. ATCC 8456			Streptococcus sp. 1643	Candidatus Moranella endobia
		Kaistella			Streptococcus sp. A12	Candidatus Mycoplasma haemolamae str. Purdue
		Kangiella koreensis DSM 16069			Streptococcus sp. FDAARGOS_192	Candidatus Nanopelagicus hibericus
		Ketobacter alkanivorans			Streptococcus sp. I-G2	Candidatus Nitrosacidococcus tergens
		Kineobactrum salinum			Streptococcus sp. I-P16	Candidatus Nitrosocaldus islandicus
		Kineococcus radiotolerans SRS30216 = ATCC BAA-149			Streptococcus sp. KS 6	Candidatus Nitrosocosmicus franklandus
		Kiritimatiella glycovorans			Streptococcus sp. LPB0220	Candidatus Nitrosoglobus terrae
		Klebsiella sp. RHBSTW-00464			Streptococcus sp. NPS 308	Candidatus Nitrosopelagicus brevis
		Kocuria			Streptococcus sp. oral taxon 061	Candidatus Nitrosotenuis sp. DW1
		Kocuria rosea			Streptococcus sp. oral taxon 431	Candidatus Nitrotoga sp. AM1P
		Komagataeibacter medellinensis NBRC 3288			Streptococcus suis	Candidatus Pelagibacter
		Kordia sp. SMS9			Streptococcus suis TL13	Candidatus Pelagibacter sp. FZCC0015
		Kordiimonas pumila			Streptococcus thermophilus	Candidatus Pelagibacter sp. IMCC9063
		Kosmotoga pacifica			Streptococcus urinalis	Candidatus Pelagibacter ubique HTCC1062
		Kozakia baliensis			Streptococcus vestibularis	Candidatus Phytoplasma
		Kurthia zopfii			Streptococcus viridans	Candidatus Phytoplasma asteris
		Kutzneria albida DSM 43870			Streptomyces	Candidatus Phytoplasma australiense
		Labilibaculum antarcticum			Tannerella forsythia	Candidatus Phytoplasma ziziphi
		Lachnoclostridium phocaeense			Tannerella forsythia 3313	Candidatus Planktophila
		Lachnospiraceae bacterium GAM79			Tannerella forsythia 92A2	Candidatus Planktophila lacus
		Lacibacter sp. S13-6-6			Tannerella forsythia KS16	Candidatus Planktophila limnetica
		Lacinutrix sp. Bg11-31			Tannerella sp. oral taxon HOT-286	Candidatus Planktophila sulfonica
		Lacticaseibacillus			Tenacibaculum dicentrarchi	Candidatus Portiera aleyrodidarum
		Lactiplantibacillus pentosus			Tenuifilum thalassicum	Candidatus Profftella armatura
		Lactobacillus amylolyticus			Terrabacteria group	Candidatus Prometheoarchaeum syntrophicum
		Lactobacillus backii			Tetragenococcus koreensis	Candidatus Protochlamydia amoebophila UWE25
		Lactobacillus brevis			Thermoanaerobacter	Candidatus Protochlamydia naegleriophila
		Lactobacillus coryniformis subsp. coryniformis KCTC 3167 = DSM 20001			Thioalkalivibrio nitratireducens DSM 14787	Candidatus Pseudomonas adelgestsugas
		Lactobacillus curvatus			TM7 phylum sp. oral taxon 957	Candidatus Puniceispirillum marinum IMCC1322
		Lactobacillus fermentum			Treponema	Candidatus Purcelliella pentastirinorum
		Lactobacillus helveticus			Treponema brennaborense DSM 12168	Candidatus Ruthia endofausta
		Lactobacillus ruminis ATCC 27782			Treponema denticola ATCC 35405	Candidatus Ruthia magnifica str. Cm (Calyptogena magnifica)
		Lactobacillus sakei			Treponema pedis	Candidatus Sodalis pierantonius str. SOPE
		Lactobacillus sp. 3B(2020)			Treponema pedis str. T A4	Candidatus Solibacter usitatus Ellin6076
		Lactococcus carnosus			Treponema phagedenis	Candidatus Sulcia muelleri
		Lactococcus lactis subsp. cremoris A76			Treponema putidum	Candidatus Sulcia muelleri PSPU
		Lactococcus petauri			Treponema socranskii subsp. buccale	Candidatus Sulfurimonas baltica
		Lactococcus piscium MKFS47			Treponema sp. OMZ 804	Candidatus Sulfurimonas marisnigri
		Lactococcus raffinolactis			Treponema sp. OMZ 838	Candidatus Tachikawaea gelatinosa
		Lactococcus sp. KACC 19320			Treponema succinifaciens DSM 2489	Candidatus Thioglobus singularis PS1
		Latilactobacillus curvatus			Turicibacter sanguinis	Candidatus Thioglobus sp. NP1
		Lawsonella clevelandensis			unclassified Bacteroides	Capnocytophaga canimorsus Cc5
		Leadbetterella byssophila DSM 17132			unclassified Capnocytophaga	Capnocytophaga sp. H2931
		Leclercia sp. LSNIH3			unclassified Gemella	Carboxydothermus hydrogenoformans Z-2901
		Lederbergia lentus			unclassified Leptotrichia	Cardinium endosymbiont cEper1 of Encarsia pergandiella
		Legionella clemsonensis			unclassified Pseudoalteromonas	Carnobacteriaceae
		Legionella pneumophila			unclassified Selenomonas	Carnobacterium
		Legionella sainthelensi			unclassified Streptococcus	Casimicrobium huifangae
		Legionella sp. TUM19329			unclassified Treponema	Castellaniella defragrans 65Phen
		Leifsonia sp. PS1209			Urechidicola croceus	Catenovulum sediminis
		Leisingera aquaemixtae			Vagococcus	Catenovulum sp. CCB-QB4
		Leisingera methylohalidivorans DSM 14336			Vagococcus carniphilus	Catenulispora acidiphila DSM 44928
		Leptolyngbya boryana NIES-2135			Vagococcus coleopterorum	Catharanthus roseus aster yellows phytoplasma
		Leptospira biflexa serovar Patoc			Vagococcus hydrophili	Caudovirales
		Leptospira weilii			Vagococcus sp. CF-49	Caulobacter
		Leptotrichiaceae			Vagococcus teuberi	Caulobacter flavus
		Leuconostoc carnosum			Vagococcus zengguangii	Caulobacter mirabilis
		Leuconostoc citreum			Variovorax sp. PBS-H4	Caulobacter rhizosphaerae
		Leuconostoc gelidum			Veillonella	Caulobacter sp. FWC26
		Leuconostoc gelidum JB7			Veillonella atypica	Caulobacter vibrioides
		Leuconostoc gelidum subsp. gasicomitatum			Veillonella dispar	Cedecea lapagei
		Leuconostoc gelidum subsp. gasicomitatum KG16-1			Veillonella nakazawae	Cedecea neteri
		Leuconostoc lactis			Veillonella parvula	Celeribacter ethanolicus
		Leuconostoc mesenteroides			Veillonella rodentium	Celeribacter indicus
		Ligilactobacillus agilis			Vibrio harveyi group	Celeribacter manganoxidans
		Ligilactobacillus animalis			Vibrio parahaemolyticus	Celeribacter marinus
		Ligilactobacillus murinus			Viridibacillus sp. JNUCC-6	Cellulomonas fimi
		Lignipirellula cremea			Weeksella virosa DSM 16922	Cellulomonas shaoxiangyii
		Limihaloglobus sulfuriphilus			Weeksellaceae	Cellulomonas sp. JZ18
		Limnoglobus roseus			Weissella diestrammenae	Cellulomonas sp. Y8
		Limnohabitans sp. 63ED37-2			Wenyingzhuangia fucanilytica	Cellulophaga
		Limosilactobacillus			Xanthomonadaceae	Cellulophaga baltica
		Liquorilactobacillus nagelii			Xanthomonas vasicola	Cellulophaga baltica 18
		Listeria			Xenorhabdus hominickii	Cellulophaga baltica NN016038
		Listeria innocua Clip11262			Yersinia pseudotuberculosis complex	Cellulosimicrobium
		Longibaculum sp. KGMB06250				Cellulosimicrobium sp. TH-20
		Luteimonas				Cellvibrio sp. KY-GH-1
		Luteitalea pratensis				Cepunavirus
		Lysinibacillus fusiformis				Cetia pacifica
		Lysinibacillus sp. FJAT-51161				Chelativorans sp. BNC1
		Lysinibacillus sp. SGAir0095				Chelatococcus sp. CO-6
		Lysinibacillus sp. YS11				Chitinibacter fontanus
		Lysobacter oculi				Chitinibacter sp. 2T18
		Macrococcus caseolyticus				Chitinolyticbacter meiyuanensis
		Mahella australiensis 50-1 BON				Chitinophaga
		Malaciobacter				Chitinophaga sp. 1303
		Malaciobacter marinus				Chlamydia
		Mammaliicoccus lentus				Chlamydia caviae GPIC
		Mammaliicoccus sciuri				Chlamydia felis Fe/C-56
		Mannheimia				Chlamydia gallinacea
		Mannheimia granulomatis				Chlamydia gallinacea 08-1274/3
		Mannheimia pernigra				Chlamydia pecorum
		Mannheimia sp. USDA-ARS-USMARC-1261				Chlamydia pneumoniae
		Mannheimia sp. ZY190616				Chlamydia psittaci
		Mannheimia varigena				Chlamydia suis
		Mannheimia varigena USDA-ARS-USMARC-1296				Chloracidobacterium thermophilum B
		Mannheimia varigena USDA-ARS-USMARC-1388				Chlorobaculum
		Maricaulis maris MCS10				Chlorobium phaeobacteroides BS1
		Marichromatium purpuratum 984				Chlorobium phaeobacteroides DSM 266
		Mariniblastus fucicola				Chloroflexi
		Marinobacter				Chloroflexus aggregans DSM 9485
		Marinobacter hydrocarbonoclasticus VT8				Chloroflexus aurantiacus
		Marinobacterium sp. LSUCC0821				Chondrocystis sp. NIES-4102
		Marinomonas posidonica IVIA-Po-181				Chondromyces crocatus
		Marinomonas sp. MWYL1				Chromobacteriaceae
		Martelella endophytica				Chromobacterium
		Massilia albidiflava				Chromobacterium sp. ATCC 53434
		Massilia putida				Chromobacterium sp. IIBBL 274-1
		Massilia sp. WG5				Chromobacterium violaceum
		Megasphaera				Chromohalobacter salexigens DSM 3043
		Megasphaera elsdenii				Chroococcales
		Mesoplasma				Chryseobacterium camelliae
		Mesorhizobium sp. 113-3-9				Chryseobacterium joostei
		Mesorhizobium sp. M1E.F.Ca.ET.045.02.1.1				Chryseobacterium lactis
		Methanobacterium subterraneum				Chryseobacterium sp. 3008163
		Methanobrevibacter smithii				Chryseobacterium sp. F5649
		Methanocaldococcus sp. FS406-22				Chryseobacterium sp. G0162
		Methanococcus voltae A3				Chryseobacterium sp. H3001
		Methanohalophilus halophilus				Chryseobacterium sp. JV274
		Methanosarcina horonobensis HB-1 = JCM 15518				Ciceribacter thiooxidans
		Methanosarcina thermophila TM-1				Citrobacter amalonaticus
		Methanothrix soehngenii GP6				Citrobacter braakii
		Methylacidimicrobium sp. AP8				Citrobacter farmeri
		Methylocystis bryophila				Citrobacter phage IME-CF2
		Methylocystis rosea				Citrobacter rodentium ICC168
		Methylomonas				Citrobacter sp. BDA59-3
		Methylomonas denitrificans				Citrobacter sp. NMI7904_11
		Methylomusa anaerophila				Citrobacter sp. RHBSTW-00599
		Methylorubrum extorquens				Citrobacter sp. SNU WT2
		Methylovorus glucosetrophus SIP3-4				Citrobacter werkmanii
		Microbacteriaceae				Clavibacter michiganensis subsp. nebraskensis
		Microbacterium				Cloacibacillus porcorum
		Microbacterium sp. 1.5R				Clostridia
		Microbacterium sp. 1S1				Clostridiaceae bacterium 14S0207
		Microbacterium sp. SGAir0570				Clostridiales Family XIII. Incertae Sedis
		Microbacterium sp. WY121				Clostridium aceticum
		Microbacterium sp. XT11				Clostridium autoethanogenum DSM 10061
		Microbacterium sp. YJN-G				Clostridium beijerinckii NCIMB 8052
		Microbulbifer hydrolyticus				Clostridium botulinum 202F
		Microbulbifer sp. THAF38				Clostridium botulinum B str. Eklund 17B (NRP)
		Microlunatus phosphovorus NM-1				Clostridium botulinum F str. Langeland
		Microlunatus sp. Gsoil 973				Clostridium botulinum H04402 065
		Micromonospora maris AB-18-032				Clostridium carboxidivorans P7
		Micromonospora sp. B006				Clostridium diolis
		Mobiluncus curtisii ATCC 43063				Clostridium estertheticum subsp. estertheticum
		Moraxella				Clostridium ljungdahlii DSM 13528
		Moraxella bovis				Clostridium novyi
		Moraxella bovoculi				Clostridium novyi NT
		Moraxellaceae				Clostridium pasteurianum BC1
		Mucilaginibacter				Clostridium perfringens str. 13
		Mucilaginibacter ginsenosidivorans				Clostridium saccharobutylicum
		Mucilaginibacter mali				Clostridium saccharoperbutylacetonicum N1-4(HMT)
		Mucilaginibacter sp. HYN0043				Clostridium thermarum
		Mucilaginibacter sp. PAMC 26640				Cnuibacter physcomitrellae
		Mucilaginibacter xinganensis				Cobetia marina
		Muribaculaceae				Cobetia sp. AM6
		Muricauda lutaonensis				Cobetia sp. cqz5-12
		Muricauda ruestringensis DSM 13258				Cobetia sp. L2A1
		Mycobacteriaceae				Collimonas
		Mycobacterium				Collimonas fungivorans
		Mycobacterium dioxanotrophicus				Collimonas pratensis
		Mycobacterium sp. KMS				Colwellia beringensis
		Mycobacterium tuberculosis				Colwellia sp. MT41
		Mycobacteroides abscessus				Colwellia sp. PAMC 20917
		Mycobacteroides immunogenum				Colwellia sp. PAMC 21821
		Mycobacteroides salmoniphilum				Comamonas
		Mycolicibacterium chubuense NBB4				Comamonas testosteroni
		Mycolicibacterium hassiacum DSM 44199				Comamonas testosteroni TK102
		Mycolicibacterium helvum				Companilactobacillus allii
		Mycoplasma anserisalpingitidis				Companilactobacillus futsaii
		Mycoplasma arginini				Companilactobacillus pabuli
		Mycoplasma arthritidis				Conchiformibius steedae
		Mycoplasma californicum				Conexibacter woesei DSM 14684
		Mycoplasma canadense				Confluentimicrobium sp. EMB200-NS6
		Mycoplasma capricolum subsp. capricolum ATCC 27343				Coprothermobacter proteolyticus DSM 5265
		Mycoplasma conjunctivae				Corallococcus macrosporus
		Mycoplasma crocodyli MP145				Corynebacterium ammoniagenes
		Mycoplasma gallinaceum				Corynebacterium amycolatum
		Mycoplasma gallopavonis				Corynebacterium anserum
		Mycoplasma glycophilum				Corynebacterium aquilae DSM 44791
		Mycoplasma hominis				Corynebacterium atypicum
		Mycoplasma hyosynoviae				Corynebacterium aurimucosum
		Mycoplasma iowae				Corynebacterium crudilactis
		Mycoplasma orale				Corynebacterium deserti GIMN1.010
		Mycoplasma pullorum				Corynebacterium doosanense CAU 212 = DSM 45436
		Mycoplasma sp. 1654_15				Corynebacterium endometrii
		Mycoplasma sp. Pen4				Corynebacterium flavescens
		Mycoplasma sp. Phocoena C-264-GEN				Corynebacterium frankenforstense DSM 45800
		Mycoplasma struthionis				Corynebacterium glucuronolyticum
		Myroides				Corynebacterium glutamicum
		Myroides fluvii				Corynebacterium jeikeium
		Myroides phaeus				Corynebacterium kutscheri
		Myroides profundi				Corynebacterium lactis RW2-5
		Myroides sp. A21				Corynebacterium maris DSM 45190
		Myroides sp. CJ210				Corynebacterium minutissimum
		Myxococcaceae				Corynebacterium mustelae
		Myxococcus hansupus				Corynebacterium phocae
		Myxococcus macrosporus DSM 14697				Corynebacterium propinquum
		Myxococcus stipitatus DSM 14675				Corynebacterium pseudopelargi
		Myxococcus xanthus				Corynebacterium pseudotuberculosis
		Natrarchaeobaculum aegyptiacum				Corynebacterium pseudotuberculosis Cp162
		Negativicutes				Corynebacterium renale
		Neisseria animaloris				Corynebacterium riegelii
		Neisseria canis				Corynebacterium sanguinis
		Neisseria dentiae				Corynebacterium segmentosum
		Neisseria gonorrhoeae FA 1090				Corynebacterium simulans
		Neisseria meningitidis H44/76				Corynebacterium singulare
		Neisseria shayeganii				Corynebacterium sp. 2039
		Neisseria weaveri				Corynebacterium sp. 2183
		Neomicrococcus aestuarii				Corynebacterium sp. 2184
		Nesterenkonia sp. NBAIMH1				Corynebacterium sp. 4H37-19
		Niabella ginsenosidivorans				Corynebacterium sp. ATCC 6931
		Nibribacter ruber				Corynebacterium sp. LMM-1652
		Nitratifractor salsuginis DSM 16511				Corynebacterium sp. MC1420
		Nitratiruptor sp. SB155-2				Corynebacterium sp. sy039
		Nitrincola sp. KXZD1103				Corynebacterium sp. zg-917
		Nitrobacter hamburgensis X14				Corynebacterium sp. ZJ-599
		Nitrosomonas eutropha C91				Corynebacterium sphenisci DSM 44792
		Nitrosospira lacus				Corynebacterium striatum
		Nitrosospira multiformis ATCC 25196				Corynebacterium suranareeae
		Nocardia brasiliensis				Corynebacterium testudinoris
		Nocardioides cynanchi				Corynebacterium ulcerans
		Nocardioides humi				Corynebacterium ulcerans FRC11
		Nocardioides sp. S-1144				Corynebacterium urealyticum
		Nodularia spumigena UHCC 0039				Corynebacterium urealyticum DSM 7111
		Nonlabens				Corynebacterium vitaeruminis DSM 20294
		Nonlabens dokdonensis DSW-6				Corynebacterium xerosis
		Nonlabens ponticola				Costertonia aggregata
		Nonlabens sp. Ci31				Coxiella burnetii Dugway 5J108-111
		Nonlabens sp. MB-3u-79				Coxiellaceae
		Nonlabens sp. MIC269				Crinalium epipsammum PCC 9333
		Nonomuraea sp. ATCC 55076				Croceibacter atlanticus HTCC2559
		Nostoc				Croceicoccus marinus
		Nostoc punctiforme PCC 73102				Crocosphaera subtropica ATCC 51142
		Nostoc sp. C052				Cronobacter
		Nostoc sp. TCL26-01				Cronobacter dublinensis subsp. dublinensis LMG 23823
		Nostocaceae				Cryobacterium arcticum
		Nostocales				Cryobacterium soli
		Noviherbaspirillum sp. UKPF54				Cryobacterium sp. LW097
		Novosphingobium aromaticivorans DSM 12444				Cuniculiplasma divulgatum
		Novosphingobium sp. ABRDHK2				Cupriavidus
		Oblitimonas alkaliphila				Cupriavidus basilensis
		Oceanicola sp. D3				Cupriavidus campinensis
		Oceanihabitans sp. IOP_32				Cupriavidus necator H16
		Oceanispirochaeta crateris				Cupriavidus necator N-1
		Ochrobactrum anthropi				Cupriavidus pinatubonensis JMP134
		Octadecabacter antarcticus 307				Curtobacterium pusillum
		Odoribacter splanchnicus				Cutibacterium acnes subsp. defendens ATCC 11828
		Odoribacter splanchnicus DSM 20712				Cutibacterium granulosum
		Odoribacteraceae				Cyanobacterium aponinum PCC 10605
		Oecophyllibacter saccharovorans				cyanobacterium endosymbiont of Rhopalodia gibberula
		Oenococcus sicerae				Cyanobium gracile PCC 6307
		Olleya aquimaris				Cyanobium sp. NIES-981
		Olsenella sp. oral taxon 807				Cyclobacteriaceae
		Olsenella timonensis				Cycloclasticus
		Opitutus terrae PB90-1				Cylindrospermopsis curvispora GIHE-G1
		Ornithobacterium rhinotracheale ORT-UMN 88				Cystobacter fuscus
		Orrella dioscoreae				Cytobacillus kochii
		Oscillibacter valericigenes Sjm18-20				Cytobacillus oceanisediminis
		Oscillospiraceae				Cytophagaceae
		Otariodibacter oris				Dactylococcopsis salina PCC 8305
		Ottowia oryzae				Dechloromonas aromatica RCB
		Ottowia sp. oral taxon 894				Dechloromonas sp. HYN0024
		Oxynema sp. AP17				Deefgea sp. D17
		Paenalcaligenes hominis				Defluviitoga tunisiensis
		Paenibacillaceae				Dehalobacter
		Paenibacillus albus				Dehalobacter restrictus
		Paenibacillus bovis				Dehalobacter restrictus DSM 9455
		Paenibacillus cellulosilyticus				Dehalobacterium formicoaceticum
		Paenibacillus cellulositrophicus				Dehalococcoides mccartyi
		Paenibacillus chitinolyticus				Dehalococcoides mccartyi 195
		Paenibacillus durus ATCC 35681				Dehalogenimonas
		Paenibacillus kribbensis				Dehalogenimonas lykanthroporepellens BL-DC-9
		Paenibacillus larvae subsp. larvae				Deinococcus
		Paenibacillus lentus				Deinococcus actinosclerus
		Paenibacillus lutimineralis				Deinococcus geothermalis DSM 11300
		Paenibacillus polymyxa				Deinococcus irradiatisoli
		Paenibacillus protaetiae				Deinococcus proteolyticus MRP
		Paenibacillus psychroresistens				Deinococcus puniceus
		Paenibacillus rhizovicinus				Deinococcus radiodurans
		Paenibacillus sp. 37				Deinococcus sp. AJ005
		Paenibacillus sp. B01				Deinococcus sp. NW-56
		Paenibacillus sp. BIHB4019				Delftia
		Paenibacillus sp. CAA11				Delftia acidovorans
		Paenibacillus sp. FSL H7-0357				Delftia acidovorans SPH-1
		Paenibacillus sp. IHB B 3084				Delftia sp. HK171
		Paenibacillus sp. IHBB 10380				Delftia tsuruhatensis
		Paenibacillus sp. Y412MC10				delta/epsilon subdivisions
		Paeniclostridium sordellii				Denitrobacterium detoxificans
		Paenisporosarcina sp. K2R23-3				Denitrovibrio acetiphilus DSM 12809
		Paludibacter propionicigenes WB4				Dermabacter vaginalis
		Paludibaculum fermentans				Dermabacteraceae
		Pandoraea				Dermacoccus nishinomiyaensis
		Pandoraea norimbergensis				Dermacoccus sp. PAMC28757
		Pandoraea vervacti				Dermatophilus congolensis
		Pannonibacter phragmitetus				Desulfarculus baarsii DSM 2075
		Pantoea agglomerans				Desulfitobacterium
		Pantoea sp. At-9b				Desulfitobacterium dehalogenans ATCC 51507
		Pantoea stewartii				Desulfitobacterium dichloroeliminans LMG P-21439
		Parabacteroides distasonis ATCC 8503				Desulfitobacterium hafniense
		Paraburkholderia				Desulfitobacterium hafniense DCB-2
		Paraburkholderia aromaticivorans				Desulfitobacterium hafniense Y51
		Paraburkholderia caribensis				Desulfobacca acetoxidans DSM 11109
		Paraburkholderia sp. DHF22				Desulfobacterium autotrophicum HRM2
		Paracoccus kondratievae				Desulfobacula toluolica Tol2
		Parageobacillus thermoglucosidasius				Desulfobulbus oligotrophicus
		Paraglaciecola psychrophila 170				Desulfocapsa sulfexigens DSM 10523
		Paraliobacillus sp. X-1125				Desulfococcus multivorans
		Parashewanella tropica				Desulfocurvibacter africanus subsp. africanus str. Walvis Bay
		Parasphingopyxis algicola				Desulfohalobium retbaense DSM 5692
		Parvibaculum lavamentivorans DS-1				Desulfolutivibrio sulfoxidireducens
		Pasteurella				Desulfomicrobium
		Pasteurella multocida subsp. multocida				Desulfopila sp. IMCC35004
		Pasteurella multocida subsp. multocida OH4807				Desulfopila sp. IMCC35005
		Pasteurellaceae bacterium RH1A				Desulfosarcina alkanivorans
		Pectinatus frisingensis				Desulfosarcina ovata
		Pectobacterium				Desulfosarcina ovata subsp. ovata
		Pectobacterium odoriferum				Desulfosarcina widdelii
		Pediococcus claussenii				Desulfosporosinus meridiei DSM 13257
		Pediococcus pentosaceus				Desulfotalea psychrophila LSv54
		Pedobacter				Desulfotomaculum
		Pedobacter cryoconitis				Desulfotomaculum ferrireducens
		Pedobacter ginsengisoli				Desulfotomaculum nigrificans CO-1-SRB
		Pedobacter heparinus DSM 2366				Desulfotomaculum reducens MI-1
		Pedobacter sp. HDW13				Desulfovibrio desulfuricans ND132
		Pedobacter sp. SW-16				Desulfovibrio magneticus RS-1
		Pelagibaca abyssi				Desulfovibrio salexigens DSM 2638
		Pelagibacterium halotolerans				Desulfovibrio sp. 86
		Pelistega sp. NLN63				Desulfovibrio sp. G11
		Pelobacter propionicus DSM 2379				Desulfovibrio sulfodismutans DSM 3696
		Pelosinus fermentans JBW45				Desulfovibrio vulgaris DP4
		Peptacetobacter hiranonis				Desulfovibrionaceae
		Peptoniphilaceae				Desulfurella acetivorans A63
		Pepyhexavirus				Desulfurispirillum indicum S5
		Peribacillus muralis				Desulfuromonadales
		Persephonella marina EX-H1				Devosia ginsengisoli
		Petrocella atlantisensis				Devosia sp. A16
		Petrotoga mobilis SJ95				Devosia sp. D6-9
		Phascolarctobacterium faecium				Devosia sp. MC521
		Photorhabdus laumondii subsp. laumondii				Devosia sp. S02
		Phytohabitans suffuscus				Diaphorobacter aerolatus
		Pimelobacter simplex				Diaphorobacter sp. HDW4A
		Planctomyces sp. SH-PL14				Diaphorobacter sp. HDW4B
		Planctomyces sp. SH-PL62				Dickeya aquatica
		Planctomycetes				Dickeya chrysanthemi Ech1591
		Planctopirus limnophila DSM 3776				Dickeya dianthicola
		Planococcus dechangensis				Dickeya fangzhongdai
		Planococcus kocurii				Dickeya paradisiaca Ech703
		Planococcus sp. PAMC 21323				Dickeya phage vB_DsoM_JA11
		Plantibacter sp. PA-3-X8				Dickeya solani
		Plesiomonas shigelloides				Dickeya sp. NCPPB 569
		Polaribacter				Dictyoglomus
		Polaribacter sp. ALD11				Dictyoglomus thermophilum H-6-12
		Polaribacter sp. BM10				Dictyoglomus turgidum DSM 6724
		Polaribacter sp. L3A8				Dietzia lutea
		Polaribacter sp. MED152				Dokdonia
		Polaromonas				Dokdonia sp. 4H-3-7-5
		Polaromonas naphthalenivorans CJ2				Dokdonia sp. MED134
		Polaromonas sp. JS666				Dolichospermum flos-aquae CCAP 1403/13F
		Polynucleobacter difficilis				Dolichospermum sp. UHCC 0315A
		Polynucleobacter duraquae				Draconibacterium
		Polynucleobacter necessarius				Duganella sp. AF9R3
		Polystyrenella longa				Dyella
		Pontibacter actiniarum				Dyella japonica A8
		Pontibacter korlensis				Dyella sp. G9
		Pontibacter pudoricolor				Dyella sp. M7H15-1
		Porphyrobacter sp. LM 6				Dyella thiooxydans
		Porphyromonas gingivalis ATCC 33277				Dysosmobacter welbionis
		Pradoshia sp. D12				Echinicola sp. 20G
		Prevotella intermedia 17				Ectothiorhodospiraceae bacterium BW-2
		Priestia megaterium				Edwardsiella
		Prochlorococcus marinus				Edwardsiella hoshinae
		Prochlorococcus marinus str. MIT 9215				Effusibacillus sp. skT53
		Propionibacteriaceae				Eggerthella
		Propionibacterium sp. oral taxon 193				Eggerthella sp. YY7918
		Proteus				Eggerthellaceae
		Proteus mirabilis				Egicoccus halophilus
		Proteus vulgaris				Ehrlichia
		Providencia rettgeri				Ehrlichia canis str. Jake
		Providencia rustigianii				Ehrlichia chaffeensis str. Arkansas
		Providencia vermicola				Ehrlichia muris AS145
		Pseudoalteromonas arabiensis				Ehrlichia ruminantium
		Pseudoalteromonas carrageenovora				Ehrlichia sp. HF
		Pseudoalteromonas espejiana DSM 9414				Eikenella
		Pseudoalteromonas luteoviolacea				Elizabethkingia anophelis FMS-007
		Pseudoalteromonas phenolica				Elizabethkingia anophelis NUHP1
		Pseudoalteromonas shioyasakiensis				Elizabethkingia sp. JS20170427COW
		Pseudoalteromonas spongiae				Elizabethkingia sp. M8
		Pseudoalteromonas tunicata				Elizabethkingia ursingii
		Pseudobutyrivibrio xylanivorans				Emcibacter sp. MEBiC09520
		Pseudodesulfovibrio indicus				endosymbiont of Acanthamoeba sp. UWC8
		Pseudodesulfovibrio sp. zrk46				endosymbiont of Bathymodiolus septemdierum str. Myojin knoll
		Pseudogulbenkiania sp. NH8B				endosymbiont of Euscepes postfasciatus
		Pseudolabrys sp. FHR47				endosymbiont of Pachyrhynchus infernalis
		Pseudoleptotrichia goodfellowii				endosymbiont of Sipalinus gigas
		Pseudomonas asiatica				Ensifer alkalisoli
		Pseudomonas chlororaphis				Ensifer mexicanus
		Pseudomonas fluorescens				Enterobacter
		Pseudomonas mendocina				Enterobacter asburiae
		Pseudomonas rhizosphaerae				Enterobacter cancerogenus
		Pseudomonas soli				Enterobacter chengduensis
		Pseudomonas sp. gcc21				Enterobacter cloacae complex sp. FDA-CDC-AR_0132
		Pseudomonas sp. HLS-6				Enterobacter hormaechei
		Pseudomonas sp. LH1G9				Enterobacter roggenkampii
		Pseudomonas sp. OST1909				Enterobacter soli
		Pseudomonas stutzeri				Enterobacter sp. E76
		Pseudomonas syringae				Enterobacter sp. R4-368
		Pseudomonas syringae group				Enterobacter sp. RHBSTW-00975
		Pseudonocardia sp. Gen01				Enterobacter sp. SA187
		Pseudonocardia sp. HH130630-07				Enterobacteria phage vB_EcoS_Rogue1
		Psychrobacillus glaciei				Enterococcus faecalis ARO1/DG
		Psychrobacter arenosus				Enterococcus faecalis R712
		Psychrobacter sp. PAMC27889				Enterococcus faecium T110
		Psychroflexus torquis ATCC 700755				Enterococcus gallinarum
		Psychromonas ingrahamii 37				Enterococcus mundtii QU 25
		Psychromonas sp. CNPT3				Enterococcus sp. CR-Ec1
		Raineyella sp. CBA3103				Enterococcus sp. FDAARGOS_375
		Ralstonia solanacearum				Enterococcus sp. FDAARGOS_553
		Raoultella ornithinolytica				Entomomonas moraniae
		Rathayibacter tanaceti				Entomoplasma freundtii
		Rathayibacter toxicus				Entomoplasma melaleucae
		Rathayibacter tritici				Entomoplasma somnilux
		Rhizobacter gummiphilus				Entomoplasmatales
		Rhizobium etli 8C-3				Ephemeroptericola cinctiostellae
		Rhizobium grahamii				Epibacterium mobile
		Rhizobium jaguaris				Epidermidibacterium keratini
		Rhizobium leguminosarum				Epsilonproteobacteria
		Rhizobium sp. 11515TR				Eremothecium gossypii ATCC 10895
		Rhodobacter sphaeroides				Erwinia amylovora
		Rhodococcus				Erwinia billingiae
		Rhodococcus erythropolis				Erwinia billingiae Eb661
		Rhodococcus fascians D188				Erwinia pyrifoliae Ep1/96
		Rhodococcus pyridinivorans				Erwinia tasmaniensis Et1/99
		Rhodococcus rhodochrous				Erwiniaceae
		Rhodococcus sp. ABRD24				Erysipelatoclostridium ramosum
		Rhodococcus sp. PAMC28705				Erysipelatoclostridium ramosum DSM 1402
		Rhodocyclales				Erysipelothrix larvae
		Rhodomicrobium vannielii ATCC 17100				Erysipelothrix sp. 15TAL0474
		Rhodothermus marinus				Erysipelothrix sp. HDW6A
		Rickettsia prowazekii				Erysipelotrichales
		Riemerella anatipestifer				Erythrobacter mangrovi
		Rodentibacter sp. DSM 111151				Erythrobacter seohaensis
		Roseburia				Erythrobacter sp. A30-3
		Roseiflexus castenholzii DSM 13941				Erythrobacter sp. KY5
		Roseiflexus sp. RS-1				Erythrobacteraceae
		Roseimaritima ulvae				Escherichia coli KO11FL
		Roseimicrobium sp. ORNL1				Escherichia coli O104:H4 str. C227-11
		Roseobacter ponti				Escherichia coli O127:H6
		Roseococcus sp. NIBR12				Escherichia marmotae
		Rubinisphaera brasiliensis DSM 5305				Escherichia phage Mu
		Ruegeria sp. THAF33				Ethanoligenens harbinense
		Rufibacter tibetensis				Eubacterium callanderi
		Ruminiclostridium sp. MA18				Eubacterium maltosivorans
		Ruminococcus albus 7 = DSM 20455				Euhalothece natronophila Z-M001
		Ruminococcus bicirculans				Euzebya sp. DY32-46
		Runella slithyformis DSM 19594				Euzebyella marina
		Runella sp. HYN0085				Ewingella americana
		Runella sp. SP2				Exiguobacterium antarcticum B7
		Salarchaeum sp. JOR-1				Exiguobacterium mexicanum
		Salinibacter ruber				Exiguobacterium sp. AT1b
		Salinicoccus halodurans				Exiguobacterium sp. Helios
		Saliniradius amylolyticus				Exiguobacterium sp. MH3
		Salinispora arenicola CNS-205				Exiguobacterium sp. U13-1
		Salipiger profundus				Fabibacter pacificus
		Salmonella enterica				Faecalibacillus intestinalis
		Sandaracinus amylolyticus				Fannyhessea vaginae
		Saprospira grandis str. Lewin				Ferrimonas lipolytica
		Sarcina sp. JB2				Ferriphaselus amnicola
		Schaalia				Ferroglobus placidus DSM 10642
		Schaalia sp. JY-X169				Ferroplasma acidiphilum
		Sebaldella termitidis ATCC 33386				Ferrovibrio terrae
		Sediminicola sp. YIK13				Fervidicoccus fontis Kam940
		Selenomonas ruminantium subsp. lactilytica TAM6421				Fervidobacterium
		Serinicoccus hydrothermalis				Fictibacillus
		Serratia marcescens				Fictibacillus arsenicus
		Serratia sp. ATCC 39006				Fictibacillus phosphorivorans
		Serratia sp. KUDC3025				Fimbriimonas ginsengisoli Gsoil 348
		Serratia symbiotica				Finegoldia magna ATCC 29328
		Shewanella				Flamingopox virus FGPVKD09
		Shewanella aestuarii				Flammeovirga
		Shewanella algae				Flaviflexus sp. dk850
		Shewanella amazonensis SB2B				Flavivirga eckloniae
		Shewanella donghaensis				Flavobacteriaceae bacterium
		Shewanella halifaxensis HAW-EB4				Flavobacteriaceae bacterium 10Alg115
		Shewanella livingstonensis				Flavobacterium alkalisoli
		Shewanella marisflavi				Flavobacterium columnare ATCC 49512
		Shewanella oneidensis MR-1				Flavobacterium crassostreae
		Shewanella pealeana ATCC 700345				Flavobacterium johnsoniae UW101
		Shewanella putrefaciens				Flavobacterium kingsejongi
		Shewanella sp. Scap07				Flavobacterium nitrogenifigens
		Shewanella sp. SNU WT4				Flavobacterium pallidum
		Shewanella sp. YLB-06				Flavobacterium psychrophilum FPG101
		Shewanella sp. YLB-08				Flavobacterium psychrophilum FPG3
		Shewanella violacea DSS12				Flavobacterium sp. KBS0721
		Shewanella woodyi ATCC 51908				Flavobacterium sp. M31R6
		Shinella sp. HZN7				Flavobacterium sp. MDT1-60
		Siansivirga zeaxanthinifaciens CC-SAMT-1				Flavobacterium sp. P2-65
		Sodalis endosymbiont of Henestaris halophilus				Flavobacterium sp. xlx-214
		Solibacillus silvestris				Formosa sp. Hel3_A1_48
		Solibacillus silvestris StLB046				Francisella halioticida
		Solitalea canadensis DSM 3403				Francisella hispaniensis
		Sorangium cellulosum				Francisella hispaniensis FSC454
		Sphaerobacter thermophilus DSM 20745				Francisella marina
		Sphingobacterium daejeonense				Francisella noatunensis subsp. noatunensis FSC774
		Sphingobacterium lactis				Francisella orientalis
		Sphingobacterium mizutaii				Francisella orientalis str. Toba 04
		Sphingobacterium multivorum				Francisella persica ATCC VR-331
		Sphingobacterium psychroaquaticum				Francisella philomiragia
		Sphingobacterium sp. dk4302				Francisella salina
		Sphingobacterium sp. ML3W				Francisella sp. FSC1006
		Sphingobacterium thalpophilum				Francisella sp. LA112445
		Sphingobium yanoikuyae				Francisella tularensis subsp. novicida
		Sphingomonadaceae				Francisella tularensis subsp. novicida U112
		Sphingomonas daechungensis				Francisella uliginis
		Sphingomonas insulae				Frankia alni ACN14a
		Sphingomonas panacis				Frankia sp. EAN1pec
		Sphingomonas sp. HDW15C				Frateuria aurantia DSM 6220
		Spiroplasma chinense				Frigoribacterium sp. NBH87
		Spiroplasma culicicola AES-1				Frischella perrara
		Spiroplasma gladiatoris				Fructilactobacillus fructivorans
		Spiroplasma kunkelii CR2-3x				Fructilactobacillus sanfranciscensis
		Spiroplasma sp. BIUS-1				Fuerstia marisgermanicae
		Spiroplasma sp. TIUS-1				Fusobacteriaceae
		Spiroplasma tabanidicola				Fusobacterium varium ATCC 27725
		Spiroplasma taiwanense CT-1				Gallibacterium anatis UMN179
		Spirosoma aureum				gamma proteobacterium HdN1
		Spirosoma pollinicola				gamma proteobacterium SS-5
		Spirosoma radiotolerans				Gammaproteobacteria bacterium DM2
		Spirosoma rigui				Gammaproteobacteria bacterium ESL0073
		Spirosoma sp. KCTC 42546				Gardnerella vaginalis HMP9231
		Spirosoma sp. PL0136				Geitlerinema sp. PCC 7407
		Spongiibacter sp. IMCC21906				Geminocystis sp. NIES-3709
		Sporomusaceae				Gemmata sp. SH-PL17
		Sporosarcina pasteurii				Gemmataceae
		Sporosarcina sp. PTS2304				Gemmatimonadaceae
		Stanieria sp. NIES-3757				Gemmatimonas aurantiaca T-27
		Staphylococcaceae				Gemmatimonas sp. TET16
		Staphylococcus auricularis				Gemmatirosa kalamazoonesis
		Staphylococcus capitis				Geoalkalibacter subterraneus
		Staphylococcus capitis subsp. capitis				Geobacillus sp. 44C
		Staphylococcus caprae				Geobacillus sp. 46C-IIa
		Staphylococcus carnosus				Geobacillus sp. JS12
		Staphylococcus debuckii				Geobacillus subterraneus
		Staphylococcus hyicus				Geobacillus thermodenitrificans NG80-2
		Staphylococcus kloosii				Geobacter bemidjiensis Bem
		Staphylococcus lutrae				Geobacter daltonii FRC-32
		Staphylococcus muscae				Geobacter sp. M21
		Staphylococcus pasteuri SP1				Geobacter sulfurreducens
		Staphylococcus schleiferi				Geodermatophilus obscurus DSM 43160
		Staphylococcus simiae				Georgenia sp. Z294
		Staphylococcus sp. 17KM0847				Georgenia sp. Z443
		Staphylococcus sp. 23_2_7_LY				Georhizobium profundi
		Staphylococcus warneri				Gilliamella apicola
		Staphylococcus xylosus				Gimesia
		Stenotrophomonas maltophilia				Gimesia benthica
		Stenotrophomonas sp. 364				Gimesia panareensis
		Sterolibacteriaceae bacterium J5B				Glaciecola nitratireducens FR1064
		Streptobacillus moniliformis				Glaciecola sp. THG-3.7
		Streptobacillus moniliformis DSM 12112				Glaciihabitans sp. INWT7
		Streptococcus acidominimus				Glaesserella parasuis 29755
		Streptococcus dysgalactiae				Glaesserella parasuis D74
		Streptococcus ferus				Gloeobacter violaceus PCC 7421
		Streptococcus gallolyticus subsp. gallolyticus ATCC BAA-2069				Gluconacetobacter diazotrophicus PA1 5
		Streptococcus infantarius				Gluconobacter albidus
		Streptococcus iniae				Gluconobacter oxydans
		Streptococcus pasteurianus				Gluconobacter sphaericus
		Streptococcus phage Cp1				Glutamicibacter nicotianae
		Streptococcus phage EJ-1				Glycocaulis alkaliphilus
		Streptococcus phage PH15				Gordonia alkanivorans
		Streptococcus phage phiARI0131-1				Gordonia bronchialis
		Streptococcus phage phiARI0131-2				Gordonia insulae
		Streptococcus phage phiARI0462				Gordonia iterans
		Streptococcus phage phiARI0746				Gordonia phage GodonK
		Streptococcus phage phiBHN167				Gordonia phage Phinally
		Streptococcus phage SM1				Gordonia rubripertincta
		Streptococcus phage YMC-2011				Gordonia sp. 135
		Streptococcus pneumoniae 70585				Gordonia sp. YC-JH1
		Streptococcus pneumoniae gamPNI0373				Gordonia terrae
		Streptococcus pneumoniae INV200				Gordonibacter urolithinfaciens
		Streptococcus pneumoniae JJA				Gottschalkia acidurici 9a
		Streptococcus pneumoniae P1031				Granulibacter bethesdensis
		Streptococcus pneumoniae ST556				Granulicella sp. WH15
		Streptococcus pneumoniae Taiwan19F-14				Granulosicoccus antarcticus IMCC3135
		Streptococcus sp. FDAARGOS_520				Grapevine virus I
		Streptococcus sp. FDAARGOS_521				Grimontia hollisae
		Streptococcus suis 6407				Gudongella oleilytica
		Streptococcus suis T15				Guyparkeria halophila
		Streptococcus thermophilus JIM 8232				Gynuella sunshinyii YC6258
		Streptococcus troglodytae				Haematospirillum jordaniae
		Streptococcus uberis				Haemophilus influenzae 86-028NP
		Streptomyces antimycoticus				Haemophilus influenzae F3031
		Streptomyces cattleya NRRL 8057 = DSM 46488				Haemophilus influenzae R2846
		Streptomyces ferrugineus				Haemophilus influenzae Rd KW20
		Streptomyces libani subsp. rufus				Haemophilus virus HP1
		Streptomyces nigra				Hafnia
		Streptomyces phaeolivaceus				Hafnia alvei FB1
		Streptomyces pluripotens				Hafnia paralvei
		Streptomyces prasinus				Hafnia sp. CBA7124
		Streptomyces sp. ADI95-16				Hafniaceae
		Streptomyces sp. fd1-xmd				Hahella chejuensis KCTC 2396
		Streptomyces sp. SN-593				Hahella sp. KA22
		Streptomyces sp. SYP-A7193				Halalkalicoccus jeotgali B3
		Streptomyces viridosporus T7A				Halanaerobiaceae
		Streptomycetaceae				Halanaerobium praevalens DSM 2228
		Streptosporangiales				Halarchaeum sp. CBA1220
		Sulfitobacter sp. BSw21498				Halarcobacter ebronensis
		Sulfitobacter sp. D7				Haliangium ochraceum DSM 14365
		Sulfolobaceae				Halieaceae bacterium IMCC3088
		Sulfuriflexus mobilis				Halioglobus japonicus
		Sulfurifustis variabilis				Halioglobus pacificus
		Sulfurihydrogenibium sp. YO3AOP1				Haloactinobacterium sp. HY164
		Sulfurimonas autotrophica DSM 16294				Haloarcula sp. CBA1115
		Sulfurospirillum barnesii SES-3				Haloarcula sp. JP-L23
		Sulfurospirillum cavolei				Halobacillus litoralis
		Sulfurospirillum sp. UCH001				Halobacteria
		Symmachiella dynata				Halobacteriovorax marinus
		Synechococcus				Halobacteriovorax sp. BALOs_7
		Synechococcus elongatus PCC 7942 = FACHB-805				Halobacterium salinarum
		Synechococcus sp. CBW1004				Halobacterium sp. DL1
		Synechococcus sp. MEDNS5				Halobacteroides halobius DSM 5150
		Synechococcus sp. MVIR-18-1				Halocella sp. SP3-1
		Synechococcus sp. PCC 7003				Haloferax mediterranei ATCC 33500
		Synechococcus sp. RS9907				Haloferax volcanii DS2
		Synechococcus sp. WH 8101				Halogeometricum borinquense DSM 11551
		Synechocystis sp. PCC 6714				Halomicrobium sp. LC1Hm
		Tabrizicola piscis				Halomonadaceae
		Tannerella				Halomonas alkaliphila
		Tannerellaceae				Halomonas beimenensis
		Tenacibaculum jejuense				Halomonas campaniensis
		Tenacibaculum todarodis				Halomonas campisalis
		Tepidiforma bonchosmolovskayae				Halomonas chromatireducens
		Tepiditoga spiralis				Halomonas elongata DSM 2581
		Teredinibacter purpureus				Halomonas huangheensis
		Terribacillus goriensis				Halomonas meridiana
		Terriglobus saanensis SP1PR4				Halomonas sp. A40-4
		Thalassospira indica				Halomonas sp. BC-M4-5
		Thalassotalea sp. HSM 43				Halomonas sp. GFAJ-1
		Thalassotalea sp. LPB0316				Halomonas sp. GT
		Thermincola potens JR				Halomonas sp. KO116
		Thermoanaerobacter italicus Ab9				Halomonas sp. PGE1
		Thermoanaerobacter sp. X513				Halomonas sp. SF2003
		Thermoanaerobacterium				Halomonas sp. Y2R2
		Thermoanaerobacterium xylanolyticum LX-11				Halopenitus persicus
		Thermosediminibacter oceani DSM 16646				Haloplanus aerogenes
		Thermosipho melanesiensis				Haloquadratum walsbyi
		Thermosulfidibacter takaii ABI70S6				Haloquadratum walsbyi DSM 16790
		Thermothielavioides terrestris NRRL 8126				Halorhabdus tiamatea SARL4B
		Thermus				Halorhodospira halophila SL1
		Thermus sp. CCB_US3_UF1				Halorientalis sp. IM1011
		Thiobacillus denitrificans ATCC 25259				Halorubrum
		Thioflavicoccus mobilis 8321				Halostagnicola larsenii XH-48
		Thiomicrospira aerophila AL3				Halotalea alkalilenta
		Thiomonas intermedia				Halothece sp. PCC 7418
		TM7 phylum sp. oral taxon 488				Halothiobacillus sp. LS2
		Tolypothrix sp. PCC 7910				Hartmannibacter diazotrophicus
		Treponema caldarium DSM 7334				Helicobacter
		Treponema sp. RCC2812				Helicobacter bilis
		Trueperella pyogenes				Helicobacter cetorum MIT 00-7128
		Trueperella sp. 19M2397				Helicobacter cetorum MIT 99-5656
		Tumebacillus avium				Helicobacter cholecystus
		Turicibacter				Helicobacter cinaedi
		Turicibacter sp. H121				Helicobacter felis ATCC 49179
		Turneriella parva DSM 21527				Helicobacter pullorum
		unclassified Actinomyces				Helicobacter pylori SouthAfrica7
		unclassified Brevundimonas				Helicobacter sp. MIT 01-6242
		unclassified Caballeronia				Helicobacter typhlonius
		unclassified Candidatus Arthromitus				Heliorestis convoluta
		unclassified Chryseobacterium				Herbaspirillum frisingense
		unclassified Citrobacter				Herbaspirillum huttiense
		unclassified Dietzia				Herbaspirillum robiniae
		unclassified Dysgonomonas				Herbaspirillum rubrisubalbicans
		unclassified Erysipelothrix				Herbaspirillum rubrisubalbicans M1
		unclassified Hymenobacter				Herbiconiux sp. SALV-R1
		unclassified Lachnospiraceae				Herminiimonas arsenitoxidans
		unclassified Maribacter				Hippea maritima DSM 10411
		unclassified Mesoflavibacter				Hirschia baltica ATCC 49814
		unclassified Methylobacterium				Histophilus somni 2336
		unclassified Nocardioides				Hoeflea sp. IMCC20628
		unclassified Paenibacillus				Human endogenous retrovirus K113
		unclassified Polaribacter				Human papillomavirus 187
		unclassified Pseudomonas				Human papillomavirus 5
		unclassified Rhodococcus				Humibacter sp. BT305
		unclassified Shewanella				Humibacter sp. WJ7-1
		unclassified Siphoviridae				Hungateiclostridiaceae
		unclassified Sphingobacterium				Hungateiclostridium clariflavum DSM 19732
		unclassified Sporosarcina				Hungateiclostridium saccincola
		unclassified Streptomyces				Hungateiclostridium thermocellum
		unclassified Vagococcus				Hungateiclostridium thermocellum ATCC 27405
		Ureibacillus thermosphaericus				Hydrocarboniclastica marina
		Usitatibacter palustris				Hydrogenobaculum sp. Y04AAS1
		Vagococcus penaei				Hydrogenophaga
		Vagococcus sp. HDW17B				Hydrogenophaga crassostreae
		Vagococcus sp. MN-17				Hydrogenophaga pseudoflava
		Variovorax sp. WDL1				Hydrogenophaga sp. PBL-H3
		Vibrio				Hydrogenophilus thermoluteolus
		Vibrio alfacsensis				Hydrogenovibrio crunogenus
		Vibrio alginolyticus				Hydrogenovibrio crunogenus XCL-2
		Vibrio anguillarum				Hydrogenovibrio marinus
		Vibrio aphrogenes				Hydrogenovibrio thermophilus
		Vibrio cholerae				Hymenobacter baengnokdamensis
		Vibrio cidicii				Hymenobacter sp. BT18
		Vibrio cincinnatiensis				Hymenobacter swuensis DY53
		Vibrio coralliilyticus				Hypericibacter
		Vibrio diabolicus subgroup				Hypericibacter terrae
		Vibrio fluvialis				Hyphobacterium sp. CCMP332
		Vibrio qinghaiensis				Hyphomicrobium denitrificans ATCC 51888
		Vibrio sp. EJY3				Hyphomicrobium sp. MC1
		Vibrio sp. THAF190c				Hyphomonas neptunium ATCC 15444
		Vibrio vulnificus				Idiomarina
		Vibrionaceae				Idiomarina loihiensis
		Virgibacillus halodenitrificans				Idiomarina piscisalsi
		Virgibacillus phasianinus				Idiomarina sp. OT37-5b
		Virgibacillus sp. 6R				Idiomarina sp. X4
		Virgibacillus sp. Bac332				Ilyobacter polytropus DSM 2926
		Virgibacillus sp. MSP4-1				Indioceanicola profundi
		Virgibacillus sp. SK37				Inhella inkyongensis
		Waddlia chondrophila WSU 86-1044				Intrasporangium calvum
		Weeksella virosa				Iodobacter
		Weissella ceti				Iodobacter fluviatilis
		Weissella confusa				Isoptericola dokdonensis DS-3
		Weissella jogaejeotgali				Isorropodon fossajaponicum endosymbiont JTNG4
		Weissella paramesenteroides				Janibacter limosus
		Weissella soli				Jannaschia sp. CCS1
		Weissella sp. HDW19				Janthinobacterium
		Weissella viridescens				Janthinobacterium sp. 1_2014MBL_MicDiv
		Winkia sp. C64				Janthinobacterium sp. B9-8
		Winogradskyella				Janthinobacterium sp. Marseille
		Winogradskyella helgolandensis				Janthinobacterium sp. SNU WT3
		Wolbachia endosymbiont of Dipetalonema caudispina				Jinshanibacter zhutongyuii
		Wolbachia endosymbiont of Folsomia candida				Jonesia denitrificans
		Xanthomonas campestris pv. campestris				Kaistella daneshvariae
		Xanthomonas citri				Kaistia sp. 32K
		Xanthomonas fragariae				Kangiella geojedonensis
		Xenorhabdus doucetiae				Kangiella profundi
		Xenorhabdus nematophila				Ketogulonicigenium robustum
		Xenorhabdus poinarii G6				Kibdelosporangium phytohabitans
		Yersinia				Kingella
		Yersinia aleksiciae				Klebsiella grimontii
		Yersinia enterocolitica				Klebsiella huaxiensis
		Yokenella regensburgei				Klebsiella michiganensis E718
		Zobellia galactanivorans				Klebsiella phage Marfa
		Zunongwangia profunda SM-A87				Klebsiella pneumoniae subsp. pneumoniae
		Zymomonas mobilis subsp. pomaceae ATCC 29192				Klebsiella quasivariicola
						Klebsiella sp. BDA134-6
						Klebsiella sp. PO552
						Klebsiella sp. STW0522-44
						Kluyvera ascorbata
						Kluyvera intermedia
						Kluyveromyces lactis
						Kluyveromyces marxianus DMKU3-1042
						Kocuria indica
						Kocuria sp. TGY1120_3
						Kocuria sp. TGY1127_2
						Kocuria varians
						Komagataeibacter hansenii
						Komagataeibacter nataicola
						Komagataeibacter oboediens
						Komagataeibacter saccharivorans
						Komagataeibacter xylinus
						Kosakonia
						Kosakonia arachidis
						Kosakonia cowanii
						Kosakonia oryzae
						Kosakonia pseudosacchari
						Kosakonia sp. SMBL-WEM22
						Kosmotoga olearia TBF 19.5.1
						Kribbella qitaiheensis
						Kroppenstedtia eburnea
						Kroppenstedtia pulmonis
						Ktedonosporobacter rubrisoli
						Kurthia
						Kurthia sp. 11kri321
						Kushneria phosphatilytica
						Kyrpidia spormannii
						Labrenzia sp. PHM005
						Labrenzia sp. THAF35
						Labrenzia sp. THAF82
						Labrenzia sp. VG12
						Labrys neptuniae
						Labrys sp. KNU-23
						Laceyella sacchari
						Lachnoclostridium
						Lachnospiraceae bacterium KM106-2
						Lacinutrix
						Lacinutrix venerupis
						Lacticaseibacillus casei
						Lacticaseibacillus paracasei subsp. paracasei
						Lactiplantibacillus paraplantarum
						Lactiplantibacillus plantarum subsp. plantarum
						Lactobacillus agilis
						Lactobacillus alimentarius DSM 20249
						Lactobacillus allii
						Lactobacillus amylovorus
						Lactobacillus amylovorus DSM 20531
						Lactobacillus amylovorus GRL1118
						Lactobacillus animalis
						Lactobacillus apis
						Lactobacillus buchneri NRRL B-30929
						Lactobacillus buchneri subsp. silagei CD034
						Lactobacillus casei group
						Lactobacillus coryniformis subsp. torquens DSM 20004 = KCTC 3535
						Lactobacillus curvatus JCM 1096 = DSM 20019
						Lactobacillus delbrueckii subsp. indicus
						Lactobacillus delbrueckii subsp. lactis DSM 20072
						Lactobacillus farciminis KCTC 3681 = DSM 20184
						Lactobacillus fermentum F-6
						Lactobacillus gastricus
						Lactobacillus graminis
						Lactobacillus heilongjiangensis
						Lactobacillus helsingborgensis
						Lactobacillus hokkaidonensis JCM 18461
						Lactobacillus jinshani
						Lactobacillus kefiranofaciens
						Lactobacillus kefiranofaciens ZW3
						Lactobacillus kullabergensis
						Lactobacillus lindneri
						Lactobacillus mali
						Lactobacillus mucosae LM1
						Lactobacillus murinus
						Lactobacillus nagelii
						Lactobacillus nenjiangensis
						Lactobacillus plantarum
						Lactobacillus plantarum WCFS1
						Lactobacillus pontis
						Lactobacillus reuteri
						Lactobacillus reuteri TD1
						Lactobacillus rhamnosus
						Lactobacillus salivarius
						Lactobacillus sanfranciscensis
						Lactobacillus sp. CBA3605
						Lactobacillus sp. CBA3606
						Lactobacillus sp. P38
						Lactobacillus terrae
						Lactobacillus ultunensis
						Lactobacillus zhachilii
						Lactococcus allomyrinae
						Lactococcus lactis subsp. cremoris KW2
						Lactococcus lactis subsp. lactis
						Lactococcus lactis subsp. lactis bv. diacetylactis
						Lactococcus paracarnosus
						Lactococcus phage 1358
						Lacunisphaera limnophila
						Laribacter hongkongensis
						Laribacter hongkongensis HLHK9
						Latilactobacillus
						Leclercia
						Leclercia sp. W17
						Leeuwenhoekiella sp. ZYFB001
						Legionella
						Legionella cherrii
						Legionella endosymbiont of Polyplax serrata
						Legionella fallonii LLAP-10
						Legionella geestiana
						Legionella hackeliae
						Legionella jordanis
						Legionella lansingensis
						Legionella longbeachae
						Legionella pneumophila subsp. fraseri
						Legionella pneumophila subsp. pneumophila
						Legionella sp. PC1000
						Legionella sp. PC997
						Legionella waltersii
						Leifsonia shinshuensis
						Leifsonia xyli
						Leifsonia xyli subsp. cynodontis DSM 46306
						Leisingera sp. NJS201
						Lelliottia amnigena
						Lelliottia jeotgali
						Lelliottia nimipressuralis
						Leminorella richardii
						Lentibacillus sp. CBA3610
						Lentilactobacillus buchneri
						Lentilactobacillus curieae
						Lentilactobacillus kefiri
						Lentilactobacillus parabuchneri
						Lentilitoribacter sp. Alg239-R112
						Lentzea guizhouensis
						Leptolyngbya
						Leptolyngbya boryana
						Leptolyngbya sp. BL0902
						Leptolyngbya sp. O-77
						Leptolyngbya sp. PCC 7376
						Leptospira
						Leptospira interrogans
						Leptospira kmetyi
						Leptospira mayottensis
						Leptospira santarosai serovar Shermani str. LT 821
						Leptospira tipperaryensis
						Leptospirillum
						Leptospirillum ferrooxidans C2-3
						Leptothrix cholodnii SP-6
						Leucobacter denitrificans
						Leucobacter sp. HDW9A
						Leucobacter sp. HDW9B
						Leucobacter sp. HDW9C
						Leuconostoc
						Leuconostoc carnosum JB16
						Leuconostoc gelidum subsp. gasicomitatum LMG 18811
						Leuconostoc kimchii IMSNU 11154
						Leuconostoc mesenteroides KFRI-MG
						Leuconostoc pseudomesenteroides
						Leuconostoc sp. C2
						Leuconostoc suionicum
						Levilactobacillus brevis
						Levilactobacillus suantsaii
						Levilactobacillus zymae
						Liberibacter
						Lichenihabitans psoromatis
						Limnobacter sp. SAORIC-580
						Limnobaculum parvum
						Limnohabitans sp. 103DPR2
						Limnospira fusiformis SAG 85.79
						Listeria grayi
						Listeria innocua
						Listeria ivanovii
						Listeria ivanovii subsp. londoniensis
						Listeria monocytogenes FSL J1-208
						Listeria seeligeri serovar 1/2b str. SLCC3954
						Listeria weihenstephanensis
						Listeria welshimeri
						Litoricola lipolytica
						Litorilituus sediminis
						Lonsdalea britannica
						Luteibacter pinisoli
						Luteibacter rhizovicinus DSM 16549
						Luteimonas granuli
						Luteimonas sp. 100111
						Luteimonas sp. MC1572
						Luteimonas sp. YGD11-2
						Luteipulveratus mongoliensis
						Lutibacter profundi
						Lysinibacillus varians
						Lysinimonas sp. KACC 19322
						Lysobacter
						Lysobacter capsici
						Lysobacter maris
						Lysobacter soli
						Lysobacter sp. HDW10
						Macrococcus caseolyticus JCSC5402
						Macrococcus sp. IME1552
						Magnetococcus marinus MC-1
						Magnetospira sp. QH-2
						Magnetospirillum gryphiswaldense MSR-1 v2
						Magnetospirillum magneticum AMB-1
						Magnetospirillum sp. ME-1
						Malaciobacter canalis
						Malaciobacter halophilus
						Malaciobacter molluscorum LMG 25693
						Malaciobacter mytili LMG 24559
						Mameliella alba
						Mammaliicoccus
						Mammaliicoccus fleurettii
						Mammaliicoccus vitulinus
						Mannheimia haemolytica USDA-ARS-USMARC-184
						Mannheimia ovis
						Mannheimia sp. ZY170218
						Mannheimia varigena USDA-ARS-USMARC-1312
						Maribacter cobaltidurans
						Maribacter sp. HTCC2170
						Maribacter sp. MJ134
						Marinilabiliales
						Marinirhabdus gelatinilytica
						Marinithermus hydrothermalis DSM 14884
						Marinitoga
						Marinitoga piezophila KA3
						Marinitoga sp. 1137
						Marinobacter adhaerens HP15
						Marinobacter fonticola
						Marinobacter hydrocarbonoclasticus ATCC 49840
						Marinobacter psychrophilus
						Marinobacter salarius
						Marinobacter sp. Arc7-DN-1
						Marinobacter sp. JH2
						Marinobacterium aestuarii
						Marinomonas arctica
						Marinomonas mediterranea MMB-1
						Marinomonas primoryensis
						Marinomonas sp. FW-1
						Marinomonas sp. SM1966
						Marinovum algicola DG 898
						Mariprofundus aestuarium
						Mariprofundus ferrinatatus
						Maritalea myrionectae
						Marivivens sp. JLT3646
						Martelella mediterranea DSM 17316
						Martelella sp. AD-3
						Martelella sp. NC18
						Massilia armeniaca
						Massilia plicata
						Massilia sp. LPB0304
						Massilia sp. NR 4-1
						Massilia violaceinigra
						Megabat bufavirus 1
						Megamonas
						Megasphaera elsdenii DSM 20460
						Meiothermus ruber DSM 1279
						Meiothermus silvanus DSM 9946
						Meiothermus taiwanensis WR-220
						Melaminivora sp. SC2-9
						Melissococcus plutonius DAT561
						Melittangium boletus DSM 14713
						Mesobacillus foraminis
						Mesoflavibacter
						Mesoplasma chauliocola
						Mesoplasma entomophilum
						Mesoplasma florum
						Mesoplasma florum L1
						Mesoplasma lactucae ATCC 49193
						Mesoplasma syrphidae
						Mesoplasma tabanidae
						Mesorhizobium australicum WSM2073
						Mesorhizobium ciceri
						Mesorhizobium erdmanii
						Mesorhizobium loti
						Mesorhizobium loti R88b
						Mesorhizobium sp. 113-1-2
						Mesorhizobium sp. 113-3-3
						Mesorhizobium sp. 131-2-1
						Mesorhizobium sp. 8
						Mesorhizobium sp. AA22
						Mesorhizobium sp. INR15
						Mesorhizobium sp. M1D.F.Ca.ET.043.01.1.1
						Mesorhizobium sp. M2A.F.Ca.ET.043.05.1.1
						Mesorhizobium sp. M3A.F.Ca.ET.080.04.2.1
						Mesorhizobium sp. M9A.F.Ca.ET.002.03.1.2
						Mesorhizobium sp. NBSH29
						Mesorhizobium sp. NZP2077
						Mesorhizobium sp. Pch-S
						Mesorhizobium terrae
						Mesotoga infera
						Mesotoga prima MesG1.Ag.4.2
						Metabacillus litoralis
						Methanobacteriaceae
						Methanobacterium
						Methanobacterium congolense
						Methanobacterium lacus
						Methanobacterium paludis
						Methanobacterium sp. MZ-A1
						Methanobrevibacter olleyae
						Methanobrevibacter smithii ATCC 35061
						Methanobrevibacter sp. AbM4
						Methanobrevibacter sp. YE315
						Methanocaldococcus fervens AG86
						Methanocaldococcus jannaschii DSM 2661
						Methanococcoides burtonii DSM 6242
						Methanococcoides methylutens MM1
						Methanococcus aeolicus Nankai-3
						Methanococcus maripaludis
						Methanococcus maripaludis C5
						Methanococcus maripaludis C6
						Methanococcus maripaludis C7
						Methanococcus vannielii SB
						Methanocorpusculum labreanum Z
						Methanoculleus bourgensis
						Methanoculleus marisnigri JR1
						Methanohalobium evestigatum Z-7303
						Methanomethylovorans hollandica DSM 15978
						Methanoregula formicica SMSP
						Methanosalsum zhilinae DSM 4017
						Methanosarcina
						Methanosarcina barkeri
						Methanosarcina barkeri 3
						Methanosarcina barkeri MS
						Methanosarcina barkeri str. Fusaro
						Methanosarcina flavescens
						Methanosarcina lacustris Z-7289
						Methanosarcina mazei
						Methanosarcina siciliae C2J
						Methanosarcina siciliae HI350
						Methanosarcina sp. Kolksee
						Methanosarcina sp. MTP4
						Methanosphaera sp. BMS
						Methanosphaerula palustris E1-9c
						Methanothermococcus okinawensis IH1
						Methanothrix thermoacetophila PT
						Methanotorris igneus Kol 5
						Methylacidiphilum kamchatkense Kam1
						Methylibium petroleiphilum PM1
						Methylibium sp. Pch-M
						Methylobacillus flagellatus KT
						Methylobacteriaceae
						Methylobacterium
						Methylobacterium aquaticum
						Methylobacterium nodulans ORS 2060
						Methylobacterium sp. 17Sr1-1
						Methylobacterium sp. 17Sr1-43
						Methylobacterium sp. AMS5
						Methylobacterium sp. DM1
						Methylobacterium sp. WL1
						Methylobacterium terrae
						Methylocaldum marinum
						Methyloceanibacter caenitepidi
						Methyloceanibacter sp. wino2
						Methylocella silvestris BL2
						Methylococcus capsulatus str. Bath
						Methylocystis parvus
						Methylocystis sp. SC2
						Methyloligella sp. GL2
						Methylomicrobium
						Methylomicrobium sp. wino1
						Methylomonas koyamae
						Methylomonas methanica MC09
						Methylomonas rhizoryzae
						Methylomonas sp. DH-1
						Methylophaga frappieri
						Methylophaga nitratireducenticrescens
						Methylophilaceae
						Methylorubrum extorquens AM1
						Methylorubrum extorquens CM4
						Methylorubrum populi
						Methylosinus sp. C49
						Methylosinus trichosporium OB3b
						Methylotenera mobilis JLW8
						Methylotenera versatilis 301
						Methyloversatilis sp. RAC08
						Methylovirgula ligni
						Methylovulum psychrotolerans
						Micavibrio aeruginosavorus EPB
						Microbacteriaceae bacterium WY83
						Microbacterium amylolyticum
						Microbacterium aurum
						Microbacterium caowuchunii
						Microbacterium endophyticum
						Microbacterium foliorum
						Microbacterium oleivorans
						Microbacterium oxydans
						Microbacterium protaetiae
						Microbacterium schleiferi
						Microbacterium sp. 10M-3C3
						Microbacterium sp. A18JL241
						Microbacterium sp. BH-3-3-3
						Microbacterium sp. CGR1
						Microbacterium sp. HY82
						Microbacterium sp. NY27
						Microbacterium sp. TPU 3598
						Microbacterium sp. Y-01
						Microbacterium testaceum StLB037
						Microbacterium wangchenii
						Microbulbifer agarilyticus
						Microbulbifer aggregans
						Microbulbifer sp. A4B17
						Microbulbifer sp. GL-2
						Microbulbifer sp. SH-1
						Microbulbifer sp. YPW1
						Micrococcus luteus
						Microcoleaceae
						Microcoleus sp. PCC 7113
						Microcystis
						Microcystis aeruginosa FD4
						Microcystis aeruginosa NIES-298
						Microcystis aeruginosa PCC 7806SL
						Microcystis sp. MC19
						Microlunatus sp. KUDC0627
						Micromonospora carbonacea
						Micromonospora craniellae
						Micromonospora sagamiensis
						Micromonosporaceae
						Micropruina glycogenica
						Microterricola viridarii
						Microvirga ossetica
						Microvirga sp. 17 mud 1-3
						Microvirga thermotolerans
						Minicystis rosea
						Miniimonas sp. S16
						Mixta intestinalis
						Mixta theicola
						Mobilicoccus sp. NJES-13
						Moorea producens PAL-8-15-08-1
						Moorella thermoacetica
						Moraxella cuniculi
						Moraxella ovis
						Morganellaceae
						Moritella
						Moritella marina ATCC 15381
						Moritella yayanosii
						Mucilaginibacter ginsenosidivorax
						Mucilaginibacter gotjawali
						Mucilaginibacter sp. 14171R-50
						Mucilaginibacter sp. F39-2
						Mucilaginibacter sp. HMF7856
						Mumia sp. ZJ1417
						Muricauda sp. 501str8
						Mycetocola sp. JXN-3
						Mycoavidus cysteinexigens
						Mycoavidus sp. B2-EB
						Mycobacterium avium
						Mycobacterium basiliense
						Mycobacterium branderi
						Mycobacterium conspicuum
						Mycobacterium cookii
						Mycobacterium haemophilum DSM 44634
						Mycobacterium kansasii ATCC 12478
						Mycobacterium paragordonae
						Mycobacterium paraintracellulare
						Mycobacterium phage Crossroads
						Mycobacterium phage Fowlmouth
						Mycobacterium shinjukuense
						Mycobacterium shottsii
						Mycobacterium simiae
						Mycobacterium sp. PYR15
						Mycobacteroides
						Mycolicibacter terrae
						Mycolicibacterium
						Mycolicibacterium alvei
						Mycolicibacterium aurum
						Mycolicibacterium boenickei
						Mycolicibacterium chitae
						Mycolicibacterium duvalii
						Mycolicibacterium goodii
						Mycolicibacterium insubricum
						Mycolicibacterium litorale
						Mycolicibacterium mageritense
						Mycolicibacterium monacense
						Mycolicibacterium pulveris
						Mycolicibacterium rhodesiae NBB3
						Mycolicibacterium smegmatis MKD8
						Mycolicibacterium tokaiense
						Mycolicibacterium vanbaalenii PYR-1
						Mycoplasma agalactiae
						Mycoplasma agalactiae PG2
						Mycoplasma anseris
						Mycoplasma bovigenitalium
						Mycoplasma bovirhinis
						Mycoplasma bovis
						Mycoplasma bovoculi M165/69
						Mycoplasma canis
						Mycoplasma capricolum
						Mycoplasma citelli
						Mycoplasma cloacale
						Mycoplasma columbinasale
						Mycoplasma columborale
						Mycoplasma cynos
						Mycoplasma dispar
						Mycoplasma edwardii
						Mycoplasma felis
						Mycoplasma fermentans
						Mycoplasma gallisepticum
						Mycoplasma genitalium
						Mycoplasma hyopneumoniae
						Mycoplasma hyorhinis HUB-1
						Mycoplasma hyorhinis MCLD
						Mycoplasma hyorhinis SK76
						Mycoplasma leachii PG50
						Mycoplasma maculosum
						Mycoplasma meleagridis
						Mycoplasma mobile 163K
						Mycoplasma mycoides
						Mycoplasma mycoides group
						Mycoplasma mycoides subsp. capri LC str. 95010
						Mycoplasma mycoides subsp. mycoides
						Mycoplasma nasistruthionis
						Mycoplasma neurolyticum
						Mycoplasma ovipneumoniae
						Mycoplasma penetrans HF-2
						Mycoplasma phocicerebrale
						Mycoplasma phocirhinis
						Mycoplasma pneumoniae
						Mycoplasma pulmonis
						Mycoplasma putrefaciens
						Mycoplasma sp. (ex Biomphalaria glabrata)
						Mycoplasma sp. C264-NAS
						Mycoplasma sp. Mirounga ES2806-GEN
						Mycoplasma sp. Mirounga ES2806-NAS
						Mycoplasma sp. NEAQ87857
						Mycoplasma suis
						Mycoplasma synoviae
						Mycoplasma tullyi
						Mycoplasma yeatsii GM274B
						Mycoplasmopsis
						Myoviridae
						Myroides odoratimimus
						Myroides sp. ZB35
						Myxococcales
						Myxococcus xanthus DK 1622
						Nakamurella sp. PAMC28650
						Nakamurella sp. s14-144
						Natranaerobius thermophilus JW/NM-WN-LF
						Natrinema pellirubrum DSM 15624
						Natrinema versiforme
						Natronomonas moolapensis 8.8.11
						Natronomonas sp. C90
						Nautilia
						Nautilia profundicola AmH
						Nautilia sp. PV-1
						Neisseria elongata subsp. glycolytica ATCC 29315
						Neisseria gonorrhoeae NCCP11945
						Neisseria meningitidis G2136
						Neisseria meningitidis LNP21362
						Neisseria meningitidis M01-240149
						Neisseria meningitidis M7124
						Neisseria meningitidis NZ-05/33
						Neisseria meningitidis serogroup C
						Neisseriaceae bacterium DSM 100970
						Neoasaia chiangmaiensis
						Neobacillus mesonae
						Neobacillus thermocopriae
						Neochlamydia sp. S13
						Neokomagataea tanensis
						Neorhizobium sp. NCHU2750
						Neorhizobium sp. SOG26
						Neorickettsia
						Neptunomonas concharum
						Niabella soli DSM 19437
						Niastella koreensis GR20-10
						Nitratireductor sp. OM-1
						Nitratireductor sp. SY7
						Nitratiruptor
						Nitratiruptor labii
						Nitratiruptor sp. YY08-14
						Nitratiruptor sp. YY09-18
						Nitrobacter winogradskyi Nb-255
						Nitrosarchaeum sp. AC2
						Nitrosococcus oceani ATCC 19707
						Nitrosococcus watsonii C-113
						Nitrosomonadales
						Nitrosomonas communis
						Nitrosomonas sp. AL212
						Nitrosomonas sp. Is79A3
						Nitrosomonas stercoris
						Nitrosomonas ureae
						Nitrosopumilaceae
						Nitrosopumilus
						Nitrosopumilus cobalaminigenes
						Nitrospira moscoviensis
						Nitrospira sp. KM1
						Nitrospirillum amazonense CBAmc
						Niveispirillum cyanobacteriorum
						Nocardia asteroides
						Nocardia cyriacigeorgica
						Nocardia farcinica IFM 10152
						Nocardia sp. CS682
						Nocardia sp. WCH-YHL-001
						Nocardia terpenica
						Nocardioides
						Nocardioides anomalus
						Nocardioides baekrokdamisoli
						Nocardioides euryhalodurans
						Nocardioides marinisabuli
						Nocardioides sambongensis
						Nocardioides sp. HDW12A
						Nocardioides sp. HDW12B
						Nocardioides sp. HY056
						Nocardioides sp. JQ2195
						Nocardiopsaceae
						Nocardiopsis alba ATCC BAA-2165
						Nocardiopsis dassonvillei
						Nonlabens phage P12024L
						Nonlabens sediminis
						Nonlabens sp. MJ115
						Nonlabens sp. SY33080
						Nonomuraea nitratireducens
						Nonomuraea sp. WYY166
						Nostoc azollae 0708
						Nostoc edaphicum CCNP1411
						Nostoc flagelliforme CCNUN1
						Nostoc sp. 'Lobaria pulmonaria (5183) cyanobiont'
						Nostoc sp. 'Peltigera membranacea cyanobiont' N6
						Nostoc sp. ATCC 53789
						Nostoc sp. C057
						Nostoc sp. CENA543
[truncated: 1,334 more rows]

## Sheet: classes
ctr.health(4)	ctr.disease(2)	OSCC:ctr.health(43)	OSCC:ctr.disease(3)	ctr.disease:ctr.health(1)	OSCC:ctr.disease:ctr.health(59)	OSCC(72)
PVC	Limnochordia	Amphibia	Caldisericia	Saccharibacteria	Acidimicrobiia	'Nostoc
RNA	Tectiliviricetes	Anabaena	Cyanobacteria		Acidithiobacillia	Acaryochloris
Tichowtungiia		Ardenticatenia	FCB		Acidobacteriia	Aciduliprofundum
Verrucomicrobia		Bivalvia			Actinobacteria	Alsuviricetes
		Calditrichia			Actinomycetia	Anthozoa
		Candidatus Brocadiia			Alphaproteobacteria	Archaeoglobi
		Chlamydiia			Anaerolineae	Arthrospira
		Chloroflexia			Aquificae	Blastocatellia
		Chroococcidiopsis			Bacilli	Caldilineae
		Deferribacteres			Bacteroidia	Calothrix
		Dehalococcoidia			Betaproteobacteria	Candidatus Babeliae
		Dolichospermum			Candidatus	Candidatus Thermofonsia
		Elusimicrobia			Candidatus Saccharimonia	Chloroflexi
		Endomicrobia			Caudoviricetes	Chondrocystis
		endosymbiont			Chitinophagia	Chroococcales
		Fibrobacteria			Chlorobia	Chrysiogenetes
		Gemmatimonadetes			Clostridia	Coprothermobacteria
		Gloeobacteria			Coriobacteriia	Crinalium
		Halomicronema			Cytophagia	Crocosphaera
		Ignavibacteria			Deinococci	cyanobacterium
		Kiritimatiellae			Deltaproteobacteria	Cyanobacterium
		Methanococci			Epsilonproteobacteria	Cyanobium
		Methylacidimicrobium			Erysipelotrichia	Cylindrospermopsis
		Nitriliruptoria			Firmicutes	Dactylococcopsis
		Nitrososphaeria			Fischerella	Dictyoglomia
		Nitrospira			Flavobacteriia	Euhalothece
		Nostoc			Fusobacteriia	Eurotiomycetes
		Nostocaceae			Gammaproteobacteria	Fimbriimonadia
		Nostocales			Geminocystis	Gastropoda
		Oxynema			Gloeothece	Geitlerinema
		Phycisphaerae			Halobacteria	Halothece
		Prochlorococcus			Herviviricetes	Holophagae
		Salinibacter			Insecta	Hydrogenophilalia
		Saprospiria			Leptolyngbya	Ktedonobacteria
		Sordariomycetes			Magnoliopsida	Lentisphaeria
		Spartobacteria			Malasseziomycetes	Leotiomycetes
		Stanieria			Methanobacteria	Limnospira
		Synechocystis			Methanomicrobia	Maveriviricetes
		Tepidiformia			Mollicutes	Megaviricetes
		Thermomicrobia			Ndongobacter	Methylacidiphilae
		TM7			Negativicutes	Microcoleaceae
		Tolypothrix			Nitrosopumilus	Microcoleus
		Vicinamibacteria			Oligoflexia	Microcystis
					Opitutae	Moorea
					Planctomycetia	Naldaviricetes
					Proteobacteria	Nitrosarchaeum
					Rhodothermus	Nitrosopumilaceae
					Rubrobacteria	Opisthokonta
					Saccharomycetes	Oscillatoria
					Sphingobacteriia	Papovaviricetes
					Spirochaetia	Phormidium
					Synechococcus	Pleurocapsa
					Terrabacteria	Pokkesviricetes
					Thermococci	Pseudanabaena
					Thermodesulfobacteria	Quintoviricetes
					Thermoprotei	Revtraviricetes
					Thermotogae	Rhodothermaceae
					Tissierellia	Rippkaea
					Verrucomicrobiae	Synechococcaceae
						Synechococcales
						Synergistia
						Tenericutes
						Thermoanaerosceptrum
						Thermobaculum
						Thermodesulfovibrionia
						Thermoleophilia
						Thermoleptolyngbya
						Thermoplasmata
						Thermosynechococcus
						Trichodesmium
						Trichormus
						Zetaproteobacteria
