# Supplementary material for: No Clear Clustering Dysbiosis from Salivary Microbiota Analysis by Long Sequencing Reads in Patients Affected by Oral Squamous Cell Carcinoma: A Single Center Study
Source: Cancers (Basel). 2023 Aug 22;15(17):4211. doi: 10.3390/cancers15174211 (PMC10486367; doi:10.3390/cancers15174211)
Supplement: Supplementary file 1 [file cancers-15-04211-s001.zip › Supplementary Table 4.xlsx]

## Sheet: Sheet1
organism	average.OSCC.advanced	average.OSCC.early	logFC	pval	adj.pval
Gastropoda	0.08	0.73	-3.24	0.059	0.987
Amphibia	0.15	0.55	-1.83	0.061	0.987
Ndongobacter	0.23	0.73	-1.66	0.078	0.987
Planctomycetia	5.92	3.36	0.82	0.13	0.987
Acidobacteriia	2.77	1.55	0.84	0.15	0.987
Gemmatimonadetes	1.08	0.45	1.24	0.15	0.987
Deferribacteres	1.85	0.91	1.02	0.17	0.987
Rhodothermus	1.54	0.64	1.27	0.18	0.987
Tepidiformia	0.15	0.64	-2.05	0.18	0.987
Phormidium	0	0.55	-Inf	0.2	0.987
Holophagae	0.08	0.36	-2.24	0.2	0.987
Deinococci	2.92	1.64	0.84	0.22	0.987
Dictyoglomia	0.15	0.45	-1.56	0.23	0.987
Aquificae	1.31	0.64	1.04	0.25	0.987
Phycisphaerae	0.69	0.36	0.93	0.26	0.987
Fischerella	0.15	0.45	-1.56	0.27	0.987
Pokkesviricetes	0.08	0.45	-2.56	0.28	0.987
Terrabacteria	8.31	14.64	-0.82	0.3	0.987
Dehalococcoidia	0.31	0.64	-1.05	0.3	0.987
Candidatus Saccharimonia	63.54	157.82	-1.31	0.31	0.987
Candidatus Thermofonsia	0.31	0.09	1.76	0.31	0.987
Thermoprotei	0.69	1.45	-1.07	0.31	0.987
Bacilli	2790.46	4701.18	-0.75	0.33	0.987
Malasseziomycetes	0.69	1.73	-1.32	0.33	0.987
Thermoanaerosceptrum	0.31	0.09	1.76	0.33	0.987
Cyanobium	0.31	0.09	1.76	0.33	0.987
Ignavibacteria	0.38	0.18	1.08	0.35	0.987
Firmicutes	18.69	27.64	-0.56	0.38	0.987
Erysipelotrichia	8.31	15.27	-0.88	0.38	0.987
Rippkaea	0.15	0.36	-1.24	0.38	0.987
Flavobacteriia	1460.85	3167.09	-1.12	0.39	0.987
Proteobacteria	21.23	15.55	0.45	0.4	0.987
Actinobacteria	9.85	7.09	0.47	0.4	0.987
Nostocales	0.38	0.18	1.08	0.4	0.987
Vicinamibacteria	0.31	0.64	-1.05	0.42	0.987
Insecta	8.38	14.27	-0.77	0.43	0.987
Spirochaetia	213.31	1026.64	-2.27	0.44	0.987
Cyanobacteria	0.31	0.73	-1.24	0.44	0.987
Coriobacteriia	67	111.82	-0.74	0.45	0.987
Anabaena	0.23	0.73	-1.66	0.45	0.987
Thermotogae	3.08	2.09	0.56	0.46	0.987
Thermococci	0.69	1.09	-0.66	0.46	0.987
Alphaproteobacteria	62.23	48.55	0.36	0.47	0.987
Candidatus Brocadiia	0.15	0.27	-0.83	0.47	0.987
Oligoflexia	1.31	2.09	-0.68	0.48	0.987
Clostridia	290	424.64	-0.55	0.49	0.987
Zetaproteobacteria	0.23	0.36	-0.66	0.49	0.987
Synechocystis	0.31	0.18	0.76	0.49	0.987
Gloeobacteria	0.46	0.27	0.76	0.52	0.987
Thermomicrobia	0.46	0.27	0.76	0.53	0.987
Trichodesmium	0.15	0.36	-1.24	0.53	0.987
Chloroflexia	0.38	0.73	-0.92	0.53	0.987
Candidatus	4.92	6.36	-0.37	0.54	0.987
Nostocaceae	0.31	0.18	0.76	0.55	0.987
Mollicutes	33.77	48.18	-0.51	0.57	0.987
Chlamydiia	1.31	1.64	-0.32	0.57	0.987
Saprospiria	2	1.64	0.29	0.59	0.987
Calothrix	1	1.36	-0.45	0.59	0.987
Chroococcidiopsis	0.15	0.27	-0.83	0.59	0.987
Cylindrospermopsis	0.15	0.36	-1.24	0.59	0.987
Fusobacteriia	3020.62	2345.64	0.36	0.6	0.987
Moorea	0.15	0.27	-0.83	0.6	0.987
Fibrobacteria	0.62	0.82	-0.41	0.61	0.987
Methanobacteria	1.31	1.73	-0.4	0.63	0.987
Oscillatoria	0.31	0.18	0.76	0.64	0.987
Opitutae	1.38	1.09	0.34	0.65	0.987
Microcystis	0.46	0.73	-0.66	0.65	0.987
Bacteroidia	11638.9	9406.36	0.31	0.66	0.987
endosymbiont	0.46	0.36	0.34	0.66	0.987
Sordariomycetes	0.38	0.27	0.5	0.66	0.987
Thermodesulfobacteria	0.62	0.45	0.44	0.66	0.987
Pseudanabaena	0.38	0.27	0.5	0.66	0.987
Nostoc	2.23	2.73	-0.29	0.67	0.987
Salinibacter	0.46	0.36	0.34	0.69	0.987
Cytophagia	48.15	41.82	0.2	0.7	0.987
Acidimicrobiia	0.31	0.45	-0.56	0.7	0.987
Anaerolineae	0.23	0.36	-0.66	0.7	0.987
Caudoviricetes	11	9.45	0.22	0.72	0.987
Acidithiobacillia	0.77	0.64	0.27	0.72	0.987
Saccharomycetes	1.38	1.73	-0.32	0.73	0.987
Leptolyngbya	0.77	0.64	0.27	0.75	0.987
Verrucomicrobiae	1.85	2.09	-0.18	0.76	0.987
Geminocystis	0.69	0.91	-0.39	0.76	0.987
Betaproteobacteria	3164	2731.91	0.21	0.77	0.987
Crinalium	0.31	0.45	-0.56	0.78	0.987
Epsilonproteobacteria	242.85	275.27	-0.18	0.8	0.987
Calditrichia	0.23	0.18	0.34	0.8	0.987
Ktedonobacteria	0.46	0.36	0.34	0.81	0.987
Synechococcus	2.92	2.55	0.2	0.81	0.987
FCB	0.23	0.18	0.34	0.82	0.987
Actinomycetia	206.15	228.45	-0.15	0.83	0.987
Thermoplasmata	0.23	0.27	-0.24	0.83	0.987
Leotiomycetes	0.31	0.27	0.17	0.84	0.987
Prochlorococcus	0.92	0.82	0.17	0.84	0.987
Endomicrobia	0.23	0.27	-0.24	0.85	0.987
Rubrobacteria	0.62	0.55	0.17	0.85	0.987
Methanomicrobia	2	2.18	-0.13	0.85	0.987
Nitriliruptoria	0.23	0.18	0.34	0.85	0.987
Nitrospira	0.23	0.27	-0.24	0.86	0.987
Herviviricetes	0.38	0.45	-0.24	0.87	0.987
Chondrocystis	0.31	0.27	0.17	0.88	0.987
Eurotiomycetes	0.31	0.27	0.17	0.89	0.987
Gammaproteobacteria	2087.38	2217.36	-0.09	0.9	0.987
Halobacteria	2.15	2	0.11	0.9	0.987
Deltaproteobacteria	18.46	19.64	-0.09	0.91	0.987
Anthozoa	0.38	0.36	0.08	0.92	0.987
Stanieria	0.38	0.36	0.08	0.92	0.987
Chlorobia	3.46	3.36	0.04	0.94	0.987
Methanococci	0.85	0.82	0.05	0.95	0.987
Negativicutes	2372.69	2469.45	-0.06	0.96	0.987
Tissierellia	108.38	111.09	-0.04	0.96	0.987
Magnoliopsida	1.15	1.18	-0.03	0.97	0.987
Synergistia	0.54	0.55	-0.02	0.97	0.987
Chitinophagia	15.77	15.64	0.01	0.98	0.989
Sphingobacteriia	24.46	24.64	-0.01	0.99	0.99
