# Supplementary material for: No Clear Clustering Dysbiosis from Salivary Microbiota Analysis by Long Sequencing Reads in Patients Affected by Oral Squamous Cell Carcinoma: A Single Center Study
Source: Cancers (Basel). 2023 Aug 22;15(17):4211. doi: 10.3390/cancers15174211 (PMC10486367; doi:10.3390/cancers15174211)
Supplement: Supplementary file 1 [file cancers-15-04211-s001.zip › Supplementary Table 5.xlsx]

## Sheet: organisms
OSCC.early(873)	disease:health(18)	OSCC.advanced:health(241)	disease:OSCC.advanced(65)	OSCC.early:health(175)	disease:OSCC.early(53)	OSCC.early:OSCC.advanced(1328)	disease:OSCC.advanced:health(23)	disease:OSCC.early:health(14)	OSCC.early:OSCC.advanced:health(966)	disease:OSCC.early:OSCC.advanced(215)	disease:OSCC.early:OSCC.advanced:health(677)	health(238)	disease(59)	OSCC.advanced(1132)
[Arcobacter] porcinus	[Clostridium] cellulosi	Acidianus sulfidivorans JP7	Actinoplanes missouriensis 431	Acetobacter pasteurianus	Acidimicrobium ferrooxidans DSM 10331	"Salmonella enterica subsp. enterica serovar 1	Acidisarcina polymorpha	Acinetobacter schindleri	[Brevibacterium] frigoritolerans	[Clostridium] scindens ATCC 35704	[Clostridium] innocuum	Acinetobacter sp. 185	Acetobacter sp. KACC 21233	'Nostoc azollae' 0708
[Phormidium] sp. ETS-05	Arthrobacter alpinus	Acidithiobacillus ferrooxidans	Actinotignum schaalii	Acetobacteraceae	Bacillus cereus C1L	[Enterobacter] lignolyticus SCF1	Azoarcus sp. DD4	Actinomyces sp. Chiba101	[Clostridium] hylemonae DSM 15053	Acetobacter aceti NBRC 14818	[Clostridium] saccharolyticum WM1	Acinetobacter tandoii	Azospirillum sp. TSH58	[Clostridium] hiranonis
[Pseudomonas] mesoacidophila	Bifidobacterium animalis	Acidovorax carolinensis	Aeromonas veronii Hm21	Acidianus manzaensis	Bacillus sp. BS98	[Mannheimia] succiniciproducens MBEL55E	Bifidobacterium bifidum	Brachyspira hampsonii	[Haemophilus] ducreyi	Acholeplasma brassicae	[Clostridium] scindens	Actinoalloteichus hymeniacidonis	Bacillus amyloliquefaciens LL3	[Enterobacter] lignolyticus
Acaryochloris marina MBIC11017	Bifidobacterium animalis subsp. lactis	Acidovorax monticola	Aquicella lusitana	Acidihalobacter prosperus	Bifidobacterium actinocoloniiforme DSM 22766	Abyssicoccus albus	Blautia producta ATCC 27340 = DSM 2950	Caldicellulosiruptor bescii DSM 6725	Abyssogena phaseoliformis symbiont OG214	Achromobacter denitrificans	[Eubacterium] eligens ATCC 27750	Actinomyces sp. dk561	Bartonella krasnovii	Absiella argi
Acetobacter oryzifermentans	Corynebacterium pelargi	Acidovorax sp. KKS102	Aurantimicrobium minutum	Acinetobacter sp. 10FS3-1	Bifidobacterium adolescentis	Acetobacter ascendens	Brevibacterium aurantiacum	Caldicellulosiruptor changbaiensis	Acetoanaerobium sticklandii	Acidaminococcus fermentans DSM 20731	[Ruminococcus] gnavus ATCC 29149	Actinomyces sp. oral taxon 848 str. F0332	Bifidobacterium dentium JCM 1195 = DSM 20436	Acholeplasma oculi
Acetobacter pasteurianus subsp. Pasteurianus	Corynebacterium ureicelerivorans	Acinetobacter baylyi ADP1	Azoarcus sp. DN11	Acinetobacter sp. WCHA55	Bifidobacterium longum subsp. longum	Acetobacter orientalis	Caulobacter sp. K31	Candidatus Saccharibacteria bacterium FS07P-B	Acetobacter	Acidobacterium sp. 4Y35	Abiotrophia defectiva	Actinomyces sp. oral taxon 897	Bifidobacterium subtile	Achromobacter sp. B7
Acholeplasma	Eggerthella sp. HF-1101	Actinomyces radicidentis	Bordetella trematum	Acinetobacter sp. WCHAc010034	Bradyrhizobium sp. BTAi1	Acetobacter tropicalis	Corynebacterium kroppenstedtii DSM 44385	Citrobacter sp. LY-1	Acetobacter aceti	Acinetobacter bereziniae	Achromobacter xylosoxidans	Actinomyces sp. Z16	Bosea sp. PAMC 26642	Acidibrevibacterium fodinaquatile
Achromobacter pestifer	Hungateiclostridiaceae bacterium KB18	Actinomyces sp. 432	Bremerella volcania	Acinetobacter sp. YH12138	Brevibacterium	Acetohalobium arabaticum DSM 5501	Dickeya	Desulfatibacillum aliphaticivorans	Acetobacterium woodii DSM 1030	Acinetobacter johnsonii	Acidaminococcus intestini RyC-MR95	Agrobacterium larrymoorei	Brachybacterium vulturis	Acidithiobacillus thiooxidans ATCC 19377
Achromobacter phage Motura	Mycobacterium sp. EPa45	Actinomyces sp. oral taxon 171 str. F0337	Buchnera aphidicola (Hyadaphis tataricae)	Actinomyces naeslundii	Burkholderia glumae	Acetomicrobium mobile DSM 13181	endosymbiont of unidentified scaly snail isoadvanced Monju	Geobacillus genomosp. 3	Acholeplasma axanthum	Acinetobacter pittii	Acidithiobacillus caldus	Agrococcus sp. SGAir0287	Bradyrhizobium sp. CCBAU 53338	Acidobacterium capsulatum ATCC 51196
Acidianus	Paenibacillus sp. 12200R-189	Actinosynnema pretiosum	Burkholderia cepacia	Actinoplanes sp. OR16	Chromobacterium phragmitis	Achromobacter	Hydrogenophaga sp. RAC07	Lacticaseibacillus rhamnosus	Acholeplasma hippikon	Actinobaculum sp. 313	Actinobacillus succinogenes 130Z	Agromyces sp. LHK192	Brevundimonas vancanneytii	Acidovorax citrulli
Acidianus ambivalens	Rhizobium lusitanum	Agrobacterium fabrum	Caldisericum exile AZM16c01	Agrobacterium radiobacter K84	Corynebacterium epidermidicanis	Achromobacter insolitus	Hymenobacter sp. BRD72	Mycoplasma hyorhinis	Acholeplasma laidlawii	Actinoplanes friuliensis DSM 7358	Actinobacillus suis	Alteromonas mediterranea DE	Burkholderia vietnamiensis	Acidovorax sp. 1608163
Acidianus brierleyi	Rhodanobacter glycinis	Alcaligenaceae	Candidatus Carsonella ruddii HT isoadvanced Thao2000	Akkermansia glycaniphila	Corynebacterium kefirresidentii	Achromobacter xylosoxidans A8	Hyphomicrobium denitrificans 1NES1	Peptostreptococcaceae bacterium oral taxon 929	Acholeplasma palmae J233	Adhaeribacter radiodurans	Actinobacteria	Amycolatopsis mediterranei	Campylobacter sp. NCTC 13003	Aciduliprofundum sp. MAR08-339
Acidipropionibacterium acidipropionici	Sinorhizobium fredii NGR234	Alkalilimnicola ehrlichii MLHE-1	Candidatus Methylospira mobilis	Algicoccus marinus	Cupriavidus metallidurans CH34	Acidiferrobacter sp. SPIII_3	Jeotgalibaca sp. H21T32	Pseudomonas sp. THAF7b	Achromobacter spanius	Aerococcus urinae	Actinomyces	Ancylobacter sp. TS-1	Candidatus Blochmannia chromaiodes str. 640	Acinetobacter dispersus
Acidithiobacillus ferridurans	Sulfitobacter sp. THAF37	Allofrancisella guangzhouensis	Candidatus Phycorickettsia trachydisci	Aliivibrio fischeri ES114	Enterobacter ludwigii	Acidipropionibacterium jensenii	Leucobacter triazinivorans	Streptococcus suis TL13	Acidovorax sp. T1	Aerococcus urinaehominis	Actinomyces israelii	Arcobacter mytili LMG 24559	Candidatus Saccharibacteria oral taxon TM7x	Acinetobacter gyllenbergii
Acidovorax	Synechococcus sp. RSCCF101	Alteromonas macleodii	Cellulomonas sp. PSBB021	Anabaena sp. WA102	Enterobacter sp. RHBSTW-00994	Acidithiobacillus ferrivorans	Lysobacter sp. H21R20		Acinetobacter	Aeromonas hydrophila	Actinomyces oris	Arthrobacter sp. ERGS1:01	Chromobacterium rhizoryzae	Acinetobacter lactucae
Acidovorax sp. JS42	unclassified Pseudodesulfovibrio	Aquitalea sp. USM4	Cellvibrio sp. PSBB023	Anatilimnocola aggregata	Flavobacteriaceae bacterium 3519-10	Acidithiobacillus ferrivorans SS3	Lysobacter sp. TY2-98		Acinetobacter baumannii	Agarilytica rhodophyticola	Actinomyces pacaensis	Arthrobacter sp. UKPF54-2	Chryseobacterium sp. H6466	Acinetobacter nosocomialis M2
Acinetobacter defluvii	unclassified Saccharibacteria	Archangiaceae	Chromobacterium vaccinii	Aquicella siphonis	Geobacter anodireducens	Acinetobacter calcoaceticus	Ornithobacterium rhinotracheale DSM 15997		Acinetobacter calcoaceticus/baumannii complex	Algoriphagus sp. Y33	Actinomyces sp. ZJ750	Azoarcus sp. SY39	Clavibacter michiganensis subsp. insidiosus	Acinetobacter oleivorans DR1
Acinetobacter equi	Variovorax sp. PAMC 28711	Arcobacter aquimarinus	Clavibacter	Arcobacter butzleri JV22	Halomonas socia	Acinetobacter chinensis	Paenibacillus sp. URB8-2		Acinetobacter cumulans	Aminipila	Actinomyces tangfeifanii	Bacillus cereus G9241	Curtobacterium sp. BH-2-1-1	Acinetobacter phage AB1
Acinetobacter johnsonii XBB1		Arsenophonus nasoniae	Clavibacter michiganensis subsp. capsici	Arthrobacter sp. QXT-31	Janthinobacterium svalbardensis	Acinetobacter haemolyticus	Prosthecochloris aestuarii DSM 271		Acinetobacter guillouiae	Anaerocolumna cellulosilytica	Aerococcus sanguinicola	Bacillus clausii	Deinococcus ficus	Acinetobacter shaoyimingii
Acinetobacter piscicola		Arthrobacter dokdonellae	Comamonas serinivorans	Asticcacaulis excentricus	Kosakonia sacchari	Acinetobacter larvae	Pseudomonas sp. 29A		Acinetobacter indicus	Arcobacter butzleri	Aerococcus urinaeequi	Bacillus lentus	Desulfovibrio desulfuricans ATCC 27774	Acinetobacter sp. 323-1
Acinetobacter pittii PHEA-2		Azospirillum	Desulfovibrio vulgaris str. 'Miyazaki F'	Auricoccus indicus	Lactobacillus delbrueckii subsp. delbrueckii	Acinetobacter nosocomialis	Sphingomonas koreensis		Acinetobacter junii	Arthrobacter citreus	Aerococcus viridans	Bacillus muralis	Escherichia coli O157:H7	Acinetobacter sp. ACNIH1
Acinetobacter sp. ACNIH2		Azospirillum brasilense	Dichelobacter nodosus VCS1703A	Bacillus anthracis str. Vollum	Lactobacillus delbrueckii subsp. sunkii	Acinetobacter radioresistens	Thioalkalivibrio nitratireducens DSM 14787		Acinetobacter lanii	Atlantibacter hermannii	Aeromonas veronii	Bacillus phage Hakuna	Gemmata	Acinetobacter sp. NEB 394
Acinetobacter sp. C16S1		Bacillaceae bacterium TKL69	Dongshaea marina	Bacillus coagulans 36D1	Lactobacillus fermentum IFO 3956	Acinetobacter seifertii	Variovorax sp. PBS-H4		Acinetobacter lwoffii	Avibacterium paragallinarum	Aggregatibacter actinomycetemcomitans	Bacillus sp. MD-5	Geodermatophilaceae	Acinetobacter sp. NEB149
Acinetobacter ursingii		Bacillus asahii	Epibacterium mobile F1926	Bacillus mycoides KBAB4	Leclercia adecarboxylata	Acinetobacter soli			Acinetobacter sp. TGL-Y2	Bacillus altitudinis	Aggregatibacter aphrophilus	Bacillus subtilis subsp. subtilis str. BAB-1	Granulicella mallensis MP5ACTX8	Acinetobacter towneri
Actinoalloteichus		Bacillus litoralis	Francisella adeliensis	Bacillus sonorensis	Levilactobacillus	Acinetobacter sp. CS-2			Acinetobacter sp. TTH0-4	Bacillus amyloliquefaciens	Aggregatibacter aphrophilus ATCC 33389	Bacillus thermocopriae	Halomonas sp. YLGW01	Acinetobacter variabilis
Actinobacillus pleuropneumoniae serovar 7 str. AP76		Bacillus megaterium	Francisella sp. Scap27	Bacillus sp. M4U3P1	Listeria seeligeri	Acinetobacter sp. LoGeW2-3			Acinetobacter wuhouensis	Bacillus ciccensis	Aggregatibacter aphrophilus NJ8700	Bacillus thuringiensis serovar kurstaki str. HD-1	Halomonas titanicae	Acinetobacter wanghuae
Actinomadura sp. NAK00032		Bacillus sp. N1-1	Gluconobacter oxydans 621H	Bdellovibrio sp. KM01	Malaciobacter pacificus	Acinetobacter sp. Marseille-Q1620			Actinobacillus	Bacillus circulans	Aggregatibacter segnis	Blattabacterium punctulatus	Herbaspirillum	Actinoalloteichus hoggarensis
Actinomadura sp. WMMB 499		Bacillus sp. SB49	Haemophilus influenzae PittGG	Bermanella marisrubri	Mycoplasma sp. OR1901	Acinetobacter sp. MYb10			Actinobacillus delphinicola	Bacillus luti	Aggregatibacter segnis ATCC 33393	Bordetella sp. H567	Human herpesvirus 4 type 2	Actinobacillus pleuropneumoniae serovar 5b str. L20
Actinomarinicola tropica		Bacteroides fragilis YCH46	Halomonas sp. 1513	Bibersteinia trehalosi USDA-ARS-USMARC-190	Neisseria meningitidis serogroup B	Acinetobacter sp. NCu2D-2			Actinobacillus equuli	Bacillus sp. THAF10	Agrobacterium sp. RAC06	Borrelia mayonii	Jeongeupia sp. USM3	Actinomyces sp. zg-325
Actinomyces sp. oral taxon 414		Bacteroides sp. PHL 2737	Halothermothrix orenii H 168	Blattabacterium punctulatus CPU2	Neisseriales	Acinetobacter sp. WCHA45			Actinobacillus indolicus	Bacillus thuringiensis MC28	Ahniella affigens	Brachyspira pilosicoli B2904	Kinneretia sp. DAIF2	Actinomyces weissii
Actinopolyspora erythraea		Bartonella australis Aust/NH1	Human gammaherpesvirus 4	Blattabacterium sp. (Periplaneta americana) str. BPLAN	Nibribacter sp. BT10	Acinetobacter sp. WCHAc010052			Actinobacillus pleuropneumoniae	Basfia	Akkermansia muciniphila	Bradymonadales bacterium YN101	Kocuria rhizophila	Actinoplanes
Adoxophyes orana granulovirus		Bartonella bacilliformis	Lactobacillus futsaii	Bordetella genomosp. 13	Nitrosococcus	Actinobacillus lignieresii			Actinobacillus pleuropneumoniae serovar 8	Bdellovibrio sp. NC01	Alistipes	Bradyrhizobium icense	Komagataeibacter	Aeromonadaceae
Advenella kashmirensis WT001		Bradyrhizobium betae	Lactobacillus paracollinoides	Bordetella petrii	Oceanisphaera profunda	Actinobacillus pleuropneumoniae serovar 3 str. JL03			Actinobacillus porcitonsillarum	Belliella baltica DSM 15883	Alistipes communis	Bradyrhizobium sp. CCBAU 051011	Lactobacillus delbrueckii subsp. bulgaricus ND02	Aeromonas caviae
Advenella mimigardefordensis DPN7		Brucella	Lactobacillus paragasseri JV-V03	Borrelia	Pirellulimonas nuda	Actinomyces gaoshouyii			Actinomyces howellii	Bifidobacteriaceae	Alistipes dispar	Bradyrhizobium sp. ORS 278	Lactobacillus phage phiadh	Aeromonas encheleia
Aeromicrobium sp. A1-2		Buchnera aphidicola str. Sg (Schizaphis graminum)	Lactobacillus sp. JM1	Campylobacter canadensis	Planococcus	Actinomyces sp. 299			Actinomyces qiguomingii	Bifidobacterium catenulatum	Alistipes finegoldii DSM 17242	Brenneria nigrifluens DSM 30175 = ATCC 13028	Lactobacillus rhamnosus Lc 705	Aeromonas hydrophila YL17
Aeromonas dhakensis		Burkholderia sp. DHOD12	Lawsonia intracellularis	Campylobacter pinnipediorum subsp. pinnipediorum	Planococcus halocryophilus	Actinomyces sp. oral taxon 169			Actinomyces slackii	Bifidobacterium pseudolongum	Alistipes indistinctus	Buchnera aphidicola (Cinara tujafilina)	Lactococcus sp. 1JSPR-7	Aeromonas jandaei
Aeromonas phage AhSzw-1		Burkholderiales bacterium YL45	Methylomicrobium alcaliphilum 20Z	Campylobacter sp. RM12175	Planococcus sp. Y42	Actinomyces sp. zg-332			Adhaeribacter swui	Bosea sp. Tri-49	Alistipes megaguti	Buchnera aphidicola (Diuraphis noxia)	Leuconostocaceae	Aeromonas media
Aeromonas sp. ASNIH7		Calditerrivibrio nitroreducens DSM 19672	Mucinivorans hirudinis	Candidatus Arthromitus sp. SFB-rat-Yit	Providencia stuartii	Actinomyces sp. ZJ34			Adlercreutzia equolifaciens DSM 19450	Brachybacterium saurashtrense	Alistipes onderdonkii subsp. vulgaris	Buchnera aphidicola str. Ak (Acyrthosiphon kondoi)	Limnochorda pilosa	Aeromonas salmonicida subsp. masoucida
Aeromonas sp. CA23		Campylobacter sputorum bv. faecalis CCUG 20703	Mycobacterium gallinarum	Candidatus Hamiltonella defensa (Bemisia tabaci)	Pseudomonas sp. NP-1	Actinomyces viscosus			Adlercreutzia sp. 8CFCBH1	Brachyspira murdochii DSM 12563	Alistipes sp. dk3624	Burkholderia advancedns	Methylibium	Aeropyrum camini SY1 = JCM 12091
Aeromonas veronii B565		Candidatus Nitrospira inopinata	Mycolicibacterium phlei	Candidatus Nanopelagicus	Qipengyuania flava	Actinomycetaceae			Aequorivita sublithincola DSM 14238	Brevibacillus sp. SCSIO 07484	Alkalitalea saponilacus	Burkholderia sp. OLGA172	Microbacterium paludicola	Aerosticca soli
Agrobacterium sp. MA01		Candidatus Reidiella endopervernicosa	Mycolicibacterium thermoresistibile	Candidatus Pelagibacter giovannonii	Rhodococcus sp. PBTS 2	Actinoplanes sp. N902-109			Aerococcus	Brevibacterium linens	Alloprevotella sp. E39	Burkholderia sp. PAMC 28687	Microbacterium sp. ABRD_28	Ageratum conyzoides associated symptomless alphasatellite
Agromyces protaetiae		Candidatus Rhodoluna planktonica	Nocardia seriolae	Candidatus Planktophila dulcis	Serratia odorifera	Aequorivita sp. H23M31			Aerococcus christensenii	Burkholderiaceae	Alphaproteobacteria	Burkholderia stagnalis	Mycolicibacterium celeriflavum	Aggregatibacter actinomycetemcomitans HK1651
Alcaligenes aquatilis		Candidatus Saccharibacteria bacterium FS15P	Nordella sp. HKS 07	Candidatus Planktophila versatilis	Shewanella sp. ANA-3	Aequorivita sp. KX20305			Aerococcus urinae ACS-120-V-Col10a	Caldicellulosiruptor obsidiansis OB47	Aminipila sp. JN-18	Buttiauxella sp. 3AFRM03	Mycolicibacterium gadium	Aggregatibacter actinomycetemcomitans NUM4039
Alicyclobacillaceae		Caulobacter henricii	Phytohabitans flavus	Candidatus Rickettsiella viridis	Sphingobium sp. SYK-6	Aeribacillus pallidus			Aeromonas	Caldimicrobium thiodismutans	Amniculibacterium sp. G2-70	Candidatus Aquiluna sp. 15G-AUS-rot	Mycolicibacterium psychrotolerans	Agrobacterium fabrum str. C58
Alicyclobacillus acidocaldarius subsp. acidocaldarius		Chitinophaga sp. 1310	Porphyromonas gingivalis 381	Candidatus Saccharibacteria bacterium FS05P-B	Stenotrophomonas sp. CW117	Aerococcaceae			Aeromonas salmonicida	Campylobacter mucosalis	Antarcticibacterium sp. PAMC 28998	Candidatus Carsonella	Nitrosococcus halophilus Nc 4	Agrobacterium sp. H13-3
Aliivibrio salmonicida		Chlorobiaceae	Pseudomonas sp. C27(2019)	Chania multitudinisentens RB-25	Streptococcus dysgalactiae subsp. dysgalactiae	Aeromicrobium sp. 592			Agarivorans gilvus	Campylobacter ureolyticus RIGS 9880	Atopobium parvulum DSM 20469	Candidatus Kinetoplastibacterium oncopeltii TCC290E	Nitrosopumilus ureiphilus	Agrobacterium vitis S4
Alkalihalobacillus		Clostridium tetani 12124569	Pseudoxanthomonas suwonensis 11-1	Clostridium sp. 'deep sea'	Streptococcus suis BM407	Aeromicrobium sp. zg-629			Aggregatibacter	Candidatus Azobacteroides pseudotrichonymphae genomovar. CFP2	Bacillaceae	Candidatus Nitrosocaldus cavascurensis	Paenibacillus stellifer	Agromyces sp. HY052
Alkalihalobacillus krulwichiae		Cohnella sp. MFER-1	Rathayibacter rathayi	Colwellia psychrerythraea 34H	Streptomyces cadmiisoli	Aeromonas hydrophila subsp. hydrophila ATCC 7966			Alcaligenes faecalis	Candidatus Koribacter versatilis Ellin345	Bacillales	Candidatus Nitrososphaera evergladensis SR1	Pseudothermotoga thermarum DSM 5069	Agromyces sp. MF30-A
Allofrancisella inopinata		Comamonas koreensis	Rhodococcus jostii RHA1	Comamonas kerstersii	Sulfurivermis fontis	Aeromonas schubertii			Alcanivorax pacificus W11-5	Candidatus Nanopelagicus limnes	Bacilli	Candidatus Saccharibacteria bacterium FS14P	Pyrobaculum	Alcaligenaceae bacterium SJ-26
Alteromonadaceae		Commensalibacter sp. AMU001	Shewanella loihica PV-4	Corynebacterium glaucum	Terriglobus albidus	Aeromonas simiae			Algibacter alginicilyticus	Carnobacterium maltaromaticum LMA28	Bacillus	Candidatus Saccharibacteria bacterium YM_S32_TM7_50_20	Simian adenovirus 16	Alcanivorax dieselolei B5
Alteromonas macleodii str. 'Black Sea 11'		Corynebacterium aurimucosum ATCC 700975	Shimwellia blattae	Corynebacterium terpenotabidum Y-11	Ureaplasma urealyticum	Aeromonas sp. ASNIH4			Algibacter sp. L1A34	Carnobacterium sp. 17-4	Bacillus cereus group	Cardinium endosymbiont of Sogatella furcifera	Sinomonas atrocyanea	Alicycliphilus denitrificans K601
Alteromonas sp. 76-1		Corynebacterium efficiens YS-314	Sphingobium sp. YG1	Cronobacter condimenti 1330	Xenorhabdus bovienii SS-2004	Aggregatibacter actinomycetemcomitans D7S-1			Algibacter sp. L3A6	Caulobacter segnis	Bacillus cytotoxicus	Caulobacteraceae bacterium OTSz_A_272	Sphingobium indicum B90A	Alicyclobacillus acidocaldarius subsp. acidocaldarius Tc-4-1
Alteromonas stellipolaris LMG 21856		Corynebacterium halotolerans YIM 70093 = DSM 44683	Streptococcus sp. Z15	Dehalogenimonas formicexedens	Zymomonas mobilis	Aggregatibacter phage S1249			Algoriphagus sanaruensis	Cellulosilyticum	Bacillus glycinifermentans	Cellvibrio sp. KY-YJ-3	Sphingomonas sp. HDW15B	Alkalihalobacillus halodurans
Aminobacter		Corynebacterium resistens DSM 45100	Streptomyces cacaoi subsp. asoensis	Dermabacter jinjuensis		Agrobacterium			Aliarcobacter faecis	Christensenella sp. Marseille-P3954	Bacillus pumilus	Chromatiaceae	Strawberry lethal yellows phytoplasma (CPA) str. NZSb11	Alkaliphilus metalliredigens QYMF
Amycolatopsis albispora		Croceicoccus sp. YJ47	Streptomyces globisporus	Desulfuromonas sp. DDH964		Agrobacterium tumefaciens			Alkaliphilus oremlandii OhILAs	Chryseobacterium piperi	Bacillus sp. 1NLA3E	Chromobacterium sp. Rain0013	Streptococcus agalactiae NEM316	alpha proteobacterium HIMB59
Amycolatopsis orientalis		Cronobacter universalis NCTC 9529	Streptomyces sp. CdTB01	Ehrlichia canis		Agrobacterium vitis			Allochromatium vinosum DSM 180	Citrobacter koseri	Bacillus sp. X1(2014)	Citrobacter portucalensis	Streptococcus thermophilus LMD-9	Altererythrobacter ishigakiensis
Anaerolinea thermophila UNI-1		Cupriavidus gilardii	Streptomyces spectabilis	Ehrlichia chaffeensis		Alcaligenes			Allopseudarcicella aquatilis	Clostridium cochlearium	Bacillus sp. Y1	Commensalibacter sp. ESL0284	Streptomyces glomeroaurantiacus	Altererythrobacter marensis
Anomala cuprea entomopoxvirus		Cupriavidus metallidurans	Sugiyamaella lignohabitans	Empedobacter		Alicycliphilus denitrificans			Altererythrobacter epoxidivorans	Clostridium intestinale	Bacillus subtilis	Corynebacterium glutamicum R	Thermococcus barophilus MP	Altererythrobacter sp. B11
Anoxybacillus		Deinococcus deserti VCD115	Tatumella citrea	Flammeovirgaceae bacterium 311		Alicyclobacillus acidocaldarius subsp. acidocaldarius DSM 446			Altererythrobacter sp. BO-6	Clostridium sp. CT4	Bacillus thuringiensis	Corynebacterium humireducens NBRC 106098 = DSM 45392	Variibacter gotjawalensis	Alteromonadales
Anoxybacillus sp. B7M1		Deinococcus maricopensis DSM 21211	Thalassospira xiamenensis M-5 = DSM 17429	Francisella frigiditurris		Alicyclobacillus sp. SO9			Alteromonas	Cohnella candidum	Bacteroidales	Corynebacterium jeikeium K411		Alteromonas australica
Anoxybacillus sp. PDR2		Deinococcus peraridilitoris DSM 19664	unclassified Bradyrhizobium	Gallaecimonas mangrovi		Alkalihalobacillus clausii			Alteromonas mediterranea	Collinsella aerofaciens ATCC 25986	Bacteroides	Corynebacterium nuruki S6-4		Alteromonas pelagimontana
Aquisalimonas sp. 2447		Desulfuromonas soudanensis	Variovorax paradoxus EPS	Geobacillus stearothermophilus		Alloactinosynnema sp. L-07			Alteromonas sp. RKMC-009	Colwellia sp. Arc7-635	Bacteroides caccae	Corynebacterium provencense		Aminobacter aminovorans
Archaeoglobus veneficus SNP6		Dokdonella koreensis DS-123	Verminephrobacter eiseniae EF01-2	Geobacillus thermodenitrificans		Allofrancisella frigidaquae			Amedibacterium intestinale	Comamonas thiooxydans	Bacteroides cellulosilyticus	Corynebacterium rouxii		Amycolatopsis sp. YIM 10
Arcobacter marinus		Dolichospermum	Wenzhouxiangella marina	Geobacter sp. FeAm09		Alteromonas naphthalenivorans			Aminipila sp. CBA3637	Companilactobacillus crustorum	Bacteroides fragilis	Cronobacter turicensis z3032		Anabaena cylindrica PCC 7122
Arthrobacter		Edaphobacter sp. 12200R-103	Xenorhabdus nematophila AN6/1	Glutamicibacter halophytocola		Alteromonas sp. B31-7			Amycolatopsis sp. AA4	Corynebacterium cystitidis	Bacteroides helcogenes P 36-108	Cupriavidus sp. USMAA2-4		Anabaena sp. 90
Arthrobacter sp. PAMC25564		Edwardsiella tarda		Gordonia bronchialis DSM 43247		Alteromonas sp. BL110			Anaerobacillus isosaccharinicus	Corynebacterium geronticis	Bacteroides heparinolyticus	Curtobacterium sp. MR_MD2014		Anaerolineaceae bacterium oral taxon 439
Arthrobacter sp. U41		Elusimicrobium minutum Pei191		Halobellus limi		Alteromonas sp. RW2A1			Anaerobutyricum hallii	Cronobacter sakazakii	Bacteroides intestinalis	Cystobacterineae		Anaeromyxobacter
Arthrospira sp. PCC 9108		endosymbiont of Plagiopylea sp.		Halomicrobium		Alteromonas stellipolaris			Anaerococcus mediterraneensis	Cupriavidus necator	Bacteroides ovatus	Dehalococcoides		Anaplasma centrale str. Israel
Aster yellows witches'-broom phytoplasma AYWB		Enterococcus sp. M190262		Halomonas hydrothermalis		Altibacter sp. ALE3EI			Anaerococcus prevotii DSM 20548	Cyanobacteria	Bacteroides sp. CBA7301	Deinococcus soli Cha et al. 2016		Anaplasma marginale
Azoarcus pumilus		Erythrobacter aureus		Halomonas piezotolerans		Alysiella filiformis			Anaerocolumna sp. CBA3638	Desulfomicrobium baculatum DSM 4028	Bacteroides sp. HF-5287	Devriesea agamarum		Anaplasma phagocytophilum str. Norway variant2
Azospirillum ramasamyi		Erythrobacter litoralis		Helicobacter himalayensis		Aminipila butyrica			Anaerocolumna sp. CTTW	Desulfosporosinus acidiphilus SJ4	Bacteroides thetaiotaomicron	Dietzia sp. oral taxon 368		Aneurinibacillus
Bacillales incertae sedis		Erythrobacter sp. THAF29		Helicobacter winghamensis		Aminobacter sp. MSH1			Anaerostipes caccae	Desulfovibrio	Bacteroides uniformis	Enterobacteriaceae endosymbiont of Padvancedumaris pusilla		Apibacter sp. HY041
Bacillus anthracis		Ferrimonas balearica DSM 9799		Iodobacter sp. H11R3		Aminobacterium colombiense DSM 12261			Anaerostipes hadrus	Desulfovibrio piger	Bacteroides vulgatus	Enterococcus faecium DO		Aquaspirillum sp. LM1
Bacillus haynesii		Flavobacteriaceae bacterium UJ101		Janthinobacterium agaricidamnosum NBRC 102515 = DSM 9628		Amphibacillus xylanus NBRC 15112			Anaerostipes rhamnosivorans	Desulfovibrio vulgaris	Bacteroides vulgatus ATCC 8482	Enterococcus sp. DA9		Aquisphaera giovannonii
Bacillus inaquosorum		Frigoriglobus tundricola		Kozakia baliensis		Amycolatopsis japonica			Anaerotignum propionicum DSM 1682	Devosia sp. 1566	Bacteroides zoogleoformans	Erythrobacter neustonensis		Aquitalea denitrificans
Bacillus megaterium WSH-002		Gemmatimonas phototrophica		Kutzneria albida DSM 43870		Amycolatopsis keratiniphila			Anoxybacillus amylolyticus	Dickeya zeae	Bacteroidetes	Flavobacterium sp. XS-5		Aquitalea sp. THG-DN7.12
Bacillus phage vB_BsuM-Goe3		Gemmobacter sp. HYN0069		Lactobacillus brevis		Amylolactobacillus amylophilus DSM 20533 = JCM 1125			Anoxybacillus flavithermus WK1	Dokdonia donghaensis DSW-1	Barnesiella viscericola DSM 18177	Gallionella capsiferriformans ES-2		Arcanobacterium haemolyticum DSM 20595
Bacillus sp. BD59S		Geobacillus thermoleovorans group		Lactobacillus sp. 3B(2020)		Anabaena sp. YBS01			Anoxybacillus gonensis	Dolosigranulum pigrum	Bdellovibrio bacteriovorus	Geobacillus thermocatenulatus		Arcanobacterium sp. JY-X040
Bacillus sp. FDAARGOS_235		Geobacter pickeringii		Lactococcus petauri		Anaerococcus			Anoxybacillus sp. B2M1	Edwardsiella piscicida	Bergeyella cardium	Georgenia faecalis		Archaeoglobus fulgidus DSM 8774
Bacillus sp. N3536		Gluconobacter thailandicus		Leisingera methylohalidivorans DSM 14336		Anaerococcus obesiensis			Anseongella ginsenosidimutans	Empedobacter brevis	Bibersteinia trehalosi	Glaciecola sp. 4H-3-7+YE-5		Arcobacter cryaerophilus D2610
Bacillus sp. PAMC26568		Glutamicibacter arilaitensis Re117		Leptospira weilii		Anaerococcus vaginalis			Antarcticibacterium flavum	Enterococcus casseliflavus	Bifidobacterium	Hafnia alvei		Arcobacter molluscorum LMG 25693
Bacillus sp. WP8		Granulicella sp. 5B5		Leuconostoc carnosum		Anaerocolumna			Apibacter raozihei	Enterococcus durans	Bifidobacterium breve	Halobacteriovorax marinus SJ		Arcobacter pacificus
Bacillus subtilis subsp. spizizenii TU-B-10		Haloarcula		Leuconostoc gelidum JB7		Anaerohalosphaera lusitana			Apibacter sp. B3706	Enterococcus thailandicus	Bifidobacterium dentium	Halocynthiibacter arcticus		Arcobacter thereius LMG 24486
Bacillus thuringiensis serovar tolworthi		Halomonas sp. HG01		Lysobacter oculi		Anaerolinea sp. 'rifampicinis'			Apilactobacillus kunkeei	FCB group	Bifidobacterium longum	Haloferax		Aromatoleum aromaticum EbN1
Baekduia soli		Halomonas sp. THAF5a		Malaciobacter		Anaeromyxobacter dehalogenans 2CP-C			Aquabacterium olei	Fermentimonas caenicola	Bifidobacterium scardovii JCM 12489 = DSM 13734	Haloferax gibbonsii		Arsenophonus
Baoshanvirus		Halosimplex pelagicum		Mesorhizobium sp. 113-3-9		Anaerostipes			Aquimarina sp. AD1	Flavonifractor plautii	Blautia hansenii DSM 20583	Halomonas sp. NBT06E8		Arthrobacter phage Mufasa8
Bartonella ancashensis		Hydrogenophaga sp. BA0156		Methanobrevibacter smithii		Aneurinibacillus soli			Aquimarina sp. AD10	Galbibacter sp. BG1	Blautia producta	Herbaspirillum hiltneri N3		Arthrobacter sp. 24S4-2
Bartonella elizabethae		Hydrogenophaga sp. PBC		Methanosarcina horonobensis HB-1 = JCM 15518		Aneurinibacillus sp. XH2			Aquitalea magnusonii	Geobacillus sp. 44B	Blautia sp. SC05B48	Hoyosella subflava DQS3-9A1		Arthrobacter sp. FB24
Bartonella grahamii as4aup		Isosphaera pallida ATCC 43644		Methylacidimicrobium sp. AP8		Anoxybacillus caldiproteolyticus			Arachidicoccus ginsenosidivorans	Geobacter	Blautia sp. YL58	Hyphomicrobium nitrativorans NL23		Arthrobacter sp. KBS0702
Bartonella kosoyi		Kaistella		Microbulbifer sp. THAF38		Anoxybacillus flavithermus			Arachidicoccus soli	Geobacter bremensis	Bordetella hinzii	Ignicoccus islandicus DSM 13165		Arthrobacter sp. YC-RL1
Bartonella sp. A1379B		Kineococcus radiotolerans SRS30216 = ATCC BAA-149		Microlunatus phosphovorus NM-1		Anoxybacter fermentans			Arcanobacterium sp. 2701	Gloeothece citriformis PCC 7424	Bradymonas sediminis	Izhakiella sp. KSNA2		Aurantiacibacter atlanticus
Bartonella sp. WD16.2		Kiritimatiella glycovorans		Microlunatus sp. Gsoil 973		Apibacter sp. B2966			Archangium gephyra	Gramella salexigens	Brevibacillus brevis	Janibacter		Aurantiacibacter gangjinensis
Bartonella tribocorum		Kosmotoga pacifica		Micromonospora maris AB-18-032		Aquimarina sp. BL5			Arcobacter cryaerophilus	Haemophilus influenzae biotype aegyptius	Brevibacillus advancedrosporus	Kerstersia gyiorum		Aurantimicrobium
Bathymodiolus thermophilus thioautotrophic gill symbiont		Lachnospiraceae bacterium GAM79		Mobiluncus curtisii ATCC 43063		Aquimarina sp. TRL1			Arcobacter group	Halomonas sp. R57-5	Brochothrix thermosphacta	Ketogulonicigenium vulgare		Aurantimonadaceae
Bibersteinia trehalosi USDA-ARS-USMARC-189		Lactobacillus coryniformis subsp. coryniformis KCTC 3167 = DSM 20001		Mucilaginibacter sp. PAMC 26640		Arachidicoccus			Arcobacter nitrofigilis DSM 7299	Helicobacter apodemus	Burkholderia	Kiritimatiellaeota bacterium S-5007		Aureimonas sp. LMG 31693
Bifidobacterium animalis subsp. lactis KLDS2.0603		Lactobacillus curvatus		Mycobacterium		Arachidicoccus sp. B3-10			Arcobacter skirrowii	Heliobacterium modesticaldum Ice1	Burkholderiales	Kitasatospora sp. MMS16-BH015		Austwickia chelonae
Bifidobacterium breve JCM 7019		Legionella clemsonensis		Mycolicibacterium chubuense NBB4		Arachidicoccus sp. BS20			Arcticibacterium luteifluviistationis	Hydrogenobacter thermophilus TK-6	Butyricimonas faecalis	Kocuria flava		Azospira sp. I09
Bifidobacterium catenulatum subsp. kashiwanohense JCM 15439 = DSM 21854		Leifsonia sp. PS1209		Mycolicibacterium hassiacum DSM 44199		Arcanobacterium haemolyticum			Arenibacter algicola	Janthinobacterium sp. 17J80-10	Butyrivibrio proteoclasticus B316	Kocuria palustris		Azospirillum lipoferum 4B
Bifidobacterium kashiwanohense PV20-2		Leisingera aquaemixtae		Mycolicibacterium helvum		Arcobacter			Arthrobacter crystallopoietes	Keratinibaculum paraultunense	Caballeronia sp. SBC2	Lachnospiraceae bacterium Choco86		Azospirillum sp. B510
Bifidobacterium longum DJO10A		Leptolyngbya boryana NIES-2135		Mycoplasma pullorum		Arcobacter anaerophilus			Athalassotoga saccharophila	Klebsiella oxytoca	Campylobacter coli	Lactobacillus bombi		Bacillus albus
Bifidobacterium longum NCC2705		Leptospira biflexa serovar Patoc		Myroides sp. A21		Arcobacter butzleri 7h1h			Atopobiaceae	Kordia antarctica	Campylobacter concisus	Lactobacillus casei		Bacillus amyloliquefaciens group
Bifidobacterium longum subsp. infantis 157F		Leuconostoc gelidum subsp. gasicomitatum KG16-1		Myroides sp. CJ210		Arcobacter cibarius			Aureimonas sp. AU20	Lactiplantibacillus	Campylobacter concisus 13826	Lactobacillus hilgardii		Bacillus cereus 03BB108
Bifidobacterium longum subsp. longum BBMN68		Limihaloglobus sulfuriphilus		Nocardia brasiliensis		Arcobacter cloacae			Aureitalea sp. RR4-38	Lactiplantibacillus plantarum	Campylobacter corcagiensis	Lactobacillus paracasei		Bacillus cereus B4264
Bifidobacterium longum subsp. longum GT15		Limnoglobus roseus		Nostoc		Arcobacter cryaerophilus ATCC 43158			Aureliella helgolandensis	Lactobacillus acetotolerans	Campylobacter curvus	Lactobacillus plantarum subsp. plantarum P-8		Bacillus cereus E33L
Bifidobacterium longum subsp. longum KACC 91563		Limosilactobacillus		Nostoc sp. TCL26-01		Arcobacter defluvii			Avibacterium volantium	Lactobacillus bombintestini	Campylobacter gracilis	Lactococcus lactis subsp. lactis IO-1		Bacillus kochii
Blattabacterium sp. (Blaberus giganteus)		Luteimonas		Oecophyllibacter saccharovorans		Arcobacter ellisii			Azoarcus communis	Lactobacillus coryniformis	Campylobacter jejuni	Leisingera sp. NJS204		Bacillus krulwichiae
Blochmannia endosymbiont of Camponotus (Colobopsis) obliquus		Mahella australiensis 50-1 BON		Olsenella timonensis		Arcobacter lanthieri			Azoarcus sp. CIB	Lactobacillus crispatus	Campylobacter rectus	Leucobacter muris		Bacillus megaterium NBRC 15308 = ATCC 14581
Blochmannia endosymbiont of Camponotus nipponensis		Mannheimia varigena USDA-ARS-USMARC-1388		Paenibacillus bovis		Arcobacter suis CECT 7833			Azospirillum thiophilum	Lactobacillus fermentum 3872	Campylobacter showae	Listeriaceae		Bacillus mojavensis
Blochmannia endosymbiont of Colobopsis nipponica		Maricaulis maris MCS10		Paenibacillus chitinolyticus		Arcobacter trophiarum LMG 25534			Azotobacter salinestris	Lactobacillus frumenti	Candidatus Nanosynbacter lyticus	Luteimonas sp. MC1750		Bacillus phage Claudi
Blochmannia endosymbiont of Polyrhachis (Hedomyrma) turneri		Mariniblastus fucicola		Paenibacillus psychroresistens		Arcobacter venerupis			Bacillus atrophaeus	Lactobacillus harbinensis	Candidatus Saccharibacteria	Macrococcus		Bacillus simplex
Bordetella flabilis		Marinomonas posidonica IVIA-Po-181		Paenibacillus sp. 37		Arthrobacter agilis			Bacillus cereus	Lactobacillus hordei	Candidatus Saccharimonas aalborgensis	Mannheimia haemolytica USDA-ARS-USMARC-185		Bacillus sp. ABP14
Bordetella parapertussis Bpp5		Marinomonas sp. MWYL1		Paracoccus kondratievae		Arthrobacter sp. PAMC 25486			Bacillus clausii KSM-K16	Lactobacillus mucosae	Candidatus Syntrophocurvum alkaliphilum	Massilia		Bacillus sp. JAS24-2
Borrelia maritima		Martelella endophytica		Paraliobacillus sp. X-1125		Asticcacaulis excentricus CB 48			Bacillus coagulans	Lactobacillus oligofermentans DSM 15707 = LMG 22743	Capnocytophaga	Mesorhizobium sp. WSM1497		Bacillus sp. L13 (2020)
Borrelia parkeri HR1		Mesorhizobium sp. M1E.F.Ca.ET.045.02.1.1		Pectobacterium odoriferum		Aurantimicrobium sp. MWH-Mo1			Bacillus coagulans 2-6	Lactobacillus paragasseri	Capnocytophaga canimorsus	Methanosaeta harundinacea 6Ac		Bacillus sp. SYJ
Borrelia turcica IST7		Methanobacterium subterraneum		Pelagibacterium halotolerans		Aureimonas altamirensis			Bacillus filamentosus	Lactobacillus salivarius str. Ren	Capnocytophaga endodontalis	Methanothermobacter thermautotrophicus str. Delta H		Bacillus sp. TK-2
Bosea sp. ANAM02		Methanocaldococcus sp. FS406-22		Pepyhexavirus		Auritidibacter sp. NML130574			Bacillus lehensis G1	Lactobacillus salivarius UCC118	Capnocytophaga gingivalis	Methylocella tundrae		Bacillus subtilis subsp. subtilis
Bosea sp. F3-2		Methanococcus voltae A3		Planctopirus limnophila DSM 3776		Azoarcus olearius			Bacillus marisflavi	Lactococcus	Capnocytophaga haemolytica	Microbacterium hydrocarbonoxydans		Bacillus subtilis subsp. subtilis str. RO-NN-1
Bosea vaviloviae		Methylomonas		Planococcus dechangensis		Azorhizobium caulinodans ORS 571			Bacillus mycoides	Lapidilactobacillus dextrinicus	Capnocytophaga leadbetteri	Microbacterium sp. A18JL200		Bacillus thuringiensis serovar alesti
Brachybacterium sp. SGAir0954		Methylorubrum extorquens		Polaromonas		Azospira oryzae PS			Bacillus paralicheniformis	Latilactobacillus graminis	Capnocytophaga ochracea DSM 7271	Microbacterium sp. RG1		Bacillus virus G
Brachyspira pilosicoli 95/1000		Microbacterium sp. 1.5R		Polaromonas naphthalenivorans CJ2		Azotobacter vinelandii			Bacillus paranthracis	Legionella israelensis	Capnocytophaga sp. FDAARGOS_737	Mitsuaria sp. 7		Bacterioplanes sanyensis
Bradyrhizobium guangdongense		Microbacterium sp. 1S1		Prevotella intermedia 17		Bacillus altitudinis complex			Bacillus pseudofirmus OF4	Lentibacillus amyloliquefaciens	Capnocytophaga sp. oral taxon 323	Modestobacter marinus		Bacteroides ovatus V975
Bradyrhizobium sp.		Microbacterium sp. SGAir0570		Prochlorococcus marinus str. MIT 9215		Bacillus beveridgei			Bacillus pseudomycoides	Leptolyngbya sp. NIES-3755	Capnocytophaga sp. oral taxon 864	Moraxella nonliquefaciens		Bacteroides phage crAss001
Bradyrhizobium sp. CCBAU 53340		Microbacterium sp. WY121		Propionibacterium sp. oral taxon 193		Bacillus cellulosilyticus DSM 2522			Bacillus smithii	Leuconostoc gelidum subsp. gelidum	Capnocytophaga sp. oral taxon 878	Mycetocola zhujimingii		Bacteroides thetaiotaomicron VPI-5482
Brevibacillus brevis X23		Microbulbifer hydrolyticus		Pseudoalteromonas carrageenovora		Bacillus cohnii			Bacillus sp. Cs-700	Levilactobacillus koreensis	Capnocytophaga sp. oral taxon 902	Mycobacterium lacus		Bartonella alsatica
Brevibacillus formosus		Micromonospora sp. B006		Pseudoalteromonas espejiana DSM 9414		Bacillus dafuensis			Bacillus sp. DSL-17	Ligilactobacillus	Capnocytophaga sputigena	Mycobacterium paraseoulense		Bartonella clarridgeiae 73
Brevibacterium sp. CS2		Mycobacterium dioxanotrophicus		Pseudoalteromonas phenolica		Bacillus flexus			Bacillus sp. HD4P25	Ligilactobacillus acidipiscis	Cardiobacterium hominis	Mycobacteroides saopaulense		Bartonella sp. 1-1C
Brevundimonas sp. SGAir0440		Mycobacterium sp. KMS		Pseudoalteromonas shioyasakiensis		Bacillus freudenreichii			Bacillus sp. KH172YL63	Liquorilactobacillus	Carnobacterium divergens	Mycolicibacterium doricum		Bartonella vinsonii subsp. berkhoffii str. Winnie
Brucella melitensis		Mycobacterium tuberculosis		Pseudogulbenkiania sp. NH8B		Bacillus halotolerans			Bacillus sp. OxB-1	Listeria monocytogenes	Carnobacterium inhibens subsp. gilichinskyi	Mycolicibacterium sarraceniae		Beijerinckia indica subsp. indica ATCC 9039
Buchnera aphidicola (Aphis helianthi)		Mycobacteroides abscessus		Pseudomonas asiatica		Bacillus horikoshii			Bacillus sp. S3	Listeria sp. PSOL-1	Carnobacterium maltaromaticum	Mycoplasma haemocanis str. Illinois		Beijerinckiaceae bacterium
Buchnera aphidicola (Cinara confinis)		Mycobacteroides immunogenum		Pseudomonas rhizosphaerae		Bacillus infantis NRRL B-14911			Bacillus sp. V3	Lysinibacillus	Cellulosilyticum lentocellum DSM 5427	Natrinema pallidum		Beijerinckiaceae bacterium RH AL1
Buchnera aphidicola (Cinara pseudotaxifoliae)		Mycoplasma capricolum subsp. capricolum ATCC 27343		Pseudomonas soli		Bacillus licheniformis			Bacillus subtilis group	Lysobacter enzymogenes	Chitinophaga pinensis	Nitrosopumilus adriaticus		beta proteobacterium CB
Buchnera aphidicola (Schizaphis graminum)		Mycoplasma glycophilum		Pseudomonas syringae		Bacillus megaterium Q3			Bacillus tequilensis	Mammaliicoccus stepanovicii	Chryseobacterium arthrosphaerae	Nocardia		Bibersteinia trehalosi USDA-ARS-USMARC-188
Buchnera aphidicola (Therioaphis trifolii)		Myxococcus macrosporus DSM 14697		Psychrobacter sp. PAMC27889		Bacillus methanolicus MGA3			Bacillus thermoamylovorans	Marinilactibacillus sp. 15R	Chryseobacterium carnis	Nocardioides houyundeii		Bifidobacterium animalis subsp. animalis
Buchnera aphidicola BCc		Myxococcus stipitatus DSM 14675		Psychromonas ingrahamii 37		Bacillus mobilis			Bacillus velezensis	Megasphaera elsdenii 14-14	Chryseobacterium glaciei	Nocardioides sp. WS12		Bifidobacterium asteroides
Buchnera aphidicola str. Bp (Baizongia pistaciae)		Natrarchaeobaculum aegyptiacum		Psychromonas sp. CNPT3		Bacillus oceanisediminis 2691			Bacillus weihaiensis	Metabacillus sp. KUDC1714	Chryseobacterium group	Novosphingobium sp. ES2-1		Bifidobacterium catenulatum subsp. kashiwanohense
Burkholderia glumae BGR1		Neisseria gonorrhoeae FA 1090		Rathayibacter tritici		Bacillus pumilus SAFR-032			Bacteriovorax stolpii	Methanobrevibacter millerae	Chryseobacterium haifense	Paenibacillus donghaensis		Bifidobacterium eulemuris
Burkholderia pseudomallei MSHR5858		Nesterenkonia sp. NBAIMH1		Rhodocyclales		Bacillus safensis			Bacteroides caecimuris	Methanospirillum hungatei JF-1	Chryseobacterium indologenes	Paenibacillus lautus		Bifidobacterium indicum LMG 11587 = DSM 20214
Burkholderia pyrrocinia		Nitrosospira multiformis ATCC 25196		Roseburia		Bacillus siamensis			Bacteroides dorei	Microbacterium hominis	Chryseobacterium indoltheticum	Pantoea sp. CCBC3-3-1		Bifidobacterium pseudocatenulatum
Burkholderia sp. BDU8		Nocardioides sp. S-1144		Roseiflexus sp. RS-1		Bacillus sp. CS13			Bacteroides dorei CL03T12C01	Microbacterium sp. 4R-513	Chryseobacterium jeonii	Pantoea sp. SO10		Bifidobacterium pullorum subsp. gallinarum
Burkholderia sp. CCGE1003		Nodularia spumigena UHCC 0039		Salarchaeum sp. JOR-1		Bacillus sp. NSP9.1			Bacteroides salanitronis DSM 18170	Micrococcaceae	Chryseobacterium nakagawai	Paraburkholderia phytofirmans OLGA172		Blastomonas
Burkholderia sp. MSMB617WGS		Novosphingobium aromaticivorans DSM 12444		Schaalia sp. JY-X169		Bacillus vallismortis			Bacteroides sp. A1C1	Moraxella catarrhalis	Chryseobacterium shandongense	Paraburkholderia sp. CCGE1002		Blattabacterium cuenoti BPAY
Burkholderia territorii		Novosphingobium sp. ABRDHK2		Serratia sp. ATCC 39006		Bacillus vietnamensis			Bacteroides sp. CACC 737	Murdochiella vaginalis	Chryseobacterium sp. G0186	Paraburkholderia sp. PGU19		Blattabacterium sp. (Blatta orientalis) str. Tarazona
Burkholderiales genera incertae sedis		Oblitimonas alkaliphila		Serratia sp. KUDC3025		Bacillus vini			Bacteroides sp. HF-5141	Muriicola sp. MMS17-SY002	Chryseobacterium sp. NEB161	Paracoccus sp. BM15		Blautia sp. N6H1-15
Buttiauxella		Oceanicola sp. D3		Shewanella aestuarii		Bacillus wiedmannii			Bacteroides xylanisolvens	Mycoplasma columbinum	Chryseobacterium sp. POL2	Pelagerythrobacter marensis		Bordetella bronchiseptica
Cafeteria roenbergensis virus BV-PW1		Ochrobactrum anthropi		Spiroplasma culicicola AES-1		Bacteroides fragilis 638R			Bacteroidetes/Chlorobi group	Mycoplasma phocidae	Chryseobacterium sp. SNU WT5	Pelosinus		Bordetella genomosp. 6
Caldicellulosiruptor hydrothermalis 108		Octadecabacter antarcticus 307		Spiroplasma kunkelii CR2-3x		Bacteroides sp. HF-162			Bacteroidia	Natrinema sp. YPL30	Chryseobacterium sp. T16E-39	Phenylobacterium parvum		Bordetella genomosp. 8
Caldicellulosiruptor kronotskyensis 2002		Orrella dioscoreae		Sporosarcina pasteurii		Bartonella			Barnesiellaceae	Neisseria meningitidis MC58	Chryseobacterium taihuense	Phycisphaera mikurensis NBRC 102666		Bordetella pseudohinzii
Caldicellulosiruptor owensensis OL		Ottowia oryzae		Staphylococcus lutrae		Bartonella henselae			Bartonella apis	Neisseria meningitidis Z2491	Chryseobacterium taklimakanense	Planctomycetaceae		Bordetella sp. HZ20
Caldivirga maquilingensis IC-167		Oxynema sp. AP17		Staphylococcus pasteuri SP1		Bartonella quintana			Basilea psittacipulmonis DSM 24701	Neisseria sp. 10022	Chryseolinea soli	Plantactinospora sp. BB1		Borrelia anserina Es
Calothrix sp. PCC 7507		Paenalcaligenes hominis		Staphylococcus schleiferi		Bartonella sp. HY038			Bdellovibrio bacteriovorus str. Tiberius	Neorhizobium galegae bv. orientalis str. HAMBI 540	Cloacibacterium normanense	Pontimonas salivibrio		Borrelia sp. CA690
Campylobacter fetus subsp. fetus		Paenibacillaceae		Streptococcus phage phiARI0131-1		Bdellovibrio			Bdellovibrio bacteriovorus W	Neorickettsia helminthoeca str. Oregon	Clostridiaceae	Porphyrobacter		Borreliaceae
Campylobacter lari RM16712		Paenibacillus albus		Streptococcus phage phiBHN167		Bdellovibrio exovorus JSS			Bernardetia litoralis DSM 6794	Oenococcus oeni	Clostridiales	Pragia sp. CF-458		Borreliella afzelii
Campylobacter sputorum biovar sputorum		Paenibacillus sp. BIHB4019		Streptomyces cattleya NRRL 8057 = DSM 46488		Beggiatoa leptomitoformis			Betaproteobacteria	Oleiphilus messinensis	Clostridioides difficile	Prolixibacteraceae bacterium WC007		Borreliella garinii BgVir
Campylobacter sputorum bv. paraureolyticus LMG 11764		Paenibacillus sp. Y412MC10		Streptomyces nigra		Bifidobacterium lemurum			Bibersteinia trehalosi USDA-ARS-USMARC-192	Paenibacillus ihbetae	Clostridioides difficile M120	Pseudodesulfovibrio		Borreliella garinii SZ
Candidatus Atelocyanobacterium thalassa isoadvanced ALOHA		Pandoraea vervacti		Streptomyces sp. fd1-xmd		Bifidobacterium pseudolongum subsp. globosum DSM 20092			Bifidobacterium angulatum	Paenibacillus sabinae T27	Clostridium	Pseudomonas citronellolis		Borreliella valaisiana Tom4006
Candidatus Bipolaricaulis anaerobius		Paraburkholderia caribensis		Streptomyces sp. SN-593		Bifidobacterium thermophilum			Bifidobacterium longum subsp. infantis	Paenibacillus sp. 32O-W	Clostridium baratii str. Sullivan	Pseudomonas poae		Bosea sp. AS-1
Candidatus Blochmannia		Pasteurella multocida subsp. multocida		Streptomycetaceae		Blastochloris viridis			Bisgaardia hudsonensis	Paenibacillus sp. FSL H7-0737	Clostridium botulinum	Pseudomonas putida DOT-T1E		Boseongicola sp. CCM32
Candidatus Blochmannia vafer str. BVAF		Pasteurellaceae bacterium RH1A		Streptosporangiales		Blastomonas fulva			Blattabacterium cuenoti	Paenibacillus sp. FSL P4-0081	Clostridium formicaceticum	Pseudomonas putida S13.1.2		Brachybacterium avium
Candidatus Carsonella ruddii		Persephonella marina EX-H1		Sulfurimonas autotrophica DSM 16294		Blattabacterium			Blattabacterium sp. (Blattella germanica) str. Bge	Pandoraea faecigallinarum	Clostridium kluyveri	Pseudomonas sp. 14181154		Brachybacterium faecium DSM 4810
Candidatus Carsonella ruddii PV		Phytohabitans suffuscus		Synechococcus sp. WH 8101		Blattabacterium cuenoti STAT			Blautia	Paraburkholderia atlantica	Clostridium perfringens	Pseudomonas sp. DTU12.3		Brachybacterium ginsengisoli
Candidatus Doolittlea endobia		Pimelobacter simplex		Tabrizicola piscis		Blattabacterium sp. (Mastotermes darwiniensis) str. MADAR			Bordetella bronchialis	Paraburkholderia megapolitana	Clostridium sp. AWRP	Pseudomonas sp. MYb193		Bradyrhizobium amphicarpaeae
Candidatus Fonsibacter ubiquis		Planctomyces sp. SH-PL62		Tenacibaculum todarodis		Blattabacterium sp. (Nauphoeta cinerea)			Bordetella genomosp. 9	Parascardovia denticolens DSM 10105 = JCM 12538	Clostridium sp. SY8519	Pseudomonas sp. S35		Bradyrhizobium cosmicum
Candidatus Gullanella endobia		Providencia rustigianii		Thalassospira indica		Blautia argi			Bordetella holmesii	Pedobacter sp. CJ43	Colwellia sp. 20A7	Pseudomonas sp. SK		Bradyrhizobium guangxiense
Candidatus Kinetoplastibacterium crithidii		Providencia vermicola		Thermoanaerobacterium		Blautia sp. LZLJ-3			Brachyspira intermedia PWS/A	Peribacillus butanolivorans	Comamonadaceae	Pseudomonas sp. SNU WT1		Bradyrhizobium paxllaeri
Candidatus Kinetoplastibacterium crithidii TCC036E		Pseudoalteromonas arabiensis		unclassified Brevundimonas		Bombella sp. KACC 21507			Brachyspira pilosicoli	Peribacillus simplex NBRC 15720 = DSM 1321	Companilactobacillus heilongjiangensis	Pseudomonas sp. URMO17WK12:I11		Bradyrhizobium sp. 4(2017)
Candidatus Liberibacter americanus str. Sao Paulo		Pseudoalteromonas luteoviolacea		unclassified Erysipelothrix		Bombilactobacillus bombi			Bradyrhizobium	Planococcus versutus	Coprobacter sp. 2CBH44	Pseudomonas syringae pv. actinidiae		Bradyrhizobium sp. CCBAU 51765
Candidatus Nitrosacidococcus tergens		Pseudolabrys sp. FHR47		unclassified Methylobacterium		Bordetella avium			Bradyrhizobium genosp. L	Polaribacter haliotis	Coraliomargarita akajimensis DSM 45221	Pseudopuniceibacterium antarcticum		Bradyrhizobium sp. CCBAU 53421
Candidatus Nitrosoglobus terrae		Pseudomonas mendocina		unclassified Nocardioides		Borrelia miyamotoi			Bradyrhizobium guangzhouense	Pontibacillus sp. HMF3514	Corynebacteriales	PVC group		Bradyrhizobium sp. ORS 285
Candidatus Nitrosopelagicus brevis		Pseudomonas sp. HLS-6		unclassified Streptomyces		Borrelia turicatae			Bradyrhizobium sp. 6(2017)	Porphyromonas gingivalis TDC60	Corynebacterium matruchotii	Pyrococcus furiosus COM1		Bradyrhizobium vignae
Candidatus Nitrotoga sp. AM1P		Pseudomonas sp. LH1G9		Vibrio sp. EJY3		Borreliella			Brevibacillus advancedrosporus DSM 25	Pragia fontium	Cryptobacterium curtum DSM 15641	Rahnella sp. ERMR1:05		Brenneria goodwinii
Candidatus Pelagibacter		Pseudomonas sp. OST1909		Weissella sp. HDW19		Borreliella burgdorferi			Buchnera aphidicola (Melanaphis sacchari)	Prosthecochloris sp. CIB 2401	Cutibacterium acnes	Ralstonia phage RP12		Brevibacterium casei
Candidatus Pelagibacter sp. FZCC0015		Pseudomonas syringae group		Weissella viridescens		Borreliella garinii			Burkholderia multivorans	Pseudomonas cichorii JBC1	Cutibacterium avidum	Ramlibacter tataouinensis		Brevibacterium luteolum
Candidatus Phytoplasma asteris		Pseudonocardia sp. Gen01		Wolbachia endosymbiont of Dipetalonema caudispina		Bosea sp. RAC05			Burkholderia pseudomallei	Pseudomonas sp. StFLB209	Cyclobacterium marinum DSM 745	Raoultella planticola		Brevibacterium sp. PAMC23299
Candidatus Protochlamydia naegleriophila		Pseudonocardia sp. HH130630-07		Xanthomonas citri		Botrytis cinerea B05.10			Burkholderia pseudomallei MSHR146	Rheinheimera sp. LHK132	Cytophaga hutchinsonii ATCC 33406	Rathayibacter sp. VKM Ac-2759		Brevibacterium sp. WO024
Candidatus Pseudomonas adelgestsugas		Rathayibacter tanaceti		Xenorhabdus nematophila		Brachyspira			Butyrivibrio	Rhizobium oryzihabitans	Desulfallas gibsoniae DSM 7213	Rhizobium flavum		Brevundimonas diminuta
Candidatus Purcelliella pentastirinorum		Rhizobacter gummiphilus				Brachyspira hyodysenteriae			Butyrivibrio hungatei	Rickettsia	Desulfobulbus oralis	Rhizobium leguminosarum bv. viciae 3841		Brevundimonas mediterranea
Candidatus Ruthia endofausta		Rhizobium etli 8C-3				Brachyspira hyodysenteriae ATCC 27164			Caldanaerobacter subterraneus subsp. tengcongensis MB4	Rothia	Desulfomicrobium orale DSM 12838	Rhizobium phaseoli Brasil 5		Brevundimonas sp. Bb-A
Candidatus Ruthia magnifica str. Cm (Calyptogena magnifica)		Rhizobium grahamii				Bradyrhizobium diazoefficiens			Caldicellulosiruptor	Rubrobacter sp. SCSIO 52915	Dialister	Rhizorhabdus dicambivorans		Brevundimonas sp. GRTSA-9
Candidatus Sulcia muelleri PSPU		Rhodobacter sphaeroides				Bradyrhizobium sp. CCBAU 21365			Caldithrix abyssi DSM 13497	Rummeliibacillus stabekisii	Dialister hominis	Rhodobacter sphaeroides KD131		Brucella pinnipedialis B2/94
Candidatus Sulfurimonas marisnigri		Rhodococcus erythropolis				Bradyrhizobium sp. SG09			Caloranaerobacter azorensis	Ruthenibacterium lactatiformans	Dialister massiliensis	Rhodocyclaceae bacterium ICHIAU1		Brucella sp. 2280
Casimicrobium huifangae		Rhodococcus pyridinivorans				Brenneria rubrifaciens			Campylobacter	Salimicrobium jeotgali	Dialister pneumosintes	Rickettsia canadensis		Brucella sp. BO2
Catenovulum sediminis		Rhodococcus sp. ABRD24				Breoghania sp. L-A4			Campylobacter avium LMG 24591	Scardovia inopinata JCM 12537	Diaminobutyricimonas sp. LJ205	Roseiflexus		Brussowvirus
Catharanthus roseus aster yellows phytoplasma		Rhodomicrobium vannielii ATCC 17100				Brettanomyces nanus			Campylobacter fetus	Sedimenticola thiotaurini	Draconibacterium sp. M1	Roseomonas		Buchnera aphidicola (Myzus persicae)
Caulobacter mirabilis		Roseimaritima ulvae				Brevefilum fermentans			Campylobacter hominis ATCC BAA-381	Segniliparus rotundus DSM 44985	Duncaniella sp. B8	Ruminococcaceae bacterium CPB6		Buchnera aphidicola (Nipponaphis monzeni)
Cedecea lapagei		Salinispora arenicola CNS-205				Brevibacillus			Campylobacter lari	Seonamhaeicola sp. S2-3	Dyadobacter fermentans DSM 18053	Saccharomonospora sp. 31sw		Buchnera aphidicola (Schlechtendalia chinensis)
Celeribacter indicus		Salipiger profundus				Brevibacillus agri			Campylobacter sp. 2014D-0216	Serratia fonticola	Dysgonomonas sp. HDW5A	Sanguibacter keddieii DSM 10542		Buchnera aphidicola str. Ua (Uroleucon ambrosiae)
Celeribacter manganoxidans		Serinicoccus hydrothermalis				Brevibacillus brevis NBRC 100599			Campylobacter sp. CCUG 57310	Shewanella sediminis HAW-EB3	Echinicola rosea	Sphingobium sp. CAP-1		Budviciaceae
Cellulomonas shaoxiangyii		Shewanella halifaxensis HAW-EB4				Brevibacillus sp. FJAT-54423			Campylobacter sputorum	Sneathia amnii	Echinicola sp. LN3S3	Sphingomonas hengshuiensis		Burkholderia cepacia JBK9
Cellulophaga baltica NN016038		Shewanella oneidensis MR-1				Brevibacterium sp. JNUCC-42			Campylobacter ureolyticus	Sphaerochaeta pleomorpha str. Grapes	Edaphobacter sp. 4G125	Sphingomonas sp. NIC1		Burkholderia lata
Cellulosimicrobium sp. TH-20		Shewanella sp. SNU WT4				Brevibacterium sp. o2			Campylobacterales	Sphingobacterium hotanense	Eikenella corrodens	Sphingopyxis fribergensis		Burkholderia sp. BDU6
Chitinolyticbacter meiyuanensis		Shewanella sp. YLB-08				Brevundimonas			Candida dubliniensis CD36	Sphingobium	Eikenella exigua	Sphingopyxis macrogoltabida		Burkholderia sp. PAMC 26561
Chitinophaga sp. 1303		Sorangium cellulosum				Brevundimonas naejangsanensis			Candidatus Amoebophilus asiaticus 5a2	Spirochaeta africana DSM 8902	Elizabethkingia	Spiroplasma citri		Burkholderia sp. RPE67
Chlamydia gallinacea		Sphingobacterium lactis				Brevundimonas sp. 'scallop'			Candidatus Azobacteroides pseudotrichonymphae	Spiroplasma clarkii	Ensifer adhaerens	Staphylococcus sciuri subsp. sciuri		Burkholderia thailandensis
Chlamydia pecorum		Sphingomonas daechungensis				Brevundimonas sp. M20			Candidatus Cyclonatronum proteinivorum	Sporomusa termitida	Enterobacterales	Staphylococcus stepanovicii		Burkholderia ubonensis
Chlamydia psittaci		Sphingomonas insulae				Brucellaceae			Candidatus Erwinia haradaeae	Staphylococcus delphini	Enterobacteriaceae	Starkeya novella DSM 506		Burkholderiales bacterium GJ-E10
Chloracidobacterium thermophilum B		Sphingomonas sp. HDW15C				Buchnera aphidicola			Candidatus Kinetoplastibacterium desouzaii TCC079E	Staphylococcus sp. AntiMn-1	Enterocloster bolteae	Stenotrophomonas sp. WZN-1		Caballeronia sp. SBC1
Chlorobaculum		Spiroplasma sp. BIUS-1				Buchnera aphidicola (Aphis glycines)			Candidatus Kuenenia stuttgartiensis	Streptococcus chenjunshii	Enterococcus	Streptococcus constellatus subsp. pharyngis C1050		Caldicellulosiruptor lactoaceticus 6A
Chlorobium phaeobacteroides BS1		Spiroplasma tabanidicola				Buchnera aphidicola (Aphis gossypii)			Candidatus Methylopumilus turicensis	Streptococcus mutans B04Sm5	Enterococcus avium	Streptococcus gallolyticus UCN34		Calothrix sp. NIES-2098
Chloroflexus aggregans DSM 9485		Spiroplasma taiwanense CT-1				Buchnera aphidicola (Macrosiphum euphorbiae)			Candidatus Pantoea carbekii	Streptococcus sp. CNU G3	Enterococcus cecorum	Streptococcus parauberis KCTC 11537		Campylobacter fetus subsp. venerealis NCTC 10354
Chromobacterium violaceum		Sporomusaceae				Buchnera aphidicola (Uroleucon sonchi)			Candidatus Promineofilum breve	Streptococcus sp. NCTC 11567	Enterococcus faecalis	Streptococcus phage MM1		Campylobacter lari RM2100
Chromohalobacter salexigens DSM 3043		Sterolibacteriaceae bacterium J5B				Burkholderia cenocepacia			Candidatus Saccharibacteria bacterium FS13P	Sulfurimonas sp. NW10	Enterococcus faecium	Streptococcus virus Sfi21		Campylobacter peloridis LMG 23910
Chroococcales		Streptococcus gallolyticus subsp. gallolyticus ATCC BAA-2069				Burkholderia cepacia complex			Candidatus Symbiobacter mobilis CR	Terasakiella sp. SH-1	Enterococcus hirae	Streptomyces alfalfae		Campylobacter upsaliensis RM3940
Citrobacter braakii		Streptococcus phage Cp1				Burkholderia gladioli			Candidatus Thioglobus autotrophicus	Tessaracoccus	Enterococcus mundtii	Streptomyces aquilus		Campylobacteraceae
Citrobacter farmeri		Streptococcus phage SM1				Burkholderia sp. Bp7605			Candidatus Xiphinematobacter sp. Idaho Grape	Tetragenococcus halophilus	Enterococcus saigonensis	Streptomyces clavuligerus		Canarypox virus
Citrobacter phage IME-CF2		Streptococcus sp. FDAARGOS_521				Burkholderia sp. MSMB0266			Capnocytophaga cynodegmi	Thauera hydrothermalis	Enterococcus wangshanyuanii	Streptomyces griseus subsp. griseus NBRC 13350		Candidatus Arthromitus sp. SFB-mouse
Citrobacter sp. BDA59-3		Streptomyces antimycoticus				Buttiauxella agrestis			Capnocytophaga sp. H4358	Thermoanaerobacterium thermosaccharolyticum	Epilithonimonas vandammei	Streptomyces hundungensis		Candidatus Babela massiliensis
Citrobacter werkmanii		Streptomyces ferrugineus				Caballeronia insecticola			Capnocytophaga stomatis	Thermomonas sp. XSG	Erysipelothrix inopinata	Streptomyces hygroscopicus subsp. jinggangensis		Candidatus Baumannia cicadellinicola
Clostridiales Family XIII. Incertae Sedis		Streptomyces libani subsp. rufus				Caldicellulosiruptor saccharolyticus DSM 8903			Caproiciproducens sp. 7D4C2	unclassified Carnobacterium	Erysipelothrix rhusiopathiae	Streptomyces pratensis ATCC 33331		Candidatus Coxiella mudrowiae
Clostridium autoethanogenum DSM 10061		Streptomyces pluripotens				Caldilinea aerophila DSM 14535 = NBRC 104270			Caproiciproducens sp. NJN-50	unclassified Chitinophaga	Erysipelothrix sp. HDW6B	Streptomyces sp. MOE7		Candidatus Desulforudis audaxviator
Clostridium botulinum F str. Langeland		Streptomyces sp. ADI95-16				Caloramator sp. E03			Carboxydocella thermautotrophica	unclassified Synechococcus	Erysipelotrichaceae	Streptomyces sp. NA02950		Candidatus Desulforudis audaxviator MP104C
Clostridium botulinum H04402 065		Streptomyces sp. SYP-A7193				Calothrix sp. 336/3			Carnobacterium sp. CP1	Ureaplasma parvum	Escherichia albertii	Streptomyces sp. Rer75		Candidatus Desulfovibrio trichonymphae
Clostridium diolis		Streptomyces viridosporus T7A				Calothrix sp. NIES-3974			Cellulophaga algicola DSM 14237	Vibrio casei	Escherichia coli	Streptomyces sp. S063		Candidatus Endolissoclinum faulkneri L2
Clostridium perfringens str. 13		Sulfolobaceae				Calothrix sp. NIES-4071			Cellulophaga lytica	Vibrio cyclitrophicus	Eubacterium	Streptomyces sp. SM18		Candidatus Fokinia solitaria
Cobetia sp. cqz5-12		Sulfurifustis variabilis				Calothrix sp. PCC 6303			Cellulophaga sp. L1A9	Wolbachia endosymbiont of Cruorifilaria tuberocauda	Eubacterium limosum	Sulfuriferula sp. AH1		Candidatus Frankia datiscae
Collimonas		Synechococcus elongatus PCC 7942 = FACHB-805				Caminibacter mediatlanticus TB-2			Cellulosilyticum sp. WCF-2	Zymobacter palmae	Eubacterium sulci ATCC 35585	Sulfuritalea hydrogenivorans sk43H		Candidatus Kinetoplastibacterium galatii TCC219
Colwellia beringensis		Synechococcus sp. CBW1004				Campylobacter armoricus			Cellvibrio japonicus Ueda107		Faecalibacterium prausnitzii	Sulfurospirillum sp. ACSDCE		Candidatus Kinetoplastibacterium sorsogonicusi
Conexibacter woesei DSM 14684		Synechococcus sp. MEDNS5				Campylobacter blaseri			Cellvibrio sp. PSBB006		Faecalibacterium prausnitzii A2-165	Sulfurovum		Candidatus Methanomassiliicoccus intestinalis
Confluentimicrobium sp. EMB200-NS6		Synechococcus sp. MVIR-18-1				Campylobacter cuniculorum			Changchengzhania lutea		Fastidiosipila sanguinis	Synechococcus phage S-CAM1		Candidatus Methanoplasma termitum
Coprothermobacter proteolyticus DSM 5265		Synechococcus sp. PCC 7003				Campylobacter fetus subsp. testudinum			Chitinophaga caeni		Fervidobacterium nodosum Rt17-B1	Synechococcus sp. LTW-R		Candidatus Midichloria mitochondrii IricVA
Corynebacterium frankenforstense DSM 45800		Tannerellaceae				Campylobacter fetus subsp. venerealis			Chitinophaga pinensis DSM 2588		Filifactor alocis ATCC 35896	Synechococcus sp. PROS-9-1		Candidatus Moranella endobia
Corynebacterium maris DSM 45190		Terribacillus goriensis				Campylobacter geochelonis			Chitinophaga sp. H33E-04		Finegoldia magna	Tatlockia micdadei		Candidatus Mycoplasma haemolamae str. Purdue
Corynebacterium minutissimum		Thermoanaerobacter sp. X513				Campylobacter helveticus			Chitinophaga sp. XS-30		Firmicutes	Thermacetogenium phaeum DSM 12270		Candidatus Nitrosocaldus islandicus
Corynebacterium mustelae		Thermothielavioides terrestris NRRL 8126				Campylobacter hyointestinalis			Chitinophagaceae		Fischerella sp. NIES-3754	Thermodesulfobacterium commune DSM 2178		Candidatus Nitrosocosmicus franklandus
Corynebacterium phocae		Thermus sp. CCB_US3_UF1				Campylobacter hyointestinalis subsp. lawsonii			Chlamydia avium 10DC88		Flagellimonas maritima	Thermosphaera aggregans DSM 11486		Candidatus Nitrosotenuis sp. DW1
Corynebacterium pseudotuberculosis		Thiomonas intermedia				Campylobacter hyointestinalis subsp. lawsonii CCUG 27631			Chlorobaculum limnaeum		Flammeovirga sp. MY04	Thermus caldilimi		Candidatus Pelagibacter sp. IMCC9063
Corynebacterium pseudotuberculosis Cp162		TM7 phylum sp. oral taxon 488				Campylobacter iguaniorum			Chlorobaculum parvum NCIB 8327		Flaviflexus sp. H23T48	TM7 phylum sp. oral taxon 955		Candidatus Pelagibacter ubique HTCC1062
Corynebacterium renale		unclassified Dietzia				Campylobacter insulaenigrae			Chlorobaculum tepidum TLS		Flavisolibacter ginsenosidimutans	Tsukamurella tyrosinosolvens		Candidatus Phytoplasma australiense
Corynebacterium sp. 2184		unclassified Lachnospiraceae				Campylobacter lanienae			Chlorobium chlorochromatii CaD3		Flavobacteriaceae	unclassified Arthrobacter		Candidatus Planktophila
Corynebacterium sp. MC1420		unclassified Mesoflavibacter				Campylobacter mucosalis CCUG 21559			Chlorobium limicola DSM 245		Flavobacteriales	unclassified Haloactinobacterium		Candidatus Planktophila lacus
Corynebacterium sp. zg-917		unclassified Polaribacter				Campylobacter ornithocola			Chlorobium phaeovibrioides		Flavobacterium album	unclassified Klebsiella		Candidatus Prometheoarchaeum syntrophicum
Corynebacterium suranareeae		unclassified Shewanella				Campylobacter peloridis			Chlorobium phaeovibrioides DSM 265		Flavobacterium psychrophilum	unclassified Nostoc		Candidatus Sodalis pierantonius str. SOPE
Corynebacterium urealyticum DSM 7111		Variovorax sp. WDL1				Campylobacter pinnipediorum			Chloroherpeton thalassium ATCC 35110		Flavobacterium sp. I3-2	unclassified RNA viruses ShiM-2016		Carboxydothermus hydrogenoformans Z-2901
Cronobacter dublinensis subsp. dublinensis LMG 23823		Vibrio aphrogenes				Campylobacter pinnipediorum subsp. caledonicus			Christensenella minuta		Francisella	Variovorax sp. PAMC26660		Carnobacteriaceae
Cuniculiplasma divulgatum		Vibrio cidicii				Campylobacter sp. CGEMS			Chroococcidiopsis thermalis PCC 7203		Fusobacteriales	Verrucomicrobia bacterium S94		Castellaniella defragrans 65Phen
Cupriavidus necator N-1		Vibrio coralliilyticus				Campylobacter sp. RM16192			Chryseobacterium		Fusobacterium	Vibrio campbellii ATCC BAA-1116		Caudovirales
Dechloromonas sp. HYN0024		Vibrio diabolicus subgroup				Campylobacter sp. RM16704			Chryseobacterium antarcticum		Fusobacterium canifelinum	Wolbachia endosymbiont of Carposina sasakii		Caulobacter flavus
Deefgea sp. D17		Waddlia chondrophila WSU 86-1044				Campylobacter sp. RM6137			Chryseobacterium balustinum		Fusobacterium hwasookii	Xanthomonas gardneri		Caulobacter rhizosphaerae
Dehalococcoides mccartyi 195		Wolbachia endosymbiont of Folsomia candida				Campylobacter sp. RM6914			Chryseobacterium bernardetii		Fusobacterium hwasookii ChDC F174	Xylanimonas allomyrinae		Caulobacter sp. FWC26
Dehalogenimonas		Xanthomonas campestris pv. campestris				Campylobacter sp. RM8964			Chryseobacterium carnipullorum		Fusobacterium hwasookii ChDC F206			Caulobacter vibrioides
Deinococcus puniceus		Xanthomonas fragariae				Campylobacter subantarcticus			Chryseobacterium gallinarum		Fusobacterium hwasookii ChDC F300			Cellulomonas fimi
Deinococcus sp. AJ005		Yersinia aleksiciae				Campylobacter upsaliensis			Chryseobacterium gleum		Fusobacterium necrophorum			Cellulomonas sp. JZ18
Dermabacteraceae						Campylobacter volucris			Chryseobacterium sp.		Fusobacterium necrophorum subsp. funduliforme			Cellulomonas sp. Y8
Desulfitobacterium hafniense DCB-2						Candidatus Accumulibacter phosphatis clade IIA str. UW-1			Chryseobacterium sp. 6424		Fusobacterium necrophorum subsp. necrophorum			Cellulophaga baltica 18
Desulfobacterium autotrophicum HRM2						Candidatus Cardinium hertigii			Chryseobacterium sp. 7-3A		Fusobacterium nucleatum			Cellulosimicrobium
Desulfopila sp. IMCC35005						Candidatus Cloacimonas acidaminovorans str. Evry			Chryseobacterium sp. cx-624		Fusobacterium nucleatum subsp. animalis			Cepunavirus
Desulfosarcina ovata subsp. ovata						Candidatus Endomicrobium trichonymphae			Chryseobacterium sp. FDAARGOS 1104		Fusobacterium nucleatum subsp. animalis 4_8			Chelativorans sp. BNC1
Desulfotalea psychrophila LSv54						Candidatus Filomicrobium marinum			Chryseobacterium sp. G0201		Fusobacterium nucleatum subsp. animalis 7_1			Chitinibacter sp. 2T18
Desulfovibrio magneticus RS-1						Candidatus Hepatoplasma crinochetorum Av			Chryseobacterium sp. IHB B 17019		Fusobacterium nucleatum subsp. nucleatum			Chlamydia caviae GPIC
Desulfovibrio sp. 86						Candidatus Izimaplasma sp. HR1			Chryseobacterium sp. NBC 122		Fusobacterium nucleatum subsp. nucleatum ATCC 23726			Chlamydia felis Fe/C-56
Desulfovibrio sulfodismutans DSM 3696						Candidatus Kinetoplastibacterium blastocrithidii			Chryseobacterium sp. StRB126		Fusobacterium nucleatum subsp. nucleatum ChDC F316			Chlamydia gallinacea 08-1274/3
Dickeya phage vB_DsoM_JA11						Candidatus Kinetoplastibacterium crithidii (ex Angomonas deanei ATCC 30255)			Citrobacter		Fusobacterium nucleatum subsp. polymorphum			Chlamydia pneumoniae
Dictyoglomus						Candidatus Liberibacter africanus PTSAPSY			Citrobacter freundii		Fusobacterium nucleatum subsp. vincentii			Chlamydia suis
Dolichospermum flos-aquae CCAP 1403/13F						Candidatus Liberibacter asiaticus			Citrobacter freundii complex		Fusobacterium nucleatum subsp. vincentii 3_1_27			Chloroflexi
Dyella						Candidatus Methylopumilus planktonicus			Clostridium acetobutylicum		Fusobacterium nucleatum subsp. vincentii ChDC F8			Chromobacteriaceae
Dyella japonica A8						Candidatus Nanopelagicus hibericus			Clostridium argentinense		Fusobacterium periodonticum			Chromobacterium sp. IIBBL 274-1
Edwardsiella hoshinae						Candidatus Phytoplasma			Clostridium baratii		Fusobacterium pseudoperiodonticum			Chryseobacterium sp. H3001
Eggerthella						Candidatus Phytoplasma ziziphi			Clostridium beijerinckii		Fusobacterium ulcerans ATCC 49185			Citrobacter amalonaticus
Eggerthellaceae						Candidatus Planktophila limnetica			Clostridium beijerinckii NRRL B-598		Gammaproteobacteria			Citrobacter sp. NMI7904_11
Egicoccus halophilus						Candidatus Planktophila sulfonica			Clostridium bornimense		Gardnerella vaginalis			Citrobacter sp. RHBSTW-00599
Ehrlichia chaffeensis str. Arkansas						Candidatus Portiera aleyrodidarum			Clostridium botulinum BKT015925		Gemella			Clavibacter michiganensis subsp. nebraskensis
Ehrlichia ruminantium						Candidatus Profftella armatura			Clostridium butyricum		Gemella haemolysans			Clostridiaceae bacterium 14S0207
Ensifer alkalisoli						Candidatus Protochlamydia amoebophila UWE25			Clostridium cellulovorans 743B		Gemella morbillorum			Clostridium beijerinckii NCIMB 8052
Enterobacter cloacae complex sp. FDA-CDC-AR_0132						Candidatus Puniceispirillum marinum IMCC1322			Clostridium chauvoei		Gemella sanguinis			Cnuibacter physcomitrellae
Enterobacter sp. E76						Candidatus Solibacter usitatus Ellin6076			Clostridium drakei		Gemella sp. oral taxon 928			Cobetia sp. L2A1
Enterobacter sp. R4-368						Candidatus Sulcia muelleri			Clostridium fermenticellae		Geminocystis sp. NIES-3708			Collimonas pratensis
Enterobacter sp. RHBSTW-00975						Candidatus Sulfurimonas baltica			Clostridium isatidis		Geobacillus			Colwellia sp. PAMC 21821
Enterococcus faecium T110						Candidatus Tachikawaea gelatinosa			Clostridium pasteurianum		Geobacter uraniireducens Rf4			Comamonas
Enterococcus sp. CR-Ec1						Candidatus Thioglobus singularis PS1			Clostridium saccharoperbutylacetonicum		Glaciecola amylolytica			Comamonas testosteroni TK102
Enterococcus sp. FDAARGOS_553						Candidatus Thioglobus sp. NP1			Clostridium scatologenes		Glaesserella parasuis			Companilactobacillus futsaii
Entomoplasma freundtii						Capnocytophaga canimorsus Cc5			Clostridium septicum		Haemophilus			Corynebacterium amycolatum
Entomoplasmatales						Capnocytophaga sp. H2931			Clostridium sp. BNL1100		Haemophilus haemolyticus			Corynebacterium anserum
Erwiniaceae						Cardinium endosymbiont cEper1 of Encarsia pergandiella			Clostridium sp. JN-1		Haemophilus influenzae			Corynebacterium atypicum
Erythrobacter seohaensis						Carnobacterium			Clostridium sp. JN-9		Haemophilus influenzae 10810			Corynebacterium crudilactis
Escherichia coli O104:H4 str. C227-11						Catenovulum sp. CCB-QB4			Clostridium sporogenes		Haemophilus parahaemolyticus			Corynebacterium deserti GIMN1.010
Exiguobacterium sp. Helios						Catenulispora acidiphila DSM 44928			Clostridium taeniosporum		Haemophilus parainfluenzae			Corynebacterium doosanense CAU 212 = DSM 45436
Ferroplasma acidiphilum						Caulobacter			Clostridium tetani		Haemophilus parainfluenzae T3T1			Corynebacterium jeikeium
Fervidicoccus fontis Kam940						Cedecea neteri			Clostridium tyrobutyricum		Haemophilus pittmaniae			Corynebacterium kutscheri
Flamingopox virus FGPVKD09						Celeribacter ethanolicus			Cohnella abietis		Haemophilus sp. oral taxon 036			Corynebacterium riegelii
Flavobacteriaceae bacterium 10Alg115						Celeribacter marinus			Collimonas arenae		Hathewaya histolytica			Corynebacterium sanguinis
Flavobacterium nitrogenifigens						Cellulophaga			Collinsella aerofaciens		Helicobacter pylori			Corynebacterium segmentosum
Flavobacterium psychrophilum FPG3						Cellulophaga baltica			Colwellia sp. Arc7-D		Herbinix luporum			Corynebacterium sp. ATCC 6931
Francisella marina						Cellvibrio sp. KY-GH-1			Companilactobacillus		Human betaherpesvirus 7			Corynebacterium sp. LMM-1652
Francisella noatunensis subsp. noatunensis FSC774						Cetia pacifica			Companilactobacillus ginsenosidimutans		Hymenobacter			Corynebacterium sp. ZJ-599
Francisella orientalis str. Toba 04						Chelatococcus sp. CO-6			Companilactobacillus zhachilii		Hymenobacter jejuensis			Corynebacterium sphenisci DSM 44792
Francisella persica ATCC VR-331						Chitinibacter fontanus			Coriobacteriales		Hymenobacter nivis			Corynebacterium ulcerans FRC11
Francisella tularensis subsp. novicida						Chitinophaga			Coriobacteriia		Hymenobacter oligotrophus			Corynebacterium xerosis
Francisella tularensis subsp. novicida U112						Chlamydia			Coriobacterium glomerans PW2		Hymenobacter sp. 17J36-26			Coxiella burnetii Dugway 5J108-111
Fructilactobacillus fructivorans						Chlorobium phaeobacteroides DSM 266			Corynebacterium		Hymenobacter sp. NBH84			Coxiellaceae
gamma proteobacterium SS-5						Chloroflexus aurantiacus			Corynebacterium argentoratense DSM 44202		Intestinibaculum porci			Cryobacterium sp. LW097
Gemmataceae						Chondrocystis sp. NIES-4102			Corynebacterium bovis		Intestinimonas butyriciproducens			Cupriavidus campinensis
Geobacillus sp. 44C						Chondromyces crocatus			Corynebacterium casei LMG S-19264		Jeotgalibaca arthritidis			Cupriavidus necator H16
Geobacillus sp. 46C-IIa						Chromobacterium			Corynebacterium choanis		Jeotgalibaca ciconiae			Curtobacterium pusillum
Geobacillus sp. JS12						Chromobacterium sp. ATCC 53434			Corynebacterium diphtheriae		Jeotgalibaca sp. PTS2502			Cutibacterium acnes subsp. defendens ATCC 11828
Georgenia sp. Z294						Chryseobacterium camelliae			Corynebacterium sp. NML98-0116		Kingella denitrificans			Cyanobium gracile PCC 6307
Georgenia sp. Z443						Chryseobacterium joostei			Coxiella burnetii		Kingella kingae			Cytobacillus kochii
Gimesia						Chryseobacterium lactis			Crassaminicella sp. SY095		Kingella oralis			Dactylococcopsis salina PCC 8305
Gimesia benthica						Chryseobacterium sp. 3008163			Cruoricaptor ignavus		Klebsiella			Defluviitoga tunisiensis
Glaciihabitans sp. INWT7						Chryseobacterium sp. F5649			Cupriavidus oxalaticus		Klebsiella aerogenes			Dehalobacter
Glycocaulis alkaliphilus						Chryseobacterium sp. G0162			Cupriavidus pauculus		Klebsiella michiganensis			Dehalobacter restrictus DSM 9455
Gordonia alkanivorans						Chryseobacterium sp. JV274			Cyclobacterium amurskyense		Klebsiella pneumoniae			Dehalococcoides mccartyi
Granulibacter bethesdensis						Ciceribacter thiooxidans			Cycloclasticus sp. P1		Klebsiella quasipneumoniae			Deinococcus
Grapevine virus I						Citrobacter rodentium ICC168			Cytophagales		Klebsiella variicola			Deinococcus proteolyticus MRP
Hafnia sp. CBA7124						Citrobacter sp. SNU WT2			Deferribacter desulfuricans SSM1		Labilithrix luteola			Deinococcus sp. NW-56
Hafniaceae						Cloacibacillus porcorum			Defluviicoccus vanus		Lachnoanaerobaculum umeaense			Delftia acidovorans SPH-1
Hahella chejuensis KCTC 2396						Clostridia			Deltaproteobacteria		Lachnoclostridium phytofermentans ISDg			Delftia sp. HK171
Halalkalicoccus jeotgali B3						Clostridium aceticum			Desulfitobacterium metallireducens DSM 15288		Lachnoclostridium sp. YL32			delta/epsilon subdivisions
Halioglobus pacificus						Clostridium botulinum 202F			Desulfobulbus propionicus DSM 2032		Lachnospiraceae			Denitrobacterium detoxificans
Halobacteriovorax marinus						Clostridium botulinum B str. Eklund 17B (NRP)			Desulfococcus oleovorans Hxd3		Lachnospiraceae bacterium oral taxon 500			Dermacoccus nishinomiyaensis
Halobacterium sp. DL1						Clostridium carboxidivorans P7			Desulfofarcimen acetoxidans DSM 771		Lacinutrix sp. 5H-3-7-4			Dermacoccus sp. PAMC28757
Haloferax mediterranei ATCC 33500						Clostridium estertheticum subsp. estertheticum			Desulfomonile tiedjei DSM 6799		Lacipirellula parvula			Desulfolutivibrio sulfoxidireducens
Halogeometricum borinquense DSM 11551						Clostridium ljungdahlii DSM 13528			Desulfosarcina ovata subsp. sediminis		Lacticaseibacillus paracasei			Desulfopila sp. IMCC35004
Halomonas huangheensis						Clostridium novyi			Desulfosporosinus orientis DSM 765		Lactobacillaceae			Desulfosarcina ovata
Halomonas sp. GT						Clostridium novyi NT			Desulfotomaculum ruminis DSM 2154		Lactobacillales			Desulfotomaculum
Halomonas sp. Y2R2						Clostridium pasteurianum BC1			Desulfovibrio alaskensis G20		Lactobacillus			Desulfotomaculum nigrificans CO-1-SRB
Halorhodospira halophila SL1						Clostridium saccharobutylicum			Desulfovibrio desulfuricans		Lactobacillus acidophilus			Desulfotomaculum reducens MI-1
Helicobacter pullorum						Clostridium saccharoperbutylacetonicum N1-4(HMT)			Desulfovibrio sp. IOR2		Lactobacillus delbrueckii			Desulfovibrio desulfuricans ND132
Helicobacter pylori SouthAfrica7						Clostridium thermarum			Desulfurivibrio alkaliphilus AHT 2		Lactobacillus delbrueckii subsp. lactis			Desulfovibrio vulgaris DP4
Herbaspirillum frisingense						Cobetia marina			Desulfurobacterium thermolithotrophum DSM 11699		Lactobacillus gasseri			Desulfurispirillum indicum S5
Herbaspirillum rubrisubalbicans						Cobetia sp. AM6			Dietzia timorensis		Lactobacillus gasseri ATCC 33323 = JCM 1131			Desulfuromonadales
Hydrocarboniclastica marina						Collimonas fungivorans			Dokdonia sp. Dokd-P16		Lactobacillus gasseri DSM 14869			Devosia sp. A16
Hydrogenophaga crassostreae						Colwellia sp. MT41			Draconibacterium orientale		Lactobacillus iners			Devosia sp. D6-9
Hydrogenophaga sp. PBL-H3						Colwellia sp. PAMC 20917			Dysgonomonadaceae		Lactobacillus jensenii			Dickeya aquatica
Hydrogenovibrio marinus						Comamonas testosteroni			Dysgonomonas sp. HDW5B		Lactobacillus johnsonii			Dickeya chrysanthemi Ech1591
Hydrogenovibrio thermophilus						Companilactobacillus allii			Echinicola strongylocentroti		Lactobacillus malefermentans			Dickeya fangzhongdai
Hyphobacterium sp. CCMP332						Companilactobacillus pabuli			Echinicola vietnamensis DSM 17526		Lactobacillus vaginalis			Dictyoglomus turgidum DSM 6724
Idiomarina loihiensis						Conchiformibius steedae			Ectothiorhodospira sp. BSL-9		Lactococcus garvieae			Dietzia lutea
Iodobacter						Corallococcus macrosporus			Edwardsiella ictaluri		Lactococcus lactis			Dolichospermum sp. UHCC 0315A
Isoptericola dokdonensis DS-3						Corynebacterium ammoniagenes			Eggerthella lenta		Lactococcus lactis subsp. cremoris			Dyella sp. G9
Jinshanibacter zhutongyuii						Corynebacterium aquilae DSM 44791			Eggerthella lenta DSM 2243		Latilactobacillus sakei			Dyella sp. M7H15-1
Kaistia sp. 32K						Corynebacterium aurimucosum			Egibacter rhizosphaerae		Lautropia mirabilis			Dyella thiooxydans
Ketogulonicigenium robustum						Corynebacterium endometrii			Elizabethkingia anophelis		Lentilactobacillus hilgardii			Dysosmobacter welbionis
Klebsiella grimontii						Corynebacterium flavescens			Elizabethkingia bruuniana		Leptotrichia			Ectothiorhodospiraceae bacterium BW-2
Klebsiella pneumoniae subsp. pneumoniae						Corynebacterium glucuronolyticum			Elizabethkingia meningoseptica		Leptotrichia buccalis C-1013-b			Ehrlichia canis str. Jake
Klebsiella quasivariicola						Corynebacterium glutamicum			Elizabethkingia miricola		Leptotrichia goodfellowii			Ehrlichia muris AS145
Kluyvera ascorbata						Corynebacterium lactis RW2-5			Elizabethkingia sp. 2-6		Leptotrichia hofstadii			Elizabethkingia anophelis FMS-007
Kluyvera intermedia						Corynebacterium propinquum			Empedobacter falsenii		Leptotrichia hongkongensis			Elizabethkingia anophelis NUHP1
Komagataeibacter nataicola						Corynebacterium pseudopelargi			Empedobacter stercoris		Leptotrichia shahii			endosymbiont of Euscepes postfasciatus
Komagataeibacter oboediens						Corynebacterium simulans			Endomicrobium proavitum		Leptotrichia sp. oral taxon 212			endosymbiont of Sipalinus gigas
Komagataeibacter saccharivorans						Corynebacterium singulare			endosymbiont 'TC1' of Trimyema compressum		Leptotrichia sp. oral taxon 498			Ensifer mexicanus
Kosmotoga olearia TBF 19.5.1						Corynebacterium sp. 2039			Enterobacter bugandensis		Leptotrichia sp. oral taxon 847			Enterobacter cancerogenus
Kurthia						Corynebacterium sp. 2183			Enterobacter cloacae		Leptotrichia trevisanii			Enterobacter soli
Labrenzia sp. PHM005						Corynebacterium sp. 4H37-19			Enterobacter cloacae complex		Leptotrichia wadei			Enterobacter sp. SA187
Labrys sp. KNU-23						Corynebacterium sp. sy039			Enterococcaceae		Ligilactobacillus saerimneri			Enterobacteria phage vB_EcoS_Rogue1
Laceyella sacchari						Corynebacterium striatum			Enterococcus gilvus		Ligilactobacillus salivarius			Enterococcus faecalis ARO1/DG
Lacticaseibacillus paracasei subsp. paracasei						Corynebacterium testudinoris			Entomomonas sp. F2A		Limosilactobacillus fermentum			Enterococcus mundtii QU 25
Lactobacillus agilis						Corynebacterium ulcerans			Entomoplasma luminosum		Limosilactobacillus reuteri			Entomomonas moraniae
Lactobacillus animalis						Corynebacterium urealyticum			Erwinia		Luteolibacter luteus			Entomoplasma somnilux
Lactobacillus apis						Corynebacterium vitaeruminis DSM 20294			Erwinia gerundensis		Lysinibacillus sp. 2017			Epibacterium mobile
Lactobacillus buchneri NRRL B-30929						Costertonia aggregata			Erysipelothrix		Lysinibacillus sphaericus			Erwinia amylovora
Lactobacillus buchneri subsp. silagei CD034						Crinalium epipsammum PCC 9333			Erysipelothrix piscisicarius		Lysobacter antibioticus			Erwinia billingiae
Lactobacillus curvatus JCM 1096 = DSM 20019						Croceibacter atlanticus HTCC2559			Erysipelothrix sp. HDW6C		Macrococcus canis			Erwinia billingiae Eb661
Lactobacillus delbrueckii subsp. lactis DSM 20072						Croceicoccus marinus			Escherichia		Mageeibacillus indolicus UPII9-5			Erwinia pyrifoliae Ep1/96
Lactobacillus fermentum F-6						Crocosphaera subtropica ATCC 51142			Escherichia fergusonii		Malassezia restricta			Erwinia tasmaniensis Et1/99
Lactobacillus hokkaidonensis JCM 18461						Cronobacter			Eubacterium sp. NSJ-61		Mannheimia haemolytica			Erysipelothrix sp. 15TAL0474
Lactobacillus kefiranofaciens ZW3						Cryobacterium arcticum			Exiguobacterium		Maribacter sp. 1_2014MBL_MicDiv			Erysipelotrichales
Lactobacillus mucosae LM1						Cryobacterium soli			Exiguobacterium sibiricum 255-15		Maribacter sp. T28			Erythrobacter mangrovi
Lactococcus lactis subsp. cremoris KW2						Cupriavidus			Ezakiella massiliensis		Mariniflexile sp. TRM1-10			Erythrobacter sp. A30-3
Laribacter hongkongensis HLHK9						Cupriavidus basilensis			Faecalibaculum rodentium		Marivirga tractuosa DSM 4126			Erythrobacter sp. KY5
Legionella fallonii LLAP-10						Cupriavidus pinatubonensis JMP134			Fervidobacterium pennivorans		Massilistercora timonensis			Escherichia coli KO11FL
Legionella jordanis						Cutibacterium granulosum			Fibrella sp. ES10-3-2-2		Megamonas funiformis			Escherichia coli O127:H6
Legionella lansingensis						Cyanobacterium aponinum PCC 10605			Fibrobacter succinogenes subsp. succinogenes S85		Megamonas hypermegale			Escherichia phage Mu
Legionella pneumophila subsp. fraseri						cyanobacterium endosymbiont of Rhopalodia gibberula			Filimonas lacunae		Megasphaera stantonii			Euzebya sp. DY32-46
Lelliottia nimipressuralis						Cyanobium sp. NIES-981			Flammeovirga pectinis		Melissococcus plutonius			Exiguobacterium sp. MH3
Lentilactobacillus buchneri						Cyclobacteriaceae			Flaviflexus salsibiostraticola		Mesorhizobium			Exiguobacterium sp. U13-1
Lentilactobacillus curieae						Cycloclasticus			Flavihumibacter sp. SB-02		Microbacterium sp. HY60			Fabibacter pacificus
Leptolyngbya						Cylindrospermopsis curvispora GIHE-G1			Flavisolibacter sp. 17J28-1		Micrococcales			Ferroglobus placidus DSM 10642
Leptolyngbya boryana						Cystobacter fuscus			Flavisolibacter tropicus		Mobiluncus curtisii			Fictibacillus
Leptospira mayottensis						Cytobacillus oceanisediminis			Flavobacterium		Mogibacterium diversum			Flammeovirga
Leptospira santarosai serovar Shermani str. LT 821						Cytophagaceae			Flavobacterium anhuiense		Mollicutes			Flaviflexus sp. dk850
Leptospira tipperaryensis						Dechloromonas aromatica RCB			Flavobacterium arcticum		Moraxella osloensis			Flavobacterium columnare ATCC 49512
Leptospirillum						Dehalobacter restrictus			Flavobacterium branchiophilum FL-15		Morganella morganii			Flavobacterium psychrophilum FPG101
Leucobacter sp. HDW9C						Dehalobacterium formicoaceticum			Flavobacterium columnare		Mucilaginibacter rubeus			Francisella hispaniensis
Leuconostoc gelidum subsp. gasicomitatum LMG 18811						Dehalogenimonas lykanthroporepellens BL-DC-9			Flavobacterium commune		Muribaculaceae bacterium DSM 108610			Francisella hispaniensis FSC454
Leuconostoc mesenteroides KFRI-MG						Deinococcus actinosclerus			Flavobacterium crocinum		Muribaculum intestinale			Francisella orientalis
Leuconostoc sp. C2						Deinococcus geothermalis DSM 11300			Flavobacterium faecale		Mycolicibacter			Francisella salina
Liberibacter						Deinococcus irradiatisoli			Flavobacterium gilvum		Mycoplasma			Frankia alni ACN14a
Limnobaculum parvum						Deinococcus radiodurans			Flavobacterium haoranii		Mycoplasma alkalescens			Frankia sp. EAN1pec
Limnospira fusiformis SAG 85.79						Delftia			Flavobacterium indicum GPTSA100-9 = DSM 17447		Mycoplasma anatis			Frigoribacterium sp. NBH87
Listeria ivanovii subsp. londoniensis						Delftia acidovorans			Flavobacterium magnum		Mycoplasma salivarium			Fusobacteriaceae
Listeria monocytogenes FSL J1-208						Delftia tsuruhatensis			Flavobacterium nackdongense		Mycoplasmataceae			gamma proteobacterium HdN1
Listeria seeligeri serovar 1/2b str. SLCC3954						Denitrovibrio acetiphilus DSM 12809			Flavobacterium sangjuense		Myroides odoratus			Gammaproteobacteria bacterium DM2
Luteibacter pinisoli						Dermabacter vaginalis			Flavobacterium sediminis		Ndongobacter massiliensis			Gammaproteobacteria bacterium ESL0073
Lysobacter soli						Dermatophilus congolensis			Flavobacterium sp. 140616W15		Neisseria			Gardnerella vaginalis HMP9231
Lysobacter sp. HDW10						Desulfarculus baarsii DSM 2075			Flavobacterium sp. CJ74		Neisseria animalis			Gemmatimonadaceae
Magnetospira sp. QH-2						Desulfitobacterium			Flavobacterium sp. HYN0086		Neisseria bacilliformis			Geobacillus thermodenitrificans NG80-2
Mannheimia haemolytica USDA-ARS-USMARC-184						Desulfitobacterium dehalogenans ATCC 51507			Flavobacterium sp. Sr18		Neisseria brasiliensis			Geobacter daltonii FRC-32
Marinitoga piezophila KA3						Desulfitobacterium dichloroeliminans LMG P-21439			Flexistipes sinusarabici DSM 4947		Neisseria chenwenguii			Geobacter sulfurreducens
Marinobacter salarius						Desulfitobacterium hafniense			Flintibacter sp. KGMB00164		Neisseria cinerea			Georhizobium profundi
Marinobacter sp. Arc7-DN-1						Desulfitobacterium hafniense Y51			Fluviibacter phosphoraccumulans		Neisseria elongata			Glaciecola sp. THG-3.7
Marinobacter sp. JH2						Desulfobacca acetoxidans DSM 11109			Fluviicola taffensis DSM 16823		Neisseria elongata subsp. glycolytica			Glaesserella parasuis 29755
Martelella sp. AD-3						Desulfobacula toluolica Tol2			Formosa sediminum		Neisseria flavescens			Glaesserella parasuis D74
Massilia armeniaca						Desulfobulbus oligotrophicus			Formosa sp. Hel1_33_131		Neisseria gonorrhoeae			Gluconacetobacter diazotrophicus PA1 5
Meiothermus ruber DSM 1279						Desulfocapsa sulfexigens DSM 10523			Formosa sp. L2A11		Neisseria gonorrhoeae MS11			Gluconobacter sphaericus
Meiothermus taiwanensis WR-220						Desulfococcus multivorans			Francisella tularensis		Neisseria lactamica			Glutamicibacter nicotianae
Mesoplasma entomophilum						Desulfocurvibacter africanus subsp. africanus str. Walvis Bay			Frankia inefficax		Neisseria lactamica 020-06			Gordonia bronchialis
Mesoplasma syrphidae						Desulfohalobium retbaense DSM 5692			Frederiksenia canicola		Neisseria meningitidis			Gordonia insulae
Mesoplasma tabanidae						Desulfomicrobium			Fructilactobacillus lindneri		Neisseria meningitidis 053442			Gordonia iterans
Mesorhizobium erdmanii						Desulfosarcina alkanivorans			Furfurilactobacillus rossiae		Neisseria meningitidis 8013			Gordonia phage GodonK
Mesorhizobium sp. 113-1-2						Desulfosarcina widdelii			Fusobacterium gonidiaformans ATCC 25563		Neisseria meningitidis alpha14			Gordonia phage Phinally
Mesorhizobium sp. 113-3-3						Desulfosporosinus meridiei DSM 13257			Fusobacterium mortiferum ATCC 9817		Neisseria meningitidis alpha710			Gordonia sp. 135
Mesorhizobium sp. AA22						Desulfotomaculum ferrireducens			Fusobacterium sp. NSJ-57		Neisseria meningitidis M01-240355			Gordonia sp. YC-JH1
Mesorhizobium sp. M1D.F.Ca.ET.043.01.1.1						Desulfovibrio salexigens DSM 2638			Fusobacterium ulcerans		Neisseria meningitidis M04-240196			Guyparkeria halophila
Mesorhizobium sp. M2A.F.Ca.ET.043.05.1.1						Desulfovibrio sp. G11			Fusobacterium varium		Neisseria meningitidis M0579			Gynuella sunshinyii YC6258
Mesorhizobium sp. NBSH29						Desulfovibrionaceae			Gardnerella vaginalis 409-05		Neisseria meningitidis WUE 2594			Haematospirillum jordaniae
Methanobacteriaceae						Desulfurella acetivorans A63			Gemella sp. ND 6198		Neisseria mucosa			Haemophilus influenzae R2846
Methanobacterium						Devosia ginsengisoli			Gemmata massiliana		Neisseria musculi			Haemophilus virus HP1
Methanobacterium congolense						Devosia sp. MC521			Gemmata obscuriglobus		Neisseria polysaccharea			Hafnia
Methanobrevibacter smithii ATCC 35061						Devosia sp. S02			Geobacillus sp. E263		Neisseria sicca			Hafnia alvei FB1
Methanocaldococcus fervens AG86						Diaphorobacter aerolatus			Geobacter lovleyi SZ		Neisseria sp. KEM232			Hafnia paralvei
Methanocaldococcus jannaschii DSM 2661						Diaphorobacter sp. HDW4A			Geobacter metallireducens GS-15		Neisseria sp. ZJ785			Halanaerobiaceae
Methanococcoides methylutens MM1						Diaphorobacter sp. HDW4B			Geobacter sp. M18		Neisseria subflava			Halarchaeum sp. CBA1220
Methanococcus aeolicus Nankai-3						Dickeya dianthicola			Geosporobacter ferrireducens		Neisseria wadsworthii			Haliangium ochraceum DSM 14365
Methanohalobium evestigatum Z-7303						Dickeya paradisiaca Ech703			Geovibrio thiophilus		Neisseria zalophi			Halieaceae bacterium IMCC3088
Methanomethylovorans hollandica DSM 15978						Dickeya solani			Gimesia maris		Neisseria zoodegmatis			Haloarcula sp. CBA1115
Methanosarcina						Dickeya sp. NCPPB 569			Glaesserella sp. 15-184		Neisseriaceae			Halobacterium salinarum
Methanosarcina barkeri						Dictyoglomus thermophilum H-6-12			Gloeobacter kilaueensis JS1		Nibricoccus aquaticus			Haloferax volcanii DS2
Methanosarcina barkeri MS						Dokdonia			Gloeothece verrucosa PCC 7822		Nocardia farcinica			Halomicrobium sp. LC1Hm
Methanosarcina sp. Kolksee						Dokdonia sp. 4H-3-7-5			Glutamicibacter		Olsenella sp. GAM18			Halomonas beimenensis
Methanothrix thermoacetophila PT						Dokdonia sp. MED134			Gordonia		Olsenella uli DSM 7084			Halomonas campisalis
Methylacidiphilum kamchatkense Kam1						Draconibacterium			Gordonia sp. HY186		Ornithobacterium rhinotracheale			Halomonas chromatireducens
Methylobacillus flagellatus KT						Duganella sp. AF9R3			Gracilibacillus sp. SCU50		Owenweeksia hongkongensis DSM 17368			Halomonas sp. BC-M4-5
Methylobacterium aquaticum						Echinicola sp. 20G			Gramella flava JLT2011		Paenibacillus			Halomonas sp. GFAJ-1
Methylobacterium sp. 17Sr1-1						Edwardsiella			Gramella forsetii KT0803		Paenibacillus odorifer			Halomonas sp. KO116
Methylobacterium sp. AMS5						Effusibacillus sp. skT53			Gramella fulva		Paenibacillus sp. RUD330			Halomonas sp. PGE1
Methylobacterium sp. DM1						Eggerthella sp. YY7918			Granulicella tundricola MP5ACTX9		Pandoraea apista			Halomonas sp. SF2003
Methylobacterium sp. WL1						Ehrlichia			Haemophilus aegyptius		Parabacteroides			Halopenitus persicus
Methyloceanibacter caenitepidi						Ehrlichia sp. HF			Haemophilus influenzae 2019		Parabacteroides distasonis			Haloquadratum walsbyi DSM 16790
Methyloceanibacter sp. wino2						Eikenella			Haemophilus influenzae CGSHiCZ412602		Paraburkholderia xenovorans LB400			Halorhabdus tiamatea SARL4B
Methylocystis parvus						Elizabethkingia sp. JS20170427COW			Haemophilus influenzae F3047		Paraprevotella xylaniphila YIT 11841			Halorientalis sp. IM1011
Methylocystis sp. SC2						Elizabethkingia sp. M8			Haemophilus influenzae KR494		Parvimonas micra			Halostagnicola larsenii XH-48
Methyloligella sp. GL2						Elizabethkingia ursingii			Haemophilus influenzae R2866		Pasteurella multocida			Halotalea alkalilenta
Methylomonas koyamae						Emcibacter sp. MEBiC09520			Halanaerobium hydrogeniformans		Pasteurellaceae			Halothece sp. PCC 7418
Methylomonas sp. DH-1						endosymbiont of Acanthamoeba sp. UWC8			Halarcobacter bivalviorum		Pectobacterium polaris			Hartmannibacter diazotrophicus
Methylophaga nitratireducenticrescens						endosymbiont of Bathymodiolus septemdierum str. Myojin knoll			Haliscomenobacter hydrossis DSM 1100		Pediococcus acidilactici			Helicobacter cetorum MIT 99-5656
Methylorubrum extorquens CM4						endosymbiont of Pachyrhynchus infernalis			Halobacillus halophilus		Pedobacter sp. eg			Helicobacter cholecystus
Methylorubrum populi						Enterobacter			Halobacillus mangrovi		Pedobacter sp. JBR3-12			Helicobacter felis ATCC 49179
Methylosinus sp. C49						Enterobacter asburiae			Halomicronema hongdechloris C2206		Pedobacter steynii			Helicobacter typhlonius
Methylotenera versatilis 301						Enterobacter chengduensis			Halomonas		Pelodictyon luteolum DSM 273			Herbaspirillum huttiense
Methylovirgula ligni						Enterobacter hormaechei			Halomonas sp. MCCC 1A13316		Pelolinea submarina			Herbaspirillum rubrisubalbicans M1
Micavibrio aeruginosavorus EPB						Enterobacter roggenkampii			Haloplanus rubicundus		Pelosinus sp. UFO1			Herbiconiux sp. SALV-R1
Microbacterium protaetiae						Enterococcus faecalis R712			Halostella pelagica		Peptoclostridium acidaminophilum DSM 3953			Hippea maritima DSM 10411
Microbacterium sp. CGR1						Enterococcus gallinarum			Halothiobacillus neapolitanus c2		Peptoniphilus harei			Human endogenous retrovirus K113
Microbacterium sp. HY82						Enterococcus sp. FDAARGOS_375			Helicobacter hepaticus ATCC 51449		Peribacillus psychrosaccharolyticus			Human papillomavirus 187
Microcystis aeruginosa NIES-298						Entomoplasma melaleucae			Helicobacter suis		Petrimonas mucosa			Human papillomavirus 5
Microcystis aeruginosa PCC 7806SL						Ephemeroptericola cinctiostellae			Herbaspirillum seropedicae		Phocaeicola			Humibacter sp. BT305
Microlunatus sp. KUDC0627						Epidermidibacterium keratini			Histophilus somni		Phocaeicola dorei			Hungateiclostridiaceae
Micromonospora carbonacea						Epsilonproteobacteria			Histophilus somni 129PT		Phocaeicola salanitronis DSM 18170			Hydrogenobaculum sp. Y04AAS1
Micromonospora craniellae						Eremothecium gossypii ATCC 10895			Hungatella hathewayi WAL-18680		Phocaeicola vulgatus			Hydrogenophaga
Micromonospora sagamiensis						Erysipelatoclostridium ramosum			Hydrogenimonas urashimensis		Pluralibacter gergoviae			Hydrogenophaga pseudoflava
Microvirga sp. 17 mud 1-3						Erysipelatoclostridium ramosum DSM 1402			Hymenobacter qilianensis		Polaribacter vadi			Hydrogenovibrio crunogenus
Mixta theicola						Erysipelothrix larvae			Hymenobacter russus		Pontibacter			Hydrogenovibrio crunogenus XCL-2
Morganellaceae						Erysipelothrix sp. HDW6A			Hymenobacter sedentarius		Pontibacter russatus			Hymenobacter baengnokdamensis
Moritella						Erythrobacteraceae			Hymenobacter sp. APR13		Porphyromonas			Hypericibacter
Mumia sp. ZJ1417						Escherichia marmotae			Hymenobacter sp. BRD128		Porphyromonas asaccharolytica DSM 20707			Hyphomicrobium denitrificans ATCC 51888
Mycobacterium basiliense						Ethanoligenens harbinense			Hymenobacter sp. BRD67		Porphyromonas cangingivalis			Idiomarina
Mycobacterium branderi						Eubacterium callanderi			Hymenobacter sp. BT182		Porphyromonas crevioricanis			Idiomarina sp. OT37-5b
Mycobacterium cookii						Eubacterium maltosivorans			Hymenobacter sp. DG01		Porphyromonas gingivalis			Idiomarina sp. X4
Mycobacterium haemophilum DSM 44634						Euhalothece natronophila Z-M001			Hymenobacter sp. DG25A		Porphyromonas gingivalis A7A1-28			Indioceanicola profundi
Mycobacterium kansasii ATCC 12478						Euzebyella marina			Hymenobacter sp. DG25B		Porphyromonas gingivalis AJW4			Intrasporangium calvum
Mycobacterium phage Fowlmouth						Ewingella americana			Hymenobacter sp. HDW8		Porphyromonas gingivalis W83			Isorropodon fossajaponicum endosymbiont JTNG4
Mycobacterium shinjukuense						Exiguobacterium antarcticum B7			Hymenobacter sp. PAMC 26554		Prevotella			Janibacter limosus
Mycobacterium shottsii						Exiguobacterium mexicanum			Hymenobacter sp. PAMC 26628		Prevotella dentalis DSM 3688			Janthinobacterium
Mycobacterium sp. PYR15						Exiguobacterium sp. AT1b			Hymenobacter sp. S2-20-2		Prevotella denticola			Janthinobacterium sp. 1_2014MBL_MicDiv
Mycolicibacter terrae						Faecalibacillus intestinalis			Hymenobacter sp. TS19		Prevotella denticola F0289			Kangiella profundi
Mycolicibacterium chitae						Fannyhessea vaginae			Hymenobacteraceae		Prevotella enoeca			Kibdelosporangium phytohabitans
Mycolicibacterium goodii						Ferrimonas lipolytica			Hypericibacter adhaerens		Prevotella fusca JCM 17724			Kingella
Mycolicibacterium litorale						Ferriphaselus amnicola			Hyphomonas sp. Mor2		Prevotella intermedia			Klebsiella huaxiensis
Mycolicibacterium pulveris						Ferrovibrio terrae			Ichthyobacterium seriolicida		Prevotella intermedia ATCC 25611 = DSM 20706			Klebsiella michiganensis E718
Mycolicibacterium vanbaalenii PYR-1						Fervidobacterium			Ignavibacterium album JCM 16511		Prevotella jejuni			Klebsiella phage Marfa
Mycoplasma bovirhinis						Fictibacillus arsenicus			Ilumatobacter coccineus YM16-304		Prevotella melaninogenica			Klebsiella sp. BDA134-6
Mycoplasma bovoculi M165/69						Fictibacillus phosphorivorans			Isoptericola variabilis 225		Prevotella melaninogenica ATCC 25845			Klebsiella sp. PO552
Mycoplasma dispar						Fimbriimonas ginsengisoli Gsoil 348			Janthinobacterium lividum		Prevotella oris			Klebsiella sp. STW0522-44
Mycoplasma felis						Finegoldia magna ATCC 29328			Jeotgalibaca		Prevotella ruminicola 23			Kocuria indica
Mycoplasma genitalium						Flavivirga eckloniae			Jeotgalibaca dankookensis		Prevotella sp. oral taxon 299 str. F0039			Kocuria sp. TGY1127_2
Mycoplasma hyorhinis HUB-1						Flavobacteriaceae bacterium			Jeotgalibaca porci		Prevotellaceae			Kocuria varians
Mycoplasma hyorhinis SK76						Flavobacterium alkalisoli			Jeotgalibacillus malaysiensis		Propionimicrobium sp. Marseille-P3275			Komagataeibacter hansenii
Mycoplasma mycoides subsp. capri LC str. 95010						Flavobacterium crassostreae			Jeotgalicoccus sp. ATCC 8456		Proteiniphilum saccharofermentans			Komagataeibacter xylinus
Mycoplasma nasistruthionis						Flavobacterium johnsoniae UW101			Kangiella koreensis DSM 16069		Proteobacteria			Kosakonia cowanii
Mycoplasma pulmonis						Flavobacterium kingsejongi			Ketobacter alkanivorans		Pseudoalteromonas			Kosakonia oryzae
Mycoplasma sp. NEAQ87857						Flavobacterium pallidum			Kineobactrum salinum		Pseudobacter ginsenosidimutans			Kushneria phosphatilytica
Mycoplasma suis						Flavobacterium sp. KBS0721			Klebsiella sp. RHBSTW-00464		Pseudomonas			Kyrpidia spormannii
Mycoplasmopsis						Flavobacterium sp. M31R6			Kocuria		Pseudomonas putida			Labrenzia sp. THAF35
Myoviridae						Flavobacterium sp. MDT1-60			Kocuria rosea		Pseudopedobacter saltans DSM 12145			Labrenzia sp. THAF82
Myroides sp. ZB35						Flavobacterium sp. P2-65			Komagataeibacter medellinensis NBRC 3288		Ralstonia pickettii 12D			Labrys neptuniae
Nakamurella sp. s14-144						Flavobacterium sp. xlx-214			Kordia sp. SMS9		Rhizobiaceae			Lachnospiraceae bacterium KM106-2
Natrinema versiforme						Formosa sp. Hel3_A1_48			Kordiimonas pumila		Rhizobiales			Lacinutrix
Natronomonas sp. C90						Francisella halioticida			Kurthia zopfii		Rhizobium			Lactiplantibacillus plantarum subsp. plantarum
Neisseria elongata subsp. glycolytica ATCC 29315						Francisella philomiragia			Labilibaculum antarcticum		Rhizobium/Agrobacterium group			Lactobacillus allii
Neisseria meningitidis serogroup C						Francisella sp. FSC1006			Lachnoclostridium phocaeense		Rhodospirillum centenum SW			Lactobacillus amylovorus
Neptunomonas concharum						Francisella sp. LA112445			Lacibacter sp. S13-6-6		Rhodothermus marinus SG0.5JP17-172			Lactobacillus casei group
Nitratireductor sp. SY7						Francisella uliginis			Lacinutrix sp. Bg11-31		Rodentibacter heylii			Lactobacillus heilongjiangensis
Nitratiruptor						Frateuria aurantia DSM 6220			Lacticaseibacillus		Romboutsia sp. CE17			Lactobacillus jinshani
Nitratiruptor sp. YY08-14						Frischella perrara			Lactiplantibacillus pentosus		Roseburia hominis			Lactobacillus nagelii
Nitrosococcus watsonii C-113						Fructilactobacillus sanfranciscensis			Lactobacillus amylolyticus		Roseburia intestinalis L1-82			Lactobacillus plantarum WCFS1
Nitrosomonadales						Fuerstia marisgermanicae			Lactobacillus backii		Rothia aeria			Lactobacillus reuteri TD1
Nitrosomonas sp. Is79A3						Fusobacterium varium ATCC 27725			Lactobacillus fermentum		Rothia dentocariosa			Lactobacillus sanfranciscensis
Nitrosomonas stercoris						Gallibacterium anatis UMN179			Lactobacillus helveticus		Rothia dentocariosa ATCC 17931			Lactobacillus zhachilii
Nitrosomonas ureae						Geitlerinema sp. PCC 7407			Lactobacillus ruminis ATCC 27782		Rothia mucilaginosa			Lactococcus lactis subsp. lactis bv. diacetylactis
Nitrosopumilaceae						Geminocystis sp. NIES-3709			Lactobacillus sakei		Rothia mucilaginosa DY-18			Lactococcus phage 1358
Nitrosopumilus						Gemmata sp. SH-PL17			Lactococcus carnosus		Rubrivivax gelatinosus IL144			Leclercia
Nitrospira sp. KM1						Gemmatimonas aurantiaca T-27			Lactococcus lactis subsp. cremoris A76		Rubrobacter sp. SCSIO 52909			Leclercia sp. W17
Nocardia farcinica IFM 10152						Gemmatimonas sp. TET16			Lactococcus piscium MKFS47		Ruminococcus sp. JE7A12			Legionella endosymbiont of Polyplax serrata
Nocardia sp. WCH-YHL-001						Gemmatirosa kalamazoonesis			Lactococcus raffinolactis		Salegentibacter sp. T436			Legionella geestiana
Nocardia terpenica						Geoalkalibacter subterraneus			Lactococcus sp. KACC 19320		Salinivirga cyanobacteriivorans			Legionella sp. PC1000
Nocardioides sp. HDW12A						Geobacillus subterraneus			Latilactobacillus curvatus		Schaalia cardiffensis F0333			Legionella sp. PC997
Nonlabens phage P12024L						Geobacter bemidjiensis Bem			Lawsonella clevelandensis		Schaalia meyeri			Leifsonia shinshuensis
Nonomuraea nitratireducens						Geobacter sp. M21			Leadbetterella byssophila DSM 17132		Schaalia odontolytica			Leifsonia xyli
Nostoc azollae 0708						Geodermatophilus obscurus DSM 43160			Leclercia sp. LSNIH3		Sediminispirochaeta smaragdinae DSM 11293			Leifsonia xyli subsp. cynodontis DSM 46306
Nostoc sp. ATCC 53789						Gilliamella apicola			Lederbergia lentus		Selenomonas sp. oral taxon 136			Leisingera sp. NJS201
Nostoc sp. C057						Gimesia panareensis			Legionella pneumophila		Selenomonas sp. oral taxon 478			Lentzea guizhouensis
Novibacillus thermophilus						Glaciecola nitratireducens FR1064			Legionella sainthelensi		Selenomonas sp. oral taxon 920			Leptolyngbya sp. PCC 7376
Novosphingobium						Gloeobacter violaceus PCC 7421			Legionella sp. TUM19329		Selenomonas sputigena ATCC 35185			Leptospira
Novosphingobium pentaromativorans US6-1						Gluconobacter albidus			Leptotrichiaceae		Serratia			Leptospirillum ferrooxidans C2-3
Novosphingobium sp. P6W						Gluconobacter oxydans			Leuconostoc citreum		Simonsiella muelleri ATCC 29453			Leptothrix cholodnii SP-6
NY_014 poxvirus						Gordonia rubripertincta			Leuconostoc gelidum		Slackia heliotrinireducens			Leucobacter sp. HDW9A
Oenococcus sp. UCMA 16435						Gordonia terrae			Leuconostoc gelidum subsp. gasicomitatum		Sphingobacteriaceae			Leuconostoc carnosum JB16
Oligella ureolytica						Gordonibacter urolithinfaciens			Leuconostoc lactis		Sphingobacterium			Lichenihabitans psoromatis
Ornithinimicrobium flavum						Gottschalkia acidurici 9a			Leuconostoc mesenteroides		Sphingobacterium spiritivorum			Litoricola lipolytica
Oryzomicrobium terrae						Granulicella sp. WH15			Ligilactobacillus agilis		Sphingomonadales			Luteimonas granuli
Oxalobacteraceae						Granulosicoccus antarcticus IMCC3135			Ligilactobacillus animalis		Spiroplasma			Luteimonas sp. 100111
Paenibacillus graminis						Grimontia hollisae			Ligilactobacillus murinus		Spirosoma montaniterrae			Luteimonas sp. MC1572
Paenibacillus polymyxa E681						Gudongella oleilytica			Lignipirellula cremea		Spirosoma sp. CJU-R4			Luteimonas sp. YGD11-2
Paenibacillus riograndensis SBR5						Haemophilus influenzae 86-028NP			Limnohabitans sp. 63ED37-2		Staphylococcus			Lysinimonas sp. KACC 19322
Paenibacillus sp. FSL R5-0912						Haemophilus influenzae F3031			Liquorilactobacillus nagelii		Staphylococcus aureus			Lysobacter
Paenibacillus sp. HB172198						Haemophilus influenzae Rd KW20			Listeria		Staphylococcus cohnii			Lysobacter maris
Pan troglodytes verus polyomavirus 1a						Hahella sp. KA22			Listeria innocua Clip11262		Staphylococcus epidermidis			Macrococcus caseolyticus JCSC5402
Pandoraea sp. XY-2						Halanaerobium praevalens DSM 2228			Longibaculum sp. KGMB06250		Staphylococcus equorum			Magnetospirillum gryphiswaldense MSR-1 v2
Pantoea rwandensis						Halarcobacter ebronensis			Luteitalea pratensis		Staphylococcus felis			Magnetospirillum sp. ME-1
Pantoea sp. PSNIH1						Halioglobus japonicus			Lysinibacillus fusiformis		Staphylococcus haemolyticus			Mameliella alba
Pantoea sp. SM3640						Haloactinobacterium sp. HY164			Lysinibacillus sp. FJAT-51161		Staphylococcus hominis			Mannheimia ovis
Paraburkholderia phymatum STM815						Haloarcula sp. JP-L23			Lysinibacillus sp. SGAir0095		Staphylococcus lugdunensis			Mannheimia sp. ZY170218
Paraburkholderia phytofirmans PsJN						Halobacillus litoralis			Lysinibacillus sp. YS11		Staphylococcus pasteuri			Mannheimia varigena USDA-ARS-USMARC-1312
Paraburkholderia sprentiae WSM5005						Halobacteria			Macrococcus caseolyticus		Staphylococcus pseudintermedius			Marinithermus hydrothermalis DSM 14884
Paraburkholderia tropica						Halobacteriovorax sp. BALOs_7			Malaciobacter marinus		Staphylococcus saccharolyticus			Marinitoga sp. 1137
Paracoccus liaowanqingii						Halobacteroides halobius DSM 5150			Mammaliicoccus lentus		Staphylococcus saprophyticus			Marinobacter adhaerens HP15
Paracoccus sanguinis						Halocella sp. SP3-1			Mammaliicoccus sciuri		Staphylococcus simulans			Marinobacterium aestuarii
Paracoccus suum						Halomonadaceae			Mannheimia		Staphylococcus sp. MI 10-1553			Marinomonas arctica
Paracoccus zhejiangensis						Halomonas alkaliphila			Mannheimia granulomatis		Streptococcaceae			Marinomonas sp. FW-1
Paraglaciecola mesophila						Halomonas campaniensis			Mannheimia pernigra		Streptococcus			Marinovum algicola DG 898
Paraphotobacterium marinum						Halomonas elongata DSM 2581			Mannheimia sp. USDA-ARS-USMARC-1261		Streptococcus agalactiae			Marivivens sp. JLT3646
Pasteurella multocida subsp. septica						Halomonas meridiana			Mannheimia sp. ZY190616		Streptococcus anginosus			Martelella mediterranea DSM 17316
Pectobacterium parmentieri						Halomonas sp. A40-4			Mannheimia varigena		Streptococcus anginosus C1051			Martelella sp. NC18
Pectobacterium versatile						Haloplanus aerogenes			Mannheimia varigena USDA-ARS-USMARC-1296		Streptococcus anginosus C238			Massilia sp. LPB0304
Pediococcus claussenii ATCC BAA-344						Haloquadratum walsbyi			Marichromatium purpuratum 984		Streptococcus anginosus group			Massilia violaceinigra
Pediococcus damnosus						Halorubrum			Marinobacter		Streptococcus anginosus subsp. whileyi MAS624			Megabat bufavirus 1
Petrotogaceae						Halothiobacillus sp. LS2			Marinobacter hydrocarbonoclasticus VT8		Streptococcus australis			Melaminivora sp. SC2-9
Phenylobacterium zucineum HLK1						Helicobacter			Marinobacterium sp. LSUCC0821		Streptococcus canis			Melittangium boletus DSM 14713
Phikzvirus						Helicobacter bilis			Massilia albidiflava		Streptococcus constellatus			Mesoplasma chauliocola
Phoenicibacter congonensis						Helicobacter cetorum MIT 00-7128			Massilia putida		Streptococcus constellatus subsp. pharyngis			Mesoplasma florum L1
Photobacterium gaetbulicola Gung47						Helicobacter cinaedi			Massilia sp. WG5		Streptococcus cristatus			Mesorhizobium australicum WSM2073
Photorhabdus thracensis						Helicobacter sp. MIT 01-6242			Megasphaera		Streptococcus cristatus AS 1.3089			Mesorhizobium ciceri
Phycicoccus endophyticus						Heliorestis convoluta			Megasphaera elsdenii		Streptococcus cristatus ATCC 51100			Mesorhizobium loti R88b
Phytobacter sp. SCO41						Herbaspirillum robiniae			Mesoplasma		Streptococcus dysgalactiae subsp. equisimilis			Mesorhizobium sp. 131-2-1
Planctopirus						Herminiimonas arsenitoxidans			Methanohalophilus halophilus		Streptococcus dysgalactiae subsp. equisimilis RE378			Mesorhizobium sp. 8
Planctopirus ephydatiae						Hirschia baltica ATCC 49814			Methanosarcina thermophila TM-1		Streptococcus equi subsp. zooepidemicus			Mesorhizobium sp. M3A.F.Ca.ET.080.04.2.1
Planococcaceae						Histophilus somni 2336			Methanothrix soehngenii GP6		Streptococcus equinus			Mesorhizobium sp. M9A.F.Ca.ET.002.03.1.2
Planococcus faecalis						Hoeflea sp. IMCC20628			Methylocystis bryophila		Streptococcus gallolyticus			Mesorhizobium sp. NZP2077
Planococcus rifietoensis						Humibacter sp. WJ7-1			Methylocystis rosea		Streptococcus gordonii			Mesorhizobium sp. Pch-S
Plantibacter sp. M259						Hungateiclostridium clariflavum DSM 19732			Methylomonas denitrificans		Streptococcus gwangjuense			Mesotoga infera
Polymorphum gilvum SL003B-26A1						Hungateiclostridium saccincola			Methylomusa anaerophila		Streptococcus halotolerans			Mesotoga prima MesG1.Ag.4.2
Polynucleobacter sp. LimPoW16						Hungateiclostridium thermocellum			Methylovorus glucosetrophus SIP3-4		Streptococcus intermedius			Methanobacterium lacus
Prochlorococcus marinus str. MIT 9301						Hungateiclostridium thermocellum ATCC 27405			Microbacteriaceae		Streptococcus intermedius B196			Methanobacterium sp. MZ-A1
Prochlorococcus sp. MIT 0801						Hydrogenophilus thermoluteolus			Microbacterium		Streptococcus intermedius C270			Methanococcus maripaludis C5
Promicromonosporaceae						Hymenobacter sp. BT18			Microbacterium sp. XT11		Streptococcus koreensis			Methanocorpusculum labreanum Z
Prosthecochloris sp. HL-130-GSB						Hymenobacter swuensis DY53			Microbacterium sp. YJN-G		Streptococcus lutetiensis			Methanoculleus marisnigri JR1
Protaetiibacter sp. SSC-01						Hypericibacter terrae			Moraxella		Streptococcus marmotae			Methanoregula formicica SMSP
Proteus hauseri						Hyphomicrobium sp. MC1			Moraxella bovis		Streptococcus merionis			Methanosarcina barkeri 3
Providencia heimbachae						Hyphomonas neptunium ATCC 15444			Moraxella bovoculi		Streptococcus milleri			Methanosarcina flavescens
Providencia huaxiensis						Idiomarina piscisalsi			Moraxellaceae		Streptococcus mitis			Methanosarcina mazei
Providencia stuartii MRSN 2154						Ilyobacter polytropus DSM 2926			Mucilaginibacter		Streptococcus mitis B6			Methanosarcina siciliae HI350
Pseudarthrobacter sp. NIBRBAC000502772						Inhella inkyongensis			Mucilaginibacter ginsenosidivorans		Streptococcus mutans			Methanosarcina sp. MTP4
Pseudoalteromonas agarivorans DSM 14585						Iodobacter fluviatilis			Mucilaginibacter mali		Streptococcus oralis			Methanosphaerula palustris E1-9c
Pseudoalteromonas aliena						Jannaschia sp. CCS1			Mucilaginibacter sp. HYN0043		Streptococcus oralis ATCC 35037			Methanothermococcus okinawensis IH1
Pseudoalteromonas arctica A 37-1-2						Janthinobacterium sp. B9-8			Mucilaginibacter xinganensis		Streptococcus oralis subsp. dentisani			Methanotorris igneus Kol 5
Pseudoalteromonas sp. 13-15						Janthinobacterium sp. Marseille			Muribaculaceae		Streptococcus oralis subsp. tigurinus			Methylibium petroleiphilum PM1
Pseudoalteromonas sp. A41-2						Janthinobacterium sp. SNU WT3			Muricauda lutaonensis		Streptococcus oralis Uo5			Methylibium sp. Pch-M
Pseudoalteromonas sp. SM9913						Jonesia denitrificans			Muricauda ruestringensis DSM 13258		Streptococcus pantholopis			Methylobacteriaceae
Pseudoalteromonas sp. THAF3						Kaistella daneshvariae			Mycobacteriaceae		Streptococcus parasanguinis			Methylobacterium sp. 17Sr1-43
Pseudoalteromonas sp. Xi13						Kangiella geojedonensis			Mycobacteroides salmoniphilum		Streptococcus parasanguinis ATCC 15912			Methylobacterium terrae
Pseudoarcobacter acticola						Kluyveromyces lactis			Mycoplasma anserisalpingitidis		Streptococcus parasanguinis FW213			Methylomicrobium
Pseudomonas alcaligenes						Kluyveromyces marxianus DMKU3-1042			Mycoplasma arginini		Streptococcus parauberis			Methylomicrobium sp. wino1
Pseudomonas amygdali pv. tabaci str. ATCC 11528						Kocuria sp. TGY1120_3			Mycoplasma arthritidis		Streptococcus periodonticum			Methylomonas rhizoryzae
Pseudomonas brassicacearum						Kosakonia			Mycoplasma californicum		Streptococcus phage PH10			Methylophilaceae
Pseudomonas cannabina pv. alisalensis						Kosakonia arachidis			Mycoplasma canadense		Streptococcus phage SpSL1			Methylotenera mobilis JLW8
Pseudomonas chlororaphis subsp. piscium						Kosakonia pseudosacchari			Mycoplasma conjunctivae		Streptococcus pluranimalium			Microbacteriaceae bacterium WY83
Pseudomonas fluorescens F113						Kosakonia sp. SMBL-WEM22			Mycoplasma crocodyli MP145		Streptococcus pneumoniae			Microbacterium endophyticum
Pseudomonas furukawaii						Kribbella qitaiheensis			Mycoplasma gallinaceum		Streptococcus pneumoniae 670-6B			Microbacterium oxydans
Pseudomonas graminis						Kroppenstedtia eburnea			Mycoplasma gallopavonis		Streptococcus pneumoniae AP200			Microbacterium schleiferi
Pseudomonas parafulva						Kroppenstedtia pulmonis			Mycoplasma hominis		Streptococcus pneumoniae CGSP14			Microbacterium sp. 10M-3C3
Pseudomonas phage SL2						Ktedonosporobacter rubrisoli			Mycoplasma hyosynoviae		Streptococcus pneumoniae G54			Microbacterium sp. BH-3-3-3
Pseudomonas psychrotolerans						Kurthia sp. 11kri321			Mycoplasma iowae		Streptococcus pneumoniae Hungary19A-6			Microbacterium sp. NY27
Pseudomonas putida group						Labrenzia sp. VG12			Mycoplasma orale		Streptococcus pneumoniae SPN032672			Microbacterium sp. Y-01
Pseudomonas rhodesiae						Lachnoclostridium			Mycoplasma sp. 1654_15		Streptococcus pneumoniae SPNA45			Microbacterium testaceum StLB037
Pseudomonas sp. CC6-YY-74						Lacinutrix venerupis			Mycoplasma sp. Pen4		Streptococcus porcinus			Microbacterium wangchenii
Pseudomonas sp. DY-1						Lacticaseibacillus casei			Mycoplasma sp. Phocoena C-264-GEN		Streptococcus pseudopneumoniae IS7493			Microbulbifer sp. GL-2
Pseudomonas sp. LG1E9						Lactiplantibacillus paraplantarum			Mycoplasma struthionis		Streptococcus pseudoporcinus			Microbulbifer sp. SH-1
Pseudomonas sp. LPH1						Lactobacillus alimentarius DSM 20249			Myroides		Streptococcus pyogenes			Microbulbifer sp. YPW1
Pseudomonas sp. M30-35						Lactobacillus amylovorus DSM 20531			Myroides fluvii		Streptococcus respiraculi			Micrococcus luteus
Pseudomonas sp. R76						Lactobacillus amylovorus GRL1118			Myroides phaeus		Streptococcus salivarius			Micromonosporaceae
Pseudomonas sp. S150						Lactobacillus coryniformis subsp. torquens DSM 20004 = KCTC 3535			Myroides profundi		Streptococcus salivarius CCHSS3			Miniimonas sp. S16
Pseudomonas sp. SCB32						Lactobacillus delbrueckii subsp. indicus			Myxococcaceae		Streptococcus salivarius JIM8777			Mobilicoccus sp. NJES-13
Pseudomonas sp. SWI44						Lactobacillus farciminis KCTC 3681 = DSM 20184			Myxococcus hansupus		Streptococcus sanguinis			Moorella thermoacetica
Pseudomonas sp. SWI6						Lactobacillus gastricus			Myxococcus xanthus		Streptococcus sanguinis SK36			Moraxella cuniculi
Pseudomonas stutzeri CCUG 29243						Lactobacillus graminis			Negativicutes		Streptococcus sobrinus			Mycobacterium conspicuum
Pseudomonas synxantha						Lactobacillus helsingborgensis			Neisseria animaloris		Streptococcus sp. 116-D4			Mycobacterium paragordonae
Pseudomonas syringae CC1557						Lactobacillus kefiranofaciens			Neisseria canis		Streptococcus sp. 1643			Mycobacterium paraintracellulare
Pseudomonas trivialis						Lactobacillus kullabergensis			Neisseria dentiae		Streptococcus sp. A12			Mycobacterium phage Crossroads
Pseudomonas versuta						Lactobacillus lindneri			Neisseria meningitidis H44/76		Streptococcus sp. FDAARGOS_192			Mycobacteroides
Pseudomonas virus phiKZ						Lactobacillus mali			Neisseria shayeganii		Streptococcus sp. I-G2			Mycolicibacterium
Pseudonocardia sp. EC080619-01						Lactobacillus murinus			Neisseria weaveri		Streptococcus sp. I-P16			Mycolicibacterium alvei
Pseudothermotoga lettingae TMO						Lactobacillus nenjiangensis			Neomicrococcus aestuarii		Streptococcus sp. KS 6			Mycolicibacterium aurum
Psychrobacter sp. P11G5						Lactobacillus plantarum			Niabella ginsenosidivorans		Streptococcus sp. LPB0220			Mycolicibacterium boenickei
Psychrobacter urativorans						Lactobacillus pontis			Nibribacter ruber		Streptococcus sp. NPS 308			Mycolicibacterium insubricum
Psychromicrobium lacuslunae						Lactobacillus reuteri			Nitratifractor salsuginis DSM 16511		Streptococcus sp. oral taxon 061			Mycolicibacterium mageritense
Pyrococcus furiosus						Lactobacillus rhamnosus			Nitratiruptor sp. SB155-2		Streptococcus sp. oral taxon 431			Mycolicibacterium monacense
Pyrococcus kukulkanii						Lactobacillus salivarius			Nitrincola sp. KXZD1103		Streptococcus suis			Mycolicibacterium rhodesiae NBB3
Qipengyuania seohaensis						Lactobacillus sp. CBA3605			Nitrobacter hamburgensis X14		Streptococcus thermophilus			Mycolicibacterium smegmatis MKD8
Rahnella aquatilis						Lactobacillus sp. CBA3606			Nitrosomonas eutropha C91		Streptococcus urinalis			Mycolicibacterium tokaiense
Ralstonia mannitolilytica						Lactobacillus sp. P38			Nitrosospira lacus		Streptococcus vestibularis			Mycoplasma agalactiae PG2
Ralstonia solanacearum GMI1000						Lactobacillus terrae			Nocardioides cynanchi		Streptococcus viridans			Mycoplasma columbinasale
Rathayibacter festucae DSM 15932						Lactobacillus ultunensis			Nocardioides humi		Streptomyces			Mycoplasma fermentans
Renibacterium salmoninarum						Lactococcus allomyrinae			Nonlabens		Tannerella forsythia			Mycoplasma phocirhinis
Rhizobium hidalgonense						Lactococcus lactis subsp. lactis			Nonlabens dokdonensis DSW-6		Tannerella forsythia 3313			Mycoplasma putrefaciens
Rhizobium leguminosarum bv. trifolii TA1						Lactococcus paracarnosus			Nonlabens ponticola		Tannerella forsythia 92A2			Mycoplasma sp. (ex Biomphalaria glabrata)
Rhizobium leguminosarum bv. trifolii WSM1325						Lacunisphaera limnophila			Nonlabens sp. Ci31		Tannerella forsythia KS16			Mycoplasma sp. C264-NAS
Rhizobium phaseoli						Laribacter hongkongensis			Nonlabens sp. MB-3u-79		Tannerella sp. oral taxon HOT-286			Mycoplasma synoviae
Rhizobium sp. ADMK78						Latilactobacillus			Nonlabens sp. MIC269		Tenacibaculum dicentrarchi			Myroides odoratimimus
Rhizobium sp. IE4771						Leeuwenhoekiella sp. ZYFB001			Nonomuraea sp. ATCC 55076		Tenuifilum thalassicum			Myxococcales
Rhodobacter blasticus						Legionella			Nostoc punctiforme PCC 73102		Terrabacteria group			Myxococcus xanthus DK 1622
Rhodobacter capsulatus SB 1003						Legionella cherrii			Nostoc sp. C052		Tetragenococcus koreensis			Nakamurella sp. PAMC28650
Rhodococcus erythropolis PR4						Legionella hackeliae			Nostocaceae		Thermoanaerobacter			Natrinema pellirubrum DSM 15624
Rhodococcus hoagii						Legionella longbeachae			Nostocales		TM7 phylum sp. oral taxon 957			Natronomonas moolapensis 8.8.11
Rhodococcus opacus B4						Legionella pneumophila subsp. pneumophila			Noviherbaspirillum sp. UKPF54		Treponema			Nautilia profundicola AmH
Rhodococcus phage ReqiPepy6						Legionella waltersii			Oceanihabitans sp. IOP_32		Treponema brennaborense DSM 12168			Neisseria gonorrhoeae NCCP11945
Rhodococcus sp. p52						Lelliottia amnigena			Oceanispirochaeta crateris		Treponema denticola ATCC 35405			Neisseria meningitidis G2136
Rhodococcus sp. SGAir0479						Lelliottia jeotgali			Odoribacter splanchnicus		Treponema pedis			Neisseriaceae bacterium DSM 100970
Rhodococcus sp. WMMA185						Leminorella richardii			Odoribacter splanchnicus DSM 20712		Treponema pedis str. T A4			Neoasaia chiangmaiensis
Rhodococcus sp. X156						Lentibacillus sp. CBA3610			Odoribacteraceae		Treponema phagedenis			Neorickettsia
Rhodoferax antarcticus						Lentilactobacillus kefiri			Oenococcus sicerae		Treponema putidum			Nitratireductor sp. OM-1
Rhodopseudomonas palustris DX-1						Lentilactobacillus parabuchneri			Olleya aquimaris		Treponema socranskii subsp. buccale			Nitratiruptor sp. YY09-18
Rhodospirillaceae						Lentilitoribacter sp. Alg239-R112			Olsenella sp. oral taxon 807		Treponema sp. OMZ 804			Nitrobacter winogradskyi Nb-255
Rickettsia canadensis str. CA410						Leptolyngbya sp. BL0902			Opitutus terrae PB90-1		Treponema sp. OMZ 838			Nitrosococcus oceani ATCC 19707
Rickettsia canadensis str. McKiel						Leptolyngbya sp. O-77			Ornithobacterium rhinotracheale ORT-UMN 88		Treponema succinifaciens DSM 2489			Nitrosomonas sp. AL212
Rickettsia monacensis						Leptospira interrogans			Oscillibacter valericigenes Sjm18-20		Turicibacter sanguinis			Nitrosopumilus cobalaminigenes
Rickettsia sp. MEAM1 (Bemisia tabaci)						Leptospira kmetyi			Oscillospiraceae		unclassified Bacteroides			Nitrospirillum amazonense CBAmc
Rickettsia typhi						Leucobacter denitrificans			Otariodibacter oris		unclassified Capnocytophaga			Niveispirillum cyanobacteriorum
Rippkaea orientalis PCC 8801						Leucobacter sp. HDW9B			Ottowia sp. oral taxon 894		unclassified Gemella			Nocardia asteroides
Rivularia sp. PCC 7116						Leuconostoc			Paenibacillus cellulosilyticus		unclassified Leptotrichia			Nocardia cyriacigeorgica
Roseicitreum antarcticum						Leuconostoc kimchii IMSNU 11154			Paenibacillus cellulositrophicus		unclassified Pseudoalteromonas			Nocardia sp. CS682
Roseovarius						Leuconostoc pseudomesenteroides			Paenibacillus durus ATCC 35681		unclassified Selenomonas			Nocardioides anomalus
Roseovarius sp. THAF9						Leuconostoc suionicum			Paenibacillus kribbensis		unclassified Streptococcus			Nocardioides baekrokdamisoli
Rosistilla oblonga						Levilactobacillus brevis			Paenibacillus larvae subsp. larvae		unclassified Treponema			Nocardioides marinisabuli
Ruania sp. HY168						Levilactobacillus suantsaii			Paenibacillus lentus		Urechidicola croceus			Nocardioides sambongensis
Saccharolobus solfataricus						Levilactobacillus zymae			Paenibacillus lutimineralis		Vagococcus			Nocardioides sp. HDW12B
Saccharomonospora viridis DSM 43017						Limnobacter sp. SAORIC-580			Paenibacillus polymyxa		Vagococcus carniphilus			Nocardiopsaceae
Saccharomyces cerevisiae S288C						Limnohabitans sp. 103DPR2			Paenibacillus protaetiae		Vagococcus coleopterorum			Nocardiopsis dassonvillei
Saccharopolyspora erythraea NRRL 2338						Listeria grayi			Paenibacillus rhizovicinus		Vagococcus hydrophili			Nonlabens sp. MJ115
Saccharopolyspora pogona						Listeria innocua			Paenibacillus sp. B01		Vagococcus sp. CF-49			Nonomuraea sp. WYY166
Saccharopolyspora sp. ASAGF58						Listeria ivanovii			Paenibacillus sp. CAA11		Vagococcus teuberi			Nostoc sp. PCC 7524
Salinibacter ruber M8						Listeria weihenstephanensis			Paenibacillus sp. FSL H7-0357		Vagococcus zengguangii			Novosphingobium ginsenosidimutans
Salinibacterium hongtaonis						Listeria welshimeri			Paenibacillus sp. IHB B 3084		Veillonella			Novosphingopyxis sp. PB63
Salinibacterium sp. ZJ450						Litorilituus sediminis			Paenibacillus sp. IHBB 10380		Veillonella atypica			Obolenskvirus
Salinivibrio						Lonsdalea britannica			Paeniclostridium sordellii		Veillonella dispar			Oceanithermus profundus DSM 14977
Salipiger pacificus						Luteibacter rhizovicinus DSM 16549			Paenisporosarcina sp. K2R23-3		Veillonella nakazawae			Ochrobactrum quorumnocens
Salmonella enterica subsp. diarizonae serovar 65:c:z str. SA20044251						Luteipulveratus mongoliensis			Paludibacter propionicigenes WB4		Veillonella parvula			Oenococcus
Salmonella enterica subsp. enterica serovar 1,4,[5],12:i:-						Lutibacter profundi			Paludibaculum fermentans		Veillonella rodentium			Oligotropha carboxidovorans
Salmonella enterica subsp. enterica serovar Abaetetuba str. ATCC 35640						Lysinibacillus varians			Pandoraea		Vibrio harveyi group			Oligotropha carboxidovorans OM5
Salmonella enterica subsp. enterica serovar Derby						Lysobacter capsici			Pandoraea norimbergensis		Vibrio parahaemolyticus			Olsenella
Salmonella enterica subsp. enterica serovar Enteritidis						Macrococcus sp. IME1552			Pannonibacter phragmitetus		Viridibacillus sp. JNUCC-6			Opisthokonta
Salmonella enterica subsp. enterica serovar Give						Magnetococcus marinus MC-1			Pantoea agglomerans		Weeksella virosa DSM 16922			Oricola thermophila
Salmonella enterica subsp. enterica serovar Kentucky						Magnetospirillum magneticum AMB-1			Pantoea sp. At-9b		Weeksellaceae			Orientia tsutsugamushi str. Boryong
Salmonella enterica subsp. enterica serovar Thompson						Malaciobacter canalis			Pantoea stewartii		Weissella diestrammenae			Orientia tsutsugamushi str. Ikeda
Sandaracinobacter sp. M6						Malaciobacter halophilus			Parabacteroides distasonis ATCC 8503		Wenyingzhuangia fucanilytica			Ornithinimicrobium pratense
Selenomonadaceae						Malaciobacter molluscorum LMG 25693			Paraburkholderia		Xanthomonadaceae			Ornithinimicrobium sp. H23M54
Serratia quinivorans						Malaciobacter mytili LMG 24559			Paraburkholderia aromaticivorans		Xanthomonas vasicola			Paenarthrobacter sp. YJN-5
Serratia sp. 1D1416						Mammaliicoccus			Paraburkholderia sp. DHF22		Xenorhabdus hominickii			Paenibacillus barcinonensis
Serratia sp. 3ACOL1						Mammaliicoccus fleurettii			Parageobacillus thermoglucosidasius		Yersinia pseudotuberculosis complex			Paenibacillus brasilensis
Serratia sp. P2ACOL2						Mammaliicoccus vitulinus			Paraglaciecola psychrophila 170					Paenibacillus mucilaginosus KNP414
Serratia symbiotica str. 'Cinara cedri'						Maribacter cobaltidurans			Parashewanella tropica					Paenibacillus polymyxa SQR-21
Shewanella bicestrii						Maribacter sp. HTCC2170			Parasphingopyxis algicola					Paenibacillus sp. 14171R-81
Shewanella chilikensis						Maribacter sp. MJ134			Parvibaculum lavamentivorans DS-1					Paenibacillus sp. FSL R7-0273
Shewanella putrefaciens 200						Marinilabiliales			Pasteurella					Paenibacillus sp. FSL R7-0331
Shewanella sp. Arc9-LZ						Marinirhabdus gelatinilytica			Pasteurella multocida subsp. multocida OH4807					Paenibacillus sp. JNUCC-31
Shewanella sp. FDAARGOS_354						Marinitoga			Pectinatus frisingensis					Paenibacillus sp. UniB2
Shewanella sp. KX20019						Marinobacter fonticola			Pectobacterium					Pandoraea fibrosis
Shewanella sp. W3-18-1						Marinobacter hydrocarbonoclasticus ATCC 49840			Pediococcus claussenii					Pandoraea sputorum
Shewanella sp. WE21						Marinobacter psychrophilus			Pediococcus pentosaceus					Pannonibacter phragmitetus BB
Shigella flexneri						Marinomonas mediterranea MMB-1			Pedobacter					Pantoea alhagi
Simkania negevensis Z						Marinomonas primoryensis			Pedobacter cryoconitis					Pantoea dispersa
Sinorhizobium						Marinomonas sp. SM1966			Pedobacter ginsengisoli					Paraburkholderia fungorum
Sinorhizobium medicae WSM419						Mariprofundus aestuarium			Pedobacter heparinus DSM 2366					Paraburkholderia ginsengisoli
Siphoviridae						Mariprofundus ferrinatatus			Pedobacter sp. HDW13					Paraburkholderia sp. 7Q-K02
Skunkpox virus						Maritalea myrionectae			Pedobacter sp. SW-16					Paraburkholderia terricola
Solimonas sp. K1W22B-7						Massilia plicata			Pelagibaca abyssi					Parachlamydia acanthamoebae UV-7
Sphaerotilus natans subsp. sulfidivorans						Massilia sp. NR 4-1			Pelistega sp. NLN63					Paracoccus aminophilus JCM 7686
Sphingobacteriaceae bacterium GW460-11-11-14-LB5						Megamonas			Pelobacter propionicus DSM 2379					Paracoccus aminovorans
Sphingomonas lacunae						Megasphaera elsdenii DSM 20460			Pelosinus fermentans JBW45					Paracoccus contaminans
Sphingomonas sp. AAP5						Meiothermus silvanus DSM 9946			Peptacetobacter hiranonis					Paracoccus yeei
Sphingomonas sp. HDW15A						Melissococcus plutonius DAT561			Peptoniphilaceae					Parageobacillus
Sphingomonas sp. HKS19						Mesobacillus foraminis			Peribacillus muralis					Paraglaciecola sp. L3A3
Sphingomonas sp. HMP9						Mesoflavibacter			Petrocella atlantisensis					Paraoceanicella profunda
Sphingomonas sp. LM7						Mesoplasma florum			Petrotoga mobilis SJ95					Pararhodospirillum photometricum DSM 122
Sphingomonas wittichii RW1						Mesoplasma lactucae ATCC 49193			Phascolarctobacterium faecium					Parashewanella spongiae
Sphingopyxis sp. OPL5						Mesorhizobium loti			Photorhabdus laumondii subsp. laumondii					Parasphingopyxis sp. CP4
Sphingopyxis sp. QXT-31						Mesorhizobium sp. INR15			Planctomyces sp. SH-PL14					Paraurantiacibacter namhicola
Sphingorhabdus sp. M41						Mesorhizobium terrae			Planctomycetes					Pasteurella multocida OH1905
Sphingorhabdus sp. SMR4y						Metabacillus litoralis			Planococcus kocurii					Pasteurella multocida subsp. gallicida
Sphingosinithalassobacter sp. CS137						Methanobacterium paludis			Planococcus sp. PAMC 21323					Pasteurellaceae bacterium Orientalotternb1
Spiribacter salinus M19-40						Methanobrevibacter olleyae			Plantibacter sp. PA-3-X8					Paucilactobacillus
Spirochaetaceae						Methanobrevibacter sp. AbM4			Plesiomonas shigelloides					Pecentumvirus
Spirochaetales						Methanobrevibacter sp. YE315			Polaribacter					Pectobacterium carotovorum subsp. carotovorum
Spiroplasma alleghenense						Methanococcoides burtonii DSM 6242			Polaribacter sp. ALD11					Pectobacterium parmentieri WPP163
Spiroplasma cantharicola						Methanococcus maripaludis			Polaribacter sp. BM10					Pediococcus pentosaceus SL4
Spiroplasma chrysopicola DF-1						Methanococcus maripaludis C6			Polaribacter sp. L3A8					Pelagovum pacificum
Spiroplasma corruscae						Methanococcus maripaludis C7			Polaribacter sp. MED152					Pelobacter carbinolicus DSM 2380
Spiroplasma helicoides						Methanococcus vannielii SB			Polaromonas sp. JS666					Pelobacter sp. SFB93
Spiroplasma litorale						Methanoculleus bourgensis			Polynucleobacter difficilis					Phaeobacter inhibens
Spiroplasma monobiae MQ-1						Methanosalsum zhilinae DSM 4017			Polynucleobacter duraquae					Phaeobacter piscinae
Spiroplasma turonicum						Methanosarcina barkeri str. Fusaro			Polynucleobacter necessarius					Phascolarctobacterium
Spongiibacter sp. CSC3.9						Methanosarcina lacustris Z-7289			Polystyrenella longa					Photorhabdus asymbiotica
Sporosarcina sp. P33						Methanosarcina siciliae C2J			Pontibacter actiniarum					Phreatobacter cathodiphilus
Sporosarcina sp. P37						Methanosphaera sp. BMS			Pontibacter korlensis					Phycicoccus sp. HDW14
Stanieria						Methylobacterium			Pontibacter pudoricolor					Phyllobacterium sp. 628
Staphylococcus argenteus						Methylobacterium nodulans ORS 2060			Porphyrobacter sp. LM 6					Phyllobacterium zundukense
Staphylococcus aureus subsp. aureus Tager 104						Methylocaldum marinum			Porphyromonas gingivalis ATCC 33277					Pigmentiphaga aceris
Staphylococcus epidermidis PM221						Methylocella silvestris BL2			Pradoshia sp. D12					Planctomycetes bacterium FF011L
Staphylococcus haemolyticus JCSC1435						Methylococcus capsulatus str. Bath			Priestia megaterium					Planctomycetes bacterium KS4
Staphylococcus hominis subsp. hominis						Methylomonas methanica MC09			Prochlorococcus marinus					Planctomycetes bacterium Mal52
Staphylococcus phage 6ec						Methylophaga frappieri			Propionibacteriaceae					Planctomycetes bacterium Pan153
Staphylococcus phage StB20-like						Methylorubrum extorquens AM1			Proteus					Planctomycetes bacterium Pla110
Staphylococcus phage vB_SepS_SEP9						Methylosinus trichosporium OB3b			Proteus mirabilis					Planctomycetes bacterium Pla85_3_4
Staphylococcus schweitzeri						Methyloversatilis sp. RAC08			Proteus vulgaris					Planctomycetes bacterium Poly30
Starkeya sp. ORNL1						Methylovulum psychrotolerans			Providencia rettgeri					Planococcus plakortidis
Stella humosa						Microbacterium amylolyticum			Pseudoalteromonas spongiae					Pleurocapsa sp. PCC 7327
Stenotrophomonas						Microbacterium aurum			Pseudoalteromonas tunicata					Polaromonas sp. Pch-P
Stenotrophomonas nitritireducens						Microbacterium caowuchunii			Pseudobutyrivibrio xylanivorans					Polaromonas sp. SP1
Stenotrophomonas phage Mendera						Microbacterium foliorum			Pseudodesulfovibrio indicus					Polynucleobacter asymbioticus QLW-P1DMWA-1
Streptococcus dysgalactiae subsp. equisimilis AC-2713						Microbacterium oleivorans			Pseudodesulfovibrio sp. zrk46					Polynucleobacter necessarius STIR1
Streptococcus lutetiensis 033						Microbacterium sp. A18JL241			Pseudoleptotrichia goodfellowii					Polynucleobacter sp. MWH-UH21B
Streptococcus mutans NN2025						Microbacterium sp. TPU 3598			Pseudomonas chlororaphis					Porphyromonadaceae
Streptococcus pasteurianus ATCC 43144						Microbulbifer agarilyticus			Pseudomonas fluorescens					Prochlorococcus marinus str. AS9601
Streptococcus phage phiARI0468-1						Microbulbifer aggregans			Pseudomonas sp. gcc21					Prochlorococcus marinus subsp. marinus str. CCMP1375
Streptococcus suis ST1						Microbulbifer sp. A4B17			Pseudomonas stutzeri					Profundibacter amoris
Streptococcus thermophilus ND03						Microcoleaceae			Psychrobacillus glaciei					Propionibacteriales
Streptomyces actuosus						Microcoleus sp. PCC 7113			Psychrobacter arenosus					Propionibacterium acidifaciens
Streptomyces chromofuscus						Microcystis			Psychroflexus torquis ATCC 700755					Propionibacterium australiense
Streptomyces cyaneochromogenes						Microcystis aeruginosa FD4			Raineyella sp. CBA3103					Propionibacterium freudenreichii subsp. freudenreichii
Streptomyces globosus						Microcystis sp. MC19			Ralstonia solanacearum					Propioniciclava sp. HDW11
Streptomyces griseoviridis						Micropruina glycogenica			Raoultella ornithinolytica					Proteus penneri
Streptomyces hawaiiensis						Microterricola viridarii			Rathayibacter toxicus					Pseudactinotalea sp. HY158
Streptomyces lincolnensis						Microvirga ossetica			Rhizobium jaguaris					Pseudanabaena sp. PCC 7367
Streptomyces pristinaespiralis						Microvirga thermotolerans			Rhizobium leguminosarum					Pseudarthrobacter phenanthrenivorans Sphe3
Streptomyces rubrolavendulae						Minicystis rosea			Rhizobium sp. 11515TR					Pseudarthrobacter sp. BIM B-2242
Streptomyces scabiei 87.22						Mixta intestinalis			Rhodococcus					Pseudarthrobacter sp. YJ56
Streptomyces sp. CC0208						Moorea producens PAL-8-15-08-1			Rhodococcus fascians D188					Pseudoalteromonas donghaensis
Streptomyces sp. CLI2509						Moraxella ovis			Rhodococcus rhodochrous					Pseudoalteromonas issachenkonii
Streptomyces sp. CMB-StM0423						Moritella marina ATCC 15381			Rhodococcus sp. PAMC28705					Pseudoalteromonas marina
Streptomyces sp. CRXT-G-22						Moritella yayanosii			Rhodothermus marinus					Pseudoalteromonas piratica
Streptomyces sp. KY70						Mucilaginibacter ginsenosidivorax			Rickettsia prowazekii					Pseudoalteromonas sp. 1_2015MBL_MicDiv
Streptomyces sp. QMT-12						Mucilaginibacter gotjawali			Riemerella anatipestifer					Pseudoalteromonas sp. 16-SW-7
Streptomyces sp. SGAir0924						Mucilaginibacter sp. 14171R-50			Rodentibacter sp. DSM 111151					Pseudoalteromonas sp. DL-6
Streptomyces sp. XC 2026						Mucilaginibacter sp. F39-2			Roseiflexus castenholzii DSM 13941					Pseudoalteromonas sp. GCY
Streptomyces sp. ZFG47						Mucilaginibacter sp. HMF7856			Roseimicrobium sp. ORNL1					Pseudoalteromonas sp. R3
Streptomyces tirandamycinicus						Muricauda sp. 501str8			Roseobacter ponti					Pseudoalteromonas sp. SM1988
Streptomyces tuirus						Mycetocola sp. JXN-3			Roseococcus sp. NIBR12					Pseudoalteromonas spongiae UST010723-006
Streptomyces vietnamensis						Mycoavidus cysteinexigens			Rubinisphaera brasiliensis DSM 5305					Pseudoalteromonas translucida KMM 520
Sulfitobacter sp. AM1-D1						Mycoavidus sp. B2-EB			Ruegeria sp. THAF33					Pseudolysobacter antarcticus
Sulfitobacter sp. SK012						Mycobacterium avium			Rufibacter tibetensis					pseudomallei group
Sulfolobus islandicus Y.N.15.51						Mycobacterium simiae			Ruminiclostridium sp. MA18					Pseudomonas aeruginosa PA7
Sulfolobus sp. S-194						Mycolicibacterium duvalii			Ruminococcus albus 7 = DSM 20455					Pseudomonas alkylphenolica
Sulfuriferula nivalis						Mycoplasma agalactiae			Ruminococcus bicirculans					Pseudomonas balearica
Sulfurimonas paralvinellae						Mycoplasma anseris			Runella slithyformis DSM 19594					Pseudomonas balearica DSM 6083
Sulfurimonas sp. 1-1N						Mycoplasma bovigenitalium			Runella sp. HYN0085					Pseudomonas chlororaphis subsp. aurantiaca
Sulfurimonas sp. S2-6						Mycoplasma bovis			Runella sp. SP2					Pseudomonas denitrificans (nomen rejiciendum)
Sulfurisphaera ohwakuensis						Mycoplasma canis			Salinibacter ruber					Pseudomonas fluorescens NCIMB 11764
Sulfurospirillum multivorans						Mycoplasma capricolum			Salinicoccus halodurans					Pseudomonas fluorescens Pf0-1
Sulfurovum lithotrophicum						Mycoplasma citelli			Saliniradius amylolyticus					Pseudomonas frederiksbergensis
Synechococcus elongatus UTEX 3055						Mycoplasma cloacale			Salmonella enterica					Pseudomonas glycinae
Synechococcus sp. A15-28						Mycoplasma columborale			Sandaracinus amylolyticus					Pseudomonas knackmussii
Synechococcus sp. A15-60						Mycoplasma cynos			Saprospira grandis str. Lewin					Pseudomonas kribbensis
Synechococcus sp. BIOS-U3-1						Mycoplasma edwardii			Sarcina sp. JB2					Pseudomonas lundensis
Synechococcus sp. CBW1108						Mycoplasma gallisepticum			Schaalia					Pseudomonas luteola
Synechococcus sp. JA-2-3B'a(2-13)						Mycoplasma hyopneumoniae			Sebaldella termitidis ATCC 33386					Pseudomonas migulae
Synechococcus sp. NOUM97013						Mycoplasma hyorhinis MCLD			Sediminicola sp. YIK13					Pseudomonas monteilii
Synechococcus sp. PCC 7117						Mycoplasma leachii PG50			Selenomonas ruminantium subsp. lactilytica TAM6421					Pseudomonas phage O4
Synechococcus sp. WH 8109						Mycoplasma maculosum			Serratia marcescens					Pseudomonas protegens
Syntrophobacteraceae						Mycoplasma meleagridis			Serratia symbiotica					Pseudomonas putida ND6
Syntrophus aciditrophicus SB						Mycoplasma mobile 163K			Shewanella					Pseudomonas resinovorans NBRC 106553
Tenacibaculum maritimum NCIMB 2154						Mycoplasma mycoides			Shewanella algae					Pseudomonas simiae
Teredinibacter haidensis						Mycoplasma mycoides group			Shewanella amazonensis SB2B					Pseudomonas sp. 13159349
Terricaulis silvestris						Mycoplasma mycoides subsp. mycoides			Shewanella donghaensis					Pseudomonas sp. 31-12
Tessaracoccus defluvii						Mycoplasma neurolyticum			Shewanella livingstonensis					Pseudomonas sp. 43A
Tetragenococcus halophilus NBRC 12172						Mycoplasma ovipneumoniae			Shewanella marisflavi					Pseudomonas sp. ADAK22
Thalassolituus oleivorans MIL-1						Mycoplasma penetrans HF-2			Shewanella pealeana ATCC 700345					Pseudomonas sp. ADPe
Thalassolituus oleivorans R6-15						Mycoplasma phocicerebrale			Shewanella putrefaciens					Pseudomonas sp. B11D7D
Thalassospira marina						Mycoplasma pneumoniae			Shewanella sp. Scap07					Pseudomonas sp. DG56-2
Thermaceae						Mycoplasma sp. Mirounga ES2806-GEN			Shewanella sp. YLB-06					Pseudomonas sp. FDAARGOS_380
Thermoanaerobacter wiegelii Rt8.B1						Mycoplasma sp. Mirounga ES2806-NAS			Shewanella violacea DSS12					Pseudomonas sp. J380
Thermobaculum terrenum ATCC BAA-798						Mycoplasma tullyi			Shewanella woodyi ATCC 51908					Pseudomonas sp. Leaf58
Thermoclostridium stercorarium subsp. leptospartum DSM 9219						Mycoplasma yeatsii GM274B			Shinella sp. HZN7					Pseudomonas sp. LTGT-11-2Z
Thermococcus chitonophagus						Natranaerobius thermophilus JW/NM-WN-LF			Siansivirga zeaxanthinifaciens CC-SAMT-1					Pseudomonas sp. OIL-1
Thermococcus gorgonarius						Nautilia			Sodalis endosymbiont of Henestaris halophilus					Pseudomonas sp. PONIH3
Thermococcus kodakarensis KOD1						Nautilia sp. PV-1			Solibacillus silvestris					Pseudomonas sp. S1-A32-2
Thermococcus onnurineus NA1						Neisseria meningitidis LNP21362			Solibacillus silvestris StLB046					Pseudomonas sp. VLB120
Thermococcus sp. 2319x1						Neisseria meningitidis M01-240149			Solitalea canadensis DSM 3403					Pseudomonas syringae pv. avii
Thermocrinis albus DSM 14484						Neisseria meningitidis M7124			Sphaerobacter thermophilus DSM 20745					Pseudomonas syringae pv. maculicola str. ES4326
Thermofilum adornatum						Neisseria meningitidis NZ-05/33			Sphingobacterium daejeonense					Pseudomonas taiwanensis
Thermomonas brevis						Neobacillus mesonae			Sphingobacterium mizutaii					Pseudomonas veronii
Thermoplasma volcanium GSS1						Neobacillus thermocopriae			Sphingobacterium multivorum					Pseudomonas viridiflava
Thermosipho sp. 1070						Neochlamydia sp. S13			Sphingobacterium psychroaquaticum					Pseudorhodobacter sp. S12M18
Thermosphaera aggregans						Neokomagataea tanensis			Sphingobacterium sp. dk4302					Pseudoxanthomonas mexicana
Thermosynechococcus elongatus PKUAC-SCTE542						Neorhizobium sp. NCHU2750			Sphingobacterium sp. ML3W					Pseudoxanthomonas spadix BD-a59
Thermovirga lienii DSM 17291						Neorhizobium sp. SOG26			Sphingobacterium thalpophilum					Psychrobacter
Thermus thermophilus						Niabella soli DSM 19437			Sphingobium yanoikuyae					Psychrobacter alimentarius
Thermus thermophilus SG0.5JP17-16						Niastella koreensis GR20-10			Sphingomonadaceae					Psychrobacter arcticus 273-4
Thiocystis violascens DSM 198						Nitratiruptor labii			Sphingomonas panacis					Psychrobacter cryohalolentis
Thiohalobacter sp. COW1						Nitrosarchaeum sp. AC2			Spiroplasma chinense					Psychrobacter sp. KCTC 72983
Thiolapillus brandeum						Nitrosomonas communis			Spiroplasma gladiatoris					Psychrobacter sp. YP14
Thiomicrospira sp. S5						Nitrospira moscoviensis			Spiroplasma sp. TIUS-1					Pulveribacter suum
Tissierellaceae						Nocardioides			Spirosoma aureum					Pyrobaculum islandicum DSM 4184
Tissierellales						Nocardioides euryhalodurans			Spirosoma pollinicola					Pyrococcus yayanosii CH1
Tomitella sp. HY188						Nocardioides sp. HY056			Spirosoma radiotolerans					Ralstonia pickettii 12J
Tropheryma whipplei str. Twist						Nocardioides sp. JQ2195			Spirosoma rigui					Raoultella electrica
Tropheryma whipplei TW08/27						Nocardiopsis alba ATCC BAA-2165			Spirosoma sp. KCTC 42546					Rathayibacter iranicus
Tsukamurella paurometabola DSM 20162						Nonlabens sediminis			Spirosoma sp. PL0136					Rathayibacter sp. VKM Ac-2760
unclassified Brucella						Nonlabens sp. SY33080			Spongiibacter sp. IMCC21906					Rheinheimera sp. D18
unclassified Caproiciproducens						Nostoc edaphicum CCNP1411			Sporosarcina sp. PTS2304					Rhizobium daejeonense
unclassified Commensalibacter						Nostoc flagelliforme CCNUN1			Stanieria sp. NIES-3757					Rhizobium gallicum
unclassified Geminocystis						Nostoc sp. 'Lobaria pulmonaria (5183) cyanobiont'			Staphylococcaceae					Rhizobium leguminosarum bv. viciae
unclassified Geobacillus						Nostoc sp. 'Peltigera membranacea cyanobiont' N6			Staphylococcus auricularis					Rhizobium leguminosarum bv. viciae 248
unclassified Methanosarcina						Nostoc sp. CENA543			Staphylococcus capitis					Rhizobium rhizoryzae
unclassified Mycoplasma						Nostoc sp. NIES-3756			Staphylococcus capitis subsp. capitis					Rhizobium sp. CIAT894
unclassified Olsenella						Nostoc sp. PCC 7107			Staphylococcus caprae					Rhizobium sp. Khangiran2
unclassified Paracoccus						Nostoc sp. PCC 7120 = FACHB-418			Staphylococcus carnosus					Rhizobium sp. N324
unclassified Rhizobium						Nostoc sp. TCL240-02			Staphylococcus debuckii					Rhizobium tropici CIAT 899
unclassified Rubrobacter						Nostoc sphaeroides CCNUC1			Staphylococcus hyicus					Rhodanobacter denitrificans
unclassified Sulfolobus						Novosphingobium tardaugens NBRC 16725			Staphylococcus kloosii					Rhodobacter capsulatus
unclassified Sulfurospirillum						Oceanicoccus sagamiensis			Staphylococcus muscae					Rhodobacter sp. LPB0142
unclassified Virgibacillus						Oceanimonas sp. GK1			Staphylococcus simiae					Rhodobacteraceae bacterium SH-1
uncultured crAssphage						Oceanobacillus iheyensis			Staphylococcus sp. 17KM0847					Rhodobiaceae bacterium
Urbifossiella limnaea						Oceanobacillus iheyensis HTE831			Staphylococcus sp. 23_2_7_LY					Rhodococcus qingshengii
Variovorax sp. RA8						Oceanobacillus sp. 160			Staphylococcus warneri					Rhodococcus sp. W8901
Vibrio atlanticus						Ochrobactrum			Staphylococcus xylosus					Rhodocyclaceae
Vibrio campbellii CAIM 519 = NBRC 15631						Ochrobactrum pituitosum			Stenotrophomonas maltophilia					Rhodoluna limnophila
Vibrio gazogenes						Octadecabacter sp. SW4			Stenotrophomonas sp. 364					Rhodopirellula baltica SH 1
Vibrio hyugaensis						Octadecabacter temperatus			Streptobacillus moniliformis					Rhodoplanes sp. Z2-YC6860
Vibrio jasicida 090810c						Oligella urethralis			Streptobacillus moniliformis DSM 12112					Rhodopseudomonas palustris
Vibrio kanaloae						Olivibacter sp. LS-1			Streptococcus acidominimus					Rhodopseudomonas palustris BisA53
Vibrio mimicus						Olivibacter sp. SDN3			Streptococcus dysgalactiae					Rhodopseudomonas palustris HaA2
Vibrio owensii						Olleya sp. Bg11-27			Streptococcus ferus					Rhodopseudomonas palustris TIE-1
Vibrio ponticus						Olsenella sp. LZLJ-2			Streptococcus infantarius					Rhodothermaceae bacterium RA
Vibrio sp. SM1977						Orbus sp. IPMB12			Streptococcus iniae					Rickettsia akari str. Hartford
Vibrio zhugei						Orientia tsutsugamushi			Streptococcus pasteurianus					Rickettsiales bacterium Ac37b
Virgibacillus sp. Bac330						Ornithinimicrobium sp. AMA3305			Streptococcus phage EJ-1					Riemerella anatipestifer CH3
Weissella						Oscillatoria acuminata PCC 6304			Streptococcus phage PH15					Riemerella anatipestifer RA-CH-1
Weissella cryptocerci						Oscillatoria nigro-viridis PCC 7112			Streptococcus phage phiARI0131-2					Rodentibacter pneumotropicus
Wolbachia pipientis						Oscillibacter sp. PEA192			Streptococcus phage phiARI0462					Roseobacter litoralis Och 149
Xanthomonas arboricola						Oxalobacter formigenes			Streptococcus phage phiARI0746					Roseovarius indicus
Xanthomonas axonopodis pv. commiphoreae						Paenarthrobacter ureafaciens			Streptococcus phage YMC-2011					Roseovarius sp. MME-070
Xanthomonas campestris						Paenibacillus antarcticus			Streptococcus pneumoniae 70585					Roseovarius sp. THAF27
Xanthomonas oryzae pv. oryzae						Paenibacillus baekrokdamisoli			Streptococcus pneumoniae gamPNI0373					Rothia kristinae
Xanthomonas oryzae pv. oryzicola						Paenibacillus beijingensis			Streptococcus pneumoniae INV200					Rouxiella badensis
Xanthomonas oryzae pv. oryzicola BLS256						Paenibacillus borealis			Streptococcus pneumoniae JJA					Rubrobacter
Xanthomonas vesicatoria ATCC 35937						Paenibacillus crassostreae			Streptococcus pneumoniae P1031					Rubrobacter indicoceani
Xenorhabdus bovienii						Paenibacillus durus			Streptococcus pneumoniae ST556					Rubrobacter radiotolerans
Xylella fastidiosa subsp. sandyi Ann-1						Paenibacillus guangzhouensis			Streptococcus pneumoniae Taiwan19F-14					Rubrobacter xylanophilus
Yellowstone Lake virophage 6						Paenibacillus jilunlii			Streptococcus sp. FDAARGOS_520					Rubrobacter xylanophilus DSM 9941
Yersinia enterocolitica (type O:5) str. YE53/03						Paenibacillus larvae			Streptococcus suis 6407					Ruegeria sp. AD91A
Yersinia massiliensis						Paenibacillus lycopersici			Streptococcus suis T15					Saccharopolyspora coralli
Yersinia mollaretii ATCC 43969						Paenibacillus mucilaginosus			Streptococcus thermophilus JIM 8232					Saccharospirillum mangrovi
Yersinia pseudotuberculosis						Paenibacillus naphthalenovorans			Streptococcus troglodytae					Saccharothrix espanaensis DSM 44229
Yersinia rohdei						Paenibacillus peoriae			Streptococcus uberis					Salicibibacter halophilus
Zymomonas mobilis subsp. mobilis ATCC 29191						Paenibacillus polymyxa SC2			Streptomyces phaeolivaceus					Salinibacterium sp. CGMCC 1.16371
						Paenibacillus sonchi			Streptomyces prasinus					Salinibacterium sp. dk2585
						Paenibacillus sp. Cedars			Sulfitobacter sp. BSw21498					Salinibacterium sp. UTAS2018
						Paenibacillus sp. DCT19			Sulfitobacter sp. D7					Salinisphaera sp. LB1
						Paenibacillus sp. FSL R5-0345			Sulfuriflexus mobilis					Salinivibrio costicola
						Paenibacillus sp. JDR-2			Sulfurihydrogenibium sp. YO3AOP1					Salmonella enterica subsp. enterica serovar Anatum str. ATCC BAA-1592
						Paenibacillus sp. JZ16			Sulfurospirillum barnesii SES-3					Salmonella enterica subsp. enterica serovar Bareilly
						Paenibacillus sp. PAMC21692			Sulfurospirillum cavolei					Salmonella enterica subsp. enterica serovar Brandenburg
						Paenibacillus swuensis			Sulfurospirillum sp. UCH001					Salmonella enterica subsp. enterica serovar Macclesfield str. S-1643
						Paenibacillus terrae HPL-003			Symmachiella dynata					Sanguibacter sp. HDW7
						Paenibacillus xylanexedens			Synechococcus					Scandinavium goeteborgense
						Paenibacillus xylanilyticus			Synechococcus sp. RS9907					Schlegelella thermodepolymerans
						Paenibacillus yonginensis			Synechocystis sp. PCC 6714					Sedimentisphaera cyanobacteriorum
						Paenisporosarcina antarctica			Tannerella					Sedimentisphaera salicampi
						Paludisphaera borealis			Tenacibaculum jejuense					Sepunavirus
						Panacibacter ginsenosidivorans			Tepidiforma bonchosmolovskayae					Serinicoccus chungangensis
						Pandoraea pnomenusa			Tepiditoga spiralis					Serinicoccus sp. JLT9
						Pantoea			Teredinibacter purpureus					Serratia proteamaculans
						Pantoea ananatis			Terriglobus saanensis SP1PR4					Serratia rubidaea
						Pantoea sp. 201603H			Thalassotalea sp. HSM 43					Serratia sp. MYb239
						Pantoea vagans			Thalassotalea sp. LPB0316					Shewanella baltica OS223
						Parabacteroides sp. CT06			Thermincola potens JR					Shewanella denitrificans OS217
						Paraburkholderia caribensis MBA4			Thermoanaerobacter italicus Ab9					Shewanella putrefaciens CN-32
						Paraburkholderia terrae			Thermoanaerobacterium xylanolyticum LX-11					Shewanella sp. MEBiC00475
						Paracoccus			Thermosediminibacter oceani DSM 16646					Shewanella sp. TH2012
						Paracoccus jeotgali			Thermosipho melanesiensis					Shigella dysenteriae
						Paracoccus sp. Arc7-R13			Thermosulfidibacter takaii ABI70S6					Singulisphaera acidiphila DSM 18658
						Paracoccus sp. MC1862			Thermus					Sinorhizobium americanum
						Paraflavitalea soli			Thiobacillus denitrificans ATCC 25259					Sinorhizobium americanum CCGM7
						Paraliobacillus zengyii			Thioflavicoccus mobilis 8321					Sinorhizobium/Ensifer group
						Parolsenella catena			Thiomicrospira aerophila AL3					Skermanella
						Pasteurella dagmatis			Tolypothrix sp. PCC 7910					Sodalis
						Pasteurella skyensis			Treponema caldarium DSM 7334					Sodalis glossinidius str. 'morsitans'
						Paucibacter sp. KCTC 42545			Treponema sp. RCC2812					Sorangiineae
						Pectobacterium brasiliense			Trueperella pyogenes					Sorangium cellulosum So0157-2
						Pediococcus inopinatus			Trueperella sp. 19M2397					Sphingobium baderi
						Pedobacter roseus			Tumebacillus avium					Sphingobium chlorophenolicum L-1
						Pedobacter sp. KBS0701			Turicibacter					Sphingobium sp. EP60837
						Pedobacter sp. PACM 27299			Turicibacter sp. H121					Sphingobium sp. KCTC 72723
						Pelagibacterium halotolerans B2			Turneriella parva DSM 21527					Sphingobium sp. LF-16
						Pelobacter acetylenicus			unclassified Actinomyces					Sphingobium sp. PAMC28499
						Pelodictyon phaeoclathratiforme BU-1			unclassified Caballeronia					Sphingobium sp. RAC03
						Peptococcaceae			unclassified Candidatus Arthromitus					Sphingomonas lutea
						Peptoniphilus ivorii			unclassified Chryseobacterium					Sphingomonas melonis
						Peptostreptococcaceae			unclassified Citrobacter					Sphingomonas paucimobilis
						Peribacillus asahii			unclassified Dysgonomonas					Sphingomonas rhizophila
						Peribacillus simplex			unclassified Hymenobacter					Sphingomonas sp. AE3
						Permianibacter aggregans			unclassified Maribacter					Sphingomonas sp. C33
						Persicimonas caeni			unclassified Paenibacillus					Sphingomonas sp. Cra20
						Phaeobacter			unclassified Pseudomonas					Sphingomonas sp. FARSPH
						Phaeobacter gallaeciensis			unclassified Rhodococcus					Sphingomonas sp. KC8
						Photobacterium damselae			unclassified Siphoviridae					Sphingomonas sp. LMO-1
						Photobacterium profundum SS9			unclassified Sphingobacterium					Sphingomonas sp. XS-10
						Pichia kudriavzevii			unclassified Sporosarcina					Sphingomonas taxi
						Pirellula sp. SH-Sr6A			unclassified Vagococcus					Sphingopyxis sp. EG6
						Pirellula staleyi DSM 6068			Ureibacillus thermosphaericus					Sphingopyxis sp. FD7
						Piscirickettsia salmonis			Usitatibacter palustris					Sphingopyxis sp. MG
						Planctomycetes bacterium Q31a			Vagococcus penaei					Sphingorhabdus sp. JK6
						Planktomarina temperata RCA23			Vagococcus sp. HDW17B					Sphingosinicella sp. BN140058
						Planococcus antarcticus DSM 14505			Vagococcus sp. MN-17					Spiribacter curvatus
						Planococcus donghaensis			Vibrio					Spirochaeta perfilievii
						Planococcus maritimus			Vibrio alfacsensis					Spiroplasma diminutum CUAS-1
						Planococcus massiliensis			Vibrio alginolyticus					Spirosoma aerolatum
						Planococcus sp. MB-3u-03			Vibrio anguillarum					Spirosoma sp. BT328
						Planomicrobium glaciei			Vibrio cholerae					Stackebrandtia nassauensis DSM 44728
						Polaribacter reichenbachii			Vibrio cincinnatiensis					Staphylococcus sciuri
						Polaribacter sp. L12M9			Vibrio fluvialis					Staphylothermus marinus F1
						Polaromonas vacuolata			Vibrio qinghaiensis					Stappia indica
						Polynucleobacter asymbioticus			Vibrio sp. THAF190c					Stenotrophomonas maltophilia JV3
						Polynucleobacter paneuropaeus			Vibrio vulnificus					Stenotrophomonas rhizophila
						Pontibacter akesuensis			Vibrionaceae					Stenotrophomonas sp. LM091
						Pontibacter sp. BT214			Virgibacillus halodenitrificans					Stenotrophomonas sp. PAMC25021
						Pontibacter sp. BT326			Virgibacillus phasianinus					Stigmatella aurantiaca DW4/3-1
						Pontivivens sp. MT2928			Virgibacillus sp. 6R					Streptacidiphilus bronchialis
						Poriferisphaera corsica			Virgibacillus sp. Bac332					Streptococcus agalactiae CNCTC 10/84
						Poseidonibacter lekithochrous			Virgibacillus sp. MSP4-1					Streptococcus phage 5093
						Poseidonibacter parvus			Virgibacillus sp. SK37					Streptococcus phage APCM01
						Prochlorococcus			Weeksella virosa					Streptococcus phage CP-7
						Prochlorococcus marinus str. MIT 9515			Weissella ceti					Streptococcus phage K13
						Prochlorococcus marinus subsp. pastoris str. CCMP1986			Weissella confusa					Streptococcus phage phiARI0923
						Propionibacterium freudenreichii			Weissella jogaejeotgali					Streptococcus pyogenes MGAS10394
						Prosthecochloris sp. GSB1			Weissella paramesenteroides					Streptococcus pyogenes NZ131
						Proteus phage VB_PmiS-Isfahan			Weissella soli					Streptococcus sp. CNU 77-61
						Proteus sp. ZN5			Winkia sp. C64					Streptococcus sp. NCTC 10228
						Proteus terrae subsp. cibarius			Winogradskyella					Streptococcus thermophilus LMG 18311
						Providencia			Winogradskyella helgolandensis					Streptomyces albireticuli
						Providencia alcalifaciens			Xenorhabdus doucetiae					Streptomyces alboniger
						Pseudanabaena sp. ABRG5-3			Xenorhabdus poinarii G6					Streptomyces albus
						Pseudarthrobacter sp. NBSH8			Yersinia					Streptomyces antibioticus
						Pseudarthrobacter sulfonivorans			Yersinia enterocolitica					Streptomyces atratus
						Pseudoalteromonas atlantica T6c			Yokenella regensburgei					Streptomyces aureoverticillatus
						Pseudoalteromonas piscicida			Zobellia galactanivorans					Streptomyces buecherae
						Pseudoalteromonas rubra			Zunongwangia profunda SM-A87					Streptomyces globisporus C-1027
						Pseudoalteromonas sp. A25			Zymomonas mobilis subsp. pomaceae ATCC 29192					Streptomyces kanamyceticus
						Pseudoalteromonas sp. LC2018020214								Streptomyces luteoverticillatus
						Pseudoclostridium thermosuccinogenes								Streptomyces niveus
						Pseudodesulfovibrio profundus								Streptomyces padvancednsis
						Pseudodesulfovibrio sp. SRB007								Streptomyces qaidamensis
						Pseudohongiella spirulinae								Streptomyces sp. 3211
						Pseudomonas aeruginosa								Streptomyces sp. ASO4wet
						Pseudomonas alcaliphila JAB1								Streptomyces sp. CNQ-509
						Pseudomonas fluorescens group								Streptomyces sp. CRXT-Y-14
						Pseudomonas fragi								Streptomyces sp. GS7
						Pseudomonas fulva								Streptomyces sp. M2
						Pseudomonas fulva 12-X								Streptomyces sp. NEAU-S7GS2
						Pseudomonas libanensis								Streptomyces sp. NEAU-sy36
						Pseudomonas lurida								Streptomyces sp. RTd22
						Pseudomonas mandelii JR-1								Streptomyces sp. S4.7
						Pseudomonas marincola								Streptomyces sp. T44
						Pseudomonas multiresinivorans								Streptomyces sp. Tu 2975
						Pseudomonas orientalis								Streptomyces sp. WAC 06738
						Pseudomonas oryzihabitans								Streptomyces sp. Z022
						Pseudomonas otitidis								Streptomyces sp. ZYC-3
						Pseudomonas sp. ABC1								Streptomyces xiamenensis
						Pseudomonas sp. ATCC 13867								Streptosporangium roseum DSM 43021
						Pseudomonas sp. MPC6								Sulfitobacter pseudonitzschiae
						Pseudomonas sp. R5-89-07								Sulfuricaulis limicola
						Pseudomonas sp. TCU-HL1								Sulfurihydrogenibium
						Pseudomonas stutzeri RCH2								Sulfurospirillum sp. JPD-1
						Pseudomonas syringae pv. tomato								Sulfurospirillum sp. SL2-1
						Pseudonocardia dioxanivorans CB1190								Sutterella faecalis
						Pseudopropionibacterium propionicum								Swingsia sp. F3b2
						Pseudorhodoplanes sinuspersici								Synechococcaceae
						Pseudothermotoga hypogea DSM 11164 = NBRC 106472								Synechococcus sp. BMK-MC-1
						Psychrobacter sp. PRwf-1								Synechococcus sp. CC9311
						Psychroserpens sp. NJDZ02								Synechococcus sp. CC9605
						Pusillimonas sp. T7-7								Synechococcus sp. MIT S9220
						Pusillimonas thiosulfatoxidans								Synechococcus sp. RCC307
						Pyrococcus sp. NA2								Synergistaceae
						Pyruvatibacter mobilis								Syntrophobacter fumaroxidans MPOB
						Radiobacillus deserti								Taylorella asinigenitalis MCE3
						Rahnella								Taylorella equigenitalis
						Ralstonia								Tenericutes bacterium MZ-XQ
						Ralstonia insidiosa								Tepidanaerobacter acetatoxydans Re1
						Ralstonia pickettii								Terriglobus
						Raoultella								Terriglobus roseus DSM 18391
						Raoultella terrigena								Thalassococcus sp. S3
						Reinekea forsetii								Thalassolituus oleivorans
						Rhizobium acidisoli								Thalassospira
						Rhizobium etli								Thauera sp. K11
						Rhizobium indicum								Thermoanaerobacter mathranii subsp. mathranii str. A3
						Rhizobium pseudoryzae								Thermoanaerobacterium thermosaccharolyticum DSM 571
						Rhizobium sp. NXC14								Thermobacillus composti KWC4
						Rhizobium sp. NXC24								Thermobifida fusca
						Rhodobaca barguzinensis								Thermobispora bispora DSM 43833
						Rhodobacteraceae								Thermochromatium tepidum ATCC 43061
						Rhodococcus fascians A21d2								Thermococcus barossii
						Rhodococcus ruber								Thermococcus cleftensis
						Rhodococcus sp. B7740								Thermococcus guaymasensis DSM 11113
						Rhodococcus sp. P1Y								Thermococcus peptonophilus
						Rhodococcus sp. PAMC28707								Thermococcus sp. 5-4
						Rhodococcus sp. WB1								Thermococcus thioreducens
						Rhodocytophaga rosea								Thermodesulfatator indicus DSM 15286
						Rhodoferax ferrireducens T118								Thermodesulfobacterium sp. TA1
						Rhodoferax koreense								Thermodesulfobium acidiphilum
						Rhodoferax sediminis								Thermodesulfovibrio yellowstonii DSM 11347
						Rhodothermus marinus DSM 4252								Thermogutta terrifontis
						Rhodovulum sp. MB263								Thermoleptolyngbya sp. PKUAC-SCTA183
						Rhodovulum sp. P5								Thermomicrobium roseum DSM 5159
						Rickettsia bellii								Thermomonas sp. SY21
						Rickettsiales endosymbiont of Stachyamoeba lipophora								Thermomonospora curvata DSM 43183
						Riemerella anatipestifer RA-CH-2								Thermoproteus uzoniensis 768-20
						Rippkaea orientalis								Thermosipho africanus TCF52B
						Rippkaea orientalis PCC 8802								Thermosynechococcus elongatus BP-1
						Robiginitalea biformata HTCC2501								Thermosynechococcus sp. CL-1
						Roseibacterium elongatum DSM 19469								Thermotoga
						Roseivirga pacifica								Thermotoga maritima
						Roseivivax sp. THAF30								Thermotoga profunda AZM34c06
						Roseomonas gilardii								Thermovibrio ammonificans HB-1
						Rothia amarae								Thermus aquaticus Y51MC23
						Rothia nasimurium								Thermus thermophilus HB27
						Rothia terrae								Thioalkalivibrio sulfidiphilus HL-EbGr7
						Rufibacter radiotolerans								Thioalkalivibrio versutus
						Rufibacter sp. DG15C								Thioclava nitratireducens
						Rugosibacter aromaticivorans								Thiohalobacter
						Ruminiclostridium cellulolyticum H10								Thiohalobacter thiocyanaticus
						Ruminococcaceae								Thiomicrorhabdus aquaedulcis
						Runella								Thiomicrorhabdus indica
						Saccharibacillus brassicae								Thiomicrorhabdus xiamenensis
						Saccharophagus degradans 2-40								Thiomonas intermedia K12
						Salaquimonas pukyongi								Thiothrix sp. Ku-5
						Salicibibacter kimchii								Tistrella mobilis KA081020-065
						Salinimonas sp. G2-b								Tolumonas auensis DSM 9187
						Salinimonas sp. KX18D6								Tomitella sp. HY172
						Salinispira pacifica								Truepera radiovictrix DSM 17093
						Salinivibrio kushneri								Trueperella bialowiezensis
						Salinivibrio sp. YCSC6								Tsukamurella paurometabola
						Salmonella								Tuwongella immobilis
						Salmonella bongori								unclassified Acinetobacter
						Salmonella enterica subsp. enterica serovar Typhimurium								unclassified Anaerocolumna
						Schaalia sp. ZJ405								unclassified Anoxybacillus
						Selenomonas								unclassified Aquimarina
						Serpentinomonas mccroryi								unclassified Azoarcus
						Serratia liquefaciens								unclassified Bartonella
						Serratia plymuthica								unclassified Hydrogenobaculum
						Serratia sp. FDAARGOS_506								unclassified Janthinobacterium
						Shewanella baltica								unclassified Leisingera
						Shewanella benthica								unclassified Lysobacter
						Shewanella khirikhana								unclassified Marinobacter
						Shewanella maritima								unclassified Massilia
						Shewanella piezotolerans WP3								unclassified Myoviridae
						Shewanella psychrophila								unclassified Myroides
						Simiduia agarivorans SA1 = DSM 21679								unclassified Neisseria
						Sinimarinibacterium sp. NLF-5-8								unclassified Paraburkholderia
						Sinorhizobium meliloti								unclassified Pedobacter
						Skermanella pratensis								unclassified Planctomycetes
						Skermanella sp. TT6								unclassified Plantibacter
						Snodgrassella alvi wkB2								unclassified Rhodothermaceae
						Sodalis praecaptivus								unclassified Spiroplasma
						Solibacillus sp. R5-41								unclassified Streptacidiphilus
						Spartinivicinus ruber								unclassified Tevenvirinae
						Sphaerochaeta coccoides DSM 17374								unclassified Thermoanaerobacter
						Sphaerochaeta globosa str. Buddy								unclassified Undibacterium
						Sphingobacterium sp. 21								unclassified Variovorax
						Sphingobacterium sp. B29								unclassified Wolbachia
						Sphingobacterium sp. CZ-2								Undibacterium sp. YM2
						Sphingobacterium sp. DR205								Variovorax paradoxus B4
						Sphingobacterium sp. G1-14								Variovorax sp. 38R
						Sphingobium japonicum UT26S								Variovorax sp. PAMC28562
						Sphingobium sp. MI1205								Variovorax sp. PBL-H6
						Sphingomonas								Vibrio astriarenae
						Sphingomonas sediminicola								Vibrio europaeus
						Sphingomonas sp. DH-S5								Vibrio natriegens
						Sphingomonas sp. LK11								Vibrio parahaemolyticus UCM-V493
						Sphingomonas sp. MK52								Vibrio phage Aphrodite1
						Sphingomonas sp. NBWT7								Vibrio sp. HBUAS61001
						Sphingopyxis sp. LPB0140								Vibrio sp. THAF100
						Spiribacter sp. 2438								Vibrio tubiashii ATCC 19109
						Spirochaeta thermophila								Vibrio vulnificus YJ016
						Spirochaeta thermophila DSM 6192								Victivallales bacterium CCUG 44730
						Spirochaeta thermophila DSM 6578								Weissella koreensis KACC 15510
						Spiroplasma apis B31								Weissella sp. 26KH-42
						Spiroplasma eriocheiris								Western lowland gorilla simian foamy virus
						Spiroplasma floricola 23-6								Wigglesworthia glossinidia endosymbiont of Glossina brevipalpis
						Spiroplasma phoeniceum P40								Woeseia oceani
						Spiroplasma sabaudiense Ar-1343								Wolbachia endosymbiont of Chrysomya megacephala
						Spiroplasma syrphidicola EA-1								Wolbachia endosymbiont of Ctenocephalides felis
						Spirosoma								Xanthomonadales
						Spirosoma sp. KUDC1026								Xanthomonas albilineans
						Spirosoma sp. TS118								Xanthomonas axonopodis pv. vasculorum
						Sporolactobacillus terrae								Xanthomonas campestris pv. musacearum NCPPB 4379
						Sporosarcina								Xanthomonas campestris pv. raphani 756C
						Sporosarcina psychrophila								Xanthomonas citri pv. phaseoli var. fuscans
						Sporosarcina ureae								Xanthomonas hortorum
						Sporosarcina ureilytica								Xanthomonas sacchari
						spotted fever group								Xanthomonas translucens pv. translucens DSM 18974
						Stanieria cyanosphaera PCC 7437								Xanthomonas vasicola pv. arecae
						Staphylococcus agnetis								Xanthomonas vesicatoria
						Staphylococcus arlettae								Xylella taiwanensis
						Staphylococcus chromogenes								Xylophilus rhododendri
						Staphylococcus condimenti								Yersinia aldovae 670-83
						Staphylococcus nepalensis								Yersinia canariae
						Staphylococcus pettenkoferi								Yersinia enterocolitica LC20
						Staphylococcus piscifermentans								Yersinia frederiksenii
						Staphylococcus pseudintermedius HKU10-03								Yersinia frederiksenii Y225
						Staphylococcus pseudoxylosus								Yersinia ruckeri
						Staphylococcus sp. M0911								Yersinia similis
						Staphylococcus succinus								Yersinia sp. KBS0713
						Staphylospora marina								Zoogloeaceae
						Stenotrophomonas acidaminiphila								Zygotorulaspora mrakii
						Stenotrophomonas sp. NA06056
						Streptococcus agalactiae 09mas018883
						Streptococcus dysgalactiae subsp. equisimilis GGS_124
						Streptococcus equi
						Streptococcus equi subsp. equi 4047
						Streptococcus equi subsp. zooepidemicus ATCC 35246
						Streptococcus equi subsp. zooepidemicus CY
						Streptococcus himalayensis
						Streptococcus infantarius subsp. infantarius CJ18
						Streptococcus macedonicus ACA-DC 198
						Streptococcus mitis NCTC 12261
						Streptococcus mutans LJ23
						Streptococcus phage Dp-1
						Streptococcus phage IC1
						Streptococcus phage phiARI0468-2
						Streptococcus phage phiARI0468-4
						Streptococcus pneumoniae INV104
						Streptococcus ratti
						Streptococcus ruminantium
						Streptococcus sp. DAT741
						Streptococcus sp. FDAARGOS_522
						Streptococcus suis D12
						Streptomonospora sp. M2
						Streptomyces bingchenggensis BCW-1
						Streptomyces fagopyri
						Streptomyces griseorubiginosus
						Streptomyces lunaelactis
						Streptomyces paludis
						Streptomyces sp. CB04723
						Streptomyces sp. NHF165
						Streptomyces sp. RPA4-2
						Streptomyces sp. SCSIO 3032
						Streptomyces subrutilus
						Streptomyces tendae
						Streptomyces venezuelae
						Streptomyces xinghaiensis S187
						Succinivibrio dextrinosolvens
						Suicoccus acidiformans
						Sulfuricella denitrificans skB26
						Sulfuricurvum kujiense DSM 16994
						Sulfuriferula plumbiphila
						Sulfurihydrogenibium azorense Az-Fu1
						Sulfurimicrobium lacus
						Sulfurimonas
						Sulfurimonas denitrificans DSM 1251
						Sulfurimonas sp. B2
						Sulfurimonas sp. CVO
						Sulfurimonas sp. GYSZ_1
						Sulfurospirillum deleyianum DSM 6946
						Sulfurospirillum halorespirans DSM 13726
						Sulfurovum sp. NBC37-1
						Sulfurovum sp. ST-419
						Sutterella megalosphaeroides
						Sutterella wadsworthensis
						Swingsia samuiensis
						Symbiobacterium thermophilum IAM 14863
						Synechococcales
						Synechococcus lividus PCC 6715
						Synechococcus sp. KORDI-52
						Synechococcus sp. PCC 7502
						Synechococcus sp. PROS-U-1
						Synechococcus sp. ROS8604
						Syntrophobotulus glycolicus DSM 8271
						Syntrophomonas wolfei subsp. wolfei str. Goettingen G311
						Syntrophothermus lipocalidus DSM 12680
						Talaromyces rugulosus
						Tamlana
						Tamlana carrageenivorans
						Tamlana sp. s12
						Tamlana sp. UJ94
						Tardiphaga robiniae
						Tateyamaria omphalii
						Tenacibaculum maritimum
						Tenacibaculum mesophilum
						Teredinibacter turnerae T7901
						Tessaracoccus aquimaris
						Tessaracoccus flavescens
						Tessaracoccus flavus
						Tessaracoccus timonensis
						Tetragenococcus
						Tetragenococcus osmophilus
						Tetrasphaera sp. HKS02
						Thalassospira sp. A40-3
						Thalassotalea crassostreae
						Thauera
						Thermoactinomyces vulgaris
						Thermoanaerobacter kivui
						Thermoanaerobacter sp. X514
						Thermoanaerobacterium aotearoense
						Thermoanaerobacterium thermosaccharolyticum M0795
						Thermoanaerosceptrum fracticalcis
						Thermoclostridium stercorarium
						Thermococcus pacificus
						Thermodesulfobacterium geofontis OPF15
						Thermodesulfobium narugense DSM 14796
						Thermomonas
						Thermomonas carbonis
						Thermosulfuriphilus ammonigenes
						Thermothelomyces thermophilus ATCC 42464
						Thermotomaculum hydrothermale
						Thioalkalivibrio paradoxus ARh 1
						Thioalkalivibrio sp. K90mix
						Thiomicrorhabdus sediminis
						Thiomicrospira cyclica ALM1
						Thiospirochaeta perfilievii
						Thiosulfatimonas sediminis
						Thiosulfativibrio zosterae
						Tissierellia sp. JN-28
						Treponema azotonutricium ZAS-9
						Treponema primitia ZAS-2
						Trichodesmium erythraeum IMS101
						Trichormus variabilis
						Tumebacillus algifaecis
						typhus group
						unclassified Actinoplanes
						unclassified Aequorivita
						unclassified Alteromonas
						unclassified Aminipila
						unclassified Apibacter
						unclassified Bacillus
						unclassified Burkholderia
						unclassified Campylobacter
						unclassified Dehalobacter
						unclassified Dokdonia
						unclassified Exiguobacterium
						unclassified Flavobacterium
						unclassified Halomonas
						unclassified Lactobacillus
						unclassified Luteimonas
						unclassified Mesorhizobium
						unclassified Methanothermobacter
						unclassified Microbacterium
						unclassified Mucilaginibacter
						unclassified Nitratiruptor
						unclassified Nonlabens
						unclassified Providencia
						unclassified Psychrobacter
						unclassified Sulfurimonas
						unclassified Synechocystis
						unclassified Thermosipho (in: Bacteria)
						unclassified Vibrio
						Undibacterium sp. KW1
						Usitatibacter rugosus
						Vagococcus sp. HDW17A
						Variovorax
						Variovorax paradoxus
						Veillonellaceae
						Vibrio breoganii
						Vibrio campbellii
						Vibrio diabolicus
						Vibrio furnissii
						Vibrio harveyi
						Vibrio mediterranei
						Vibrio metoecus
						Vibrio metschnikovii
						Vibrio natriegens NBRC 15636 = ATCC 14048 = DSM 759
						Vibrio navarrensis
						Vibrio nigripulchritudo
						Vibrio oreintalis group
						Vibrio rotiferianus
						Vibrio rumoiensis
						Vibrio scophthalmi
						Vibrio sp. HDW18
						Vibrio sp. Sal10
						Vibrio sp. ZWAL4003
						Vibrio spartinae
						Vibrio taketomensis
						Vibrio tapetis subsp. tapetis
						Vibrio tritonius
						Virgibacillus
						Virgibacillus dokdonensis
						Virgibacillus necropolis
						Vitreoscilla sp. C1
						Vulgatibacter incomptus
						Weissella cibaria
						Weissella hellenica
						Weissella koreensis
						Winogradskyella forsetii
						Winogradskyella schleiferi
						Winogradskyella sp. J14-2
						Winogradskyella sp. PG-2
						Wolbachia
						Wolbachia endosymbiont of Dirofilaria (Dirofilaria) immitis
						Wolbachia endosymbiont of Litomosoides sigmodontis
						Wolinella succinogenes
						Xanthomonas
						Xanthomonas axonopodis pv. citrumelo F1
						Xanthomonas translucens
						Xanthomonas translucens pv. undulosa
						Xylanimonas cellulosilytica DSM 15894
						Xylella fastidiosa
						Yersinia hibernica
						Yersinia kristensenii
						Yersiniaceae
						Zhongshania aliphaticivorans
						Zobellella denitrificans

## Sheet: classes
OSCC.early(15)	disease:health(1)	OSCC.advanced:health(6)	disease:OSCC.advanced(1)	OSCC.early:health(1)	OSCC.early:OSCC.advanced(40)	OSCC.early:OSCC.advanced:health(36)	disease:OSCC.early:OSCC.advanced(2)	disease:OSCC.early:OSCC.advanced:health(59)	health(4)	disease(2)	OSCC.advanced(17)
Acaryochloris	Saccharibacteria	Bivalvia	Caldisericia	Methylacidimicrobium	Anthozoa	Amphibia	Cyanobacteria	Acidimicrobiia	PVC	Limnochordia	'Nostoc
Alsuviricetes		Elusimicrobia			Archaeoglobi	Anabaena	FCB	Acidithiobacillia	RNA	Tectiliviricetes	Aciduliprofundum
Arthrospira		Kiritimatiellae			Caldilineae	Ardenticatenia		Acidobacteriia	Tichowtungiia		Candidatus Babeliae
Blastocatellia		Nitrososphaeria			Calothrix	Calditrichia		Actinobacteria	Verrucomicrobia		Chloroflexi
Chroococcales		Oxynema			Candidatus Thermofonsia	Candidatus Brocadiia		Actinomycetia			Chrysiogenetes
Coprothermobacteria		TM7			Chondrocystis	Chlamydiia		Alphaproteobacteria			Dactylococcopsis
Limnospira					Crinalium	Chloroflexia		Anaerolineae			Halothece
Maveriviricetes					Crocosphaera	Chroococcidiopsis		Aquificae			Lentisphaeria
Megaviricetes					cyanobacterium	Deferribacteres		Bacilli			Opisthokonta
Methylacidiphilae					Cyanobacterium	Dehalococcoidia		Bacteroidia			Pleurocapsa
Naldaviricetes					Cyanobium	Dolichospermum		Betaproteobacteria			Quintoviricetes
Nitrosopumilaceae					Cylindrospermopsis	Endomicrobia		Candidatus			Revtraviricetes
Phormidium					Dictyoglomia	endosymbiont		Candidatus Saccharimonia			Rhodothermaceae
Thermobaculum					Euhalothece	Fibrobacteria		Caudoviricetes			Synechococcaceae
Thermoleophilia					Eurotiomycetes	Gemmatimonadetes		Chitinophagia			Tenericutes
					Fimbriimonadia	Gloeobacteria		Chlorobia			Thermodesulfovibrionia
					Gastropoda	Halomicronema		Clostridia			Thermoleptolyngbya
					Geitlerinema	Ignavibacteria		Coriobacteriia
					Holophagae	Methanococci		Cytophagia
					Hydrogenophilalia	Nitriliruptoria		Deinococci
					Ktedonobacteria	Nitrospira		Deltaproteobacteria
					Leotiomycetes	Nostoc		Epsilonproteobacteria
					Microcoleaceae	Nostocaceae		Erysipelotrichia
					Microcoleus	Nostocales		Firmicutes
					Microcystis	Phycisphaerae		Fischerella
					Moorea	Prochlorococcus		Flavobacteriia
					Nitrosarchaeum	Salinibacter		Fusobacteriia
					Oscillatoria	Saprospiria		Gammaproteobacteria
					Papovaviricetes	Sordariomycetes		Geminocystis
					Pokkesviricetes	Spartobacteria		Gloeothece
					Pseudanabaena	Stanieria		Halobacteria
					Rippkaea	Synechocystis		Herviviricetes
					Synechococcales	Tepidiformia		Insecta
					Synergistia	Thermomicrobia		Leptolyngbya
					Thermoanaerosceptrum	Tolypothrix		Magnoliopsida
					Thermoplasmata	Vicinamibacteria		Malasseziomycetes
					Thermosynechococcus			Methanobacteria
					Trichodesmium			Methanomicrobia
					Trichormus			Mollicutes
					Zetaproteobacteria			Ndongobacter
								Negativicutes
								Nitrosopumilus
								Oligoflexia
								Opitutae
								Planctomycetia
								Proteobacteria
								Rhodothermus
								Rubrobacteria
								Saccharomycetes
								Sphingobacteriia
								Spirochaetia
								Synechococcus
								Terrabacteria
								Thermococci
								Thermodesulfobacteria
								Thermoprotei
								Thermotogae
								Tissierellia
								Verrucomicrobiae
